# Supplementary material for: Identification of G-quadruplex structures that possess transcriptional regulating functions in the Dele and Cdc6 CpG islands
Source: BMC Mol Biol. 2017 Jun 27;18:17. doi: 10.1186/s12867-017-0094-z (PMC5488298; doi:10.1186/s12867-017-0094-z)
Supplement: Supplementary file 2 — Additional file 2. Luciferase reporter assay results of G4 DNA sequences cloned in pGL4.23 vector. [file 12867_2017_94_MOESM2_ESM.xlsx]

## Sheet: 23
	Additional file 2. Luciferase reporter assay results of G4 DNA sequences cloned in pGL4.23 vector
		Average		SD
		Wild-type	Mutant-type	Wild-type	Mutant-type
	pGL4.23	0.0656626	-	0.000217637	-
	Jard2	0.53502	0.556201	0.0664402	0.0947731
	Foxa2	0.108563	0.0203152	0.0314564	0.00673067
	Med4	0.343066	0.209017	0.0145352	0.0368732
	Chd4	0.396982	0.135941	0.0441412	0.0160182
	Ntpcr	0.157134	0.0758789	0.0143255	0.0052599
	Bmi1	0.300662	0.267117	0.00854904	0.0133562
	Wt1	0.133622	0.108143	0.00186999	0.00538098
	Sp130	0.200919	0.169193	0.0208371	0.00387013
	Cdc6	1.48877	0.585287	0.0811176	0.0154007
	Dele-F	0.989339	0.326657	0.0598915	0.0119881
	Dele-R	1.07735	0.106868	0.0624494	0.00872153
		Normalized Average		Normalized SD
		Wild-type	Mutant-type	Wild-type	Mutant-type
	pGL4.23	1		0.00331448
	Jard2	8.14802	8.47058	1.01184	1.44333
	Foxa2	1.65334	0.309388	0.0587949	0.102504
	Med4	5.22467	3.1832	0.133888	0.561556
	Chd4	6.04579	2.07029	0.128667	0.243947
	Ntpcr	2.39306	1.15559	0.036086	0.0801049
	Bmi1	4.57889	4.06802	0.0544059	0.203406
	Wt1	2.03497	1.64695	0.00621956	0.0819489
	Sp130	3.05986	2.5767	0.155941	0.0589396
	Cdc6	22.6731	8.91354	0.403734	0.234543
	Dele-F	15.067	4.97478	0.0402287	0.182571
	Dele-R	16.4074	1.62753	0.0631223	0.132823
