# Supplementary material for: Identification of G-quadruplex structures that possess transcriptional regulating functions in the Dele and Cdc6 CpG islands
Source: BMC Mol Biol. 2017 Jun 27;18:17. doi: 10.1186/s12867-017-0094-z (PMC5488298; doi:10.1186/s12867-017-0094-z)
Supplement: Supplementary file 3 — Additional file 3. Luciferase reporter assay results of G4 DNA sequences cloned in pGL4.10 vector. [file 12867_2017_94_MOESM3_ESM.xlsx]

## Sheet: 10
	Additional file 3. Luciferase reporter assay results of G4 DNA sequences cloned in pGL4.10 vector
		Average		SD
	Plasmid	Wild-type	Mutant-type	Wild-type	Mutant-type
	pGL4.10	0.147838	-	0.0127403	-
	Cdc6	1.26474	0.555184	0.0961277	0.0473223
	Dele-F	1.24995	0.507434	0.0422751	0.0858535
	Dele-R	1.13625	0.290996	0.0404801	0.0352667
																			r	#REF!
																			t	#REF!
		Normalized Average		Normalized SD
	Plasmid	Wild-type	Mutant-type	Wild-type	Mutant-type														p	#REF!
	pGL4.10	1		0.0861774
	Cdc6	8.55491	3.75535	0.650222	0.320095
	Dele-F	8.45484	3.43236	0.285955	0.580726
	Dele-R	7.68578	1.96834	0.273814	0.238549
