# Supplementary material for: Identification of G-quadruplex structures that possess transcriptional regulating functions in the Dele and Cdc6 CpG islands
Source: BMC Mol Biol. 2017 Jun 27;18:17. doi: 10.1186/s12867-017-0094-z (PMC5488298; doi:10.1186/s12867-017-0094-z)
Supplement: Supplementary file 4 — Additional file 4. Luciferase reporter assay results of CGI DNA sequences cloned in pGL4.10 vector. [file 12867_2017_94_MOESM4_ESM.xlsx]

## Sheet: G4 ligand
	Additional file 4. Luciferase reporter assay results of CGI DNA sequences cloned in pGL4.10 vector
		Average		SD
		Wild-type	Mutant-type	Wild-type	Mutant-type
	pGL4.10	0.0203029		0.00238824
	Cdc6 CGI	0.62517	1.12702	0.0640784	0.0805452
	Dele-F CGI	3.92361	1.87073	0.107476	0.133956
	Dele-R CGI	5.54893	5.88134	0.1912	0.0896241
		Normalized Average		Normalized SD
		Wild-type	Mutant-type	Wild-type	Mutant-type
	pGL4.10	1		0.11763
	Cdc6 CGI	30.7921	55.5104	3.15612	3.96718
	Dele-F CGI	193.253	92.1407	5.29365	6.59785
	Dele-R CGI	273.307	289.68	9.41739	4.41435
