# Supplementary material for: Identification of G-quadruplex structures that possess transcriptional regulating functions in the Dele and Cdc6 CpG islands
Source: BMC Mol Biol. 2017 Jun 27;18:17. doi: 10.1186/s12867-017-0094-z (PMC5488298; doi:10.1186/s12867-017-0094-z)
Supplement: Supplementary file 5 — Additional file 5. Luciferase reporter assay results with or without L1H1-7OTD for G4 DNA sequences cloned in pGL4.23 vector. [file 12867_2017_94_MOESM5_ESM.xlsx]

## Sheet: G4 ligand
	Additional file 5. Luciferase reporter assay results with or without L1H1-7OTD for G4 DNA sequences cloned in pGL4.23 vector
		Average		SD
		without L1H1-7OTD	with L1H1-7OTD	without L1H1-7OTD	with L1H1-7OTD
	pGL4.23	0.172259	0.187947	0.022576	0.0179763
	Dele-F	5.22398	4.47372	0.0603896	0.574318
	Dele-F mutant	1.80864	1.39959	0.395108	0.488141
	Dele-R	3.89545	3.11112	0.451202	0.680867
	Dele-R mutant	0.678415	0.539068	0.0788333	0.0968544
	Cdc6	6.65995	6.42969	0.638187	0.0425606
	Cdc6 mutant	3.62753	3.15019	0.367585	0.341904
	Foxa2	0.164537	0.131075	0.0122701	0.00769283
	Foxa2 mutant	0.056158	0.0567949	0.0041992	0.00832072
		Normalised Average		Normalized SD
		without L1H1-7OTD	with L1H1-7OTD	without L1H1-7OTD	with L1H1-7OTD
	pGL4.23	1	1	0.131058	0.0956457
	Dele-F	30.3262	23.8032	0.350574	3.05575
	Dele-F mutant	10.4995	7.44677	2.29368	2.59723
	Dele-R	22.6139	16.5532	2.61931	3.62267
	Dele-R mutant	3.93834	2.8682	0.457643	0.515329
	Cdc6	38.6623	34.2102	3.7048	0.226451
	Cdc6 mutant	21.0585	16.7611	2.13391	1.81916
	Foxa2	0.955168	0.697405	0.0712302	0.040931
	Foxa2 mutant	0.326008	0.302187	0.0243772	0.0442717
