# Supplementary material for: Identification of G-quadruplex structures that possess transcriptional regulating functions in the Dele and Cdc6 CpG islands
Source: BMC Mol Biol. 2017 Jun 27;18:17. doi: 10.1186/s12867-017-0094-z (PMC5488298; doi:10.1186/s12867-017-0094-z)
Supplement: Supplementary file 6 — Additional file 6. Luciferase reporter assay results with or without L1H1-7OTD for G4 DNA sequences cloned in pGL4.23 vector. [file 12867_2017_94_MOESM6_ESM.xlsx]

## Sheet: G4 ligand
	Additional file 6. Luciferase reporter assay results with or without L1H1-7OTD for G4 DNA sequences cloned in pGL4.23 vector
		Average		SD
		without L1H1-7OTD	with L1H1-7OTD	without L1H1-7OTD	with L1H1-7OTD
	pGL4.23	0.0739145	0.129344	0.00501709	0.0101464
	Dele-F	1.89339	2.163	0.207213	0.108152
	Dele-F mutant	0.640642	1.04035	0.0657882	0.0955618
	Dele-R	1.40993	2.18037	0.0859558	0.0586227
	Dele-R mutant	0.217401	0.391906	0.00529449	0.00359527
	Cdc6	2.18259	2.49946	0.139367	0.0997437
	Cdc6 mutant	0.896703	1.36341	0.0193378	0.12113
		Normalised Average		Normalized SD
		without L1H1-7OTD	with L1H1-7OTD	without L1H1-7OTD	with L1H1-7OTD
	pGL4.23	1	1	0.0678769	0.0784449
	Dele-F	25.616	16.7228	2.80342	0.83616
	Dele-F mutant	8.66733	8.04325	0.890058	0.738819
	Dele-R	19.0751	16.8571	1.16291	0.453231
	Dele-R mutant	2.94124	3.02995	0.0716299	0.0277962
	Cdc6	29.5286	19.3241	1.88551	0.77115
	Cdc6 mutant	12.1316	10.541	0.261624	0.936493
