# Supplementary material for: Identification of G-quadruplex structures that possess transcriptional regulating functions in the Dele and Cdc6 CpG islands
Source: BMC Mol Biol. 2017 Jun 27;18:17. doi: 10.1186/s12867-017-0094-z (PMC5488298; doi:10.1186/s12867-017-0094-z)
Supplement: Supplementary file 8 — Additional file 8. CD spectra results of Dele G4 DNA wild or mutant-type sequences with or without L1H1-7OTD. [file 12867_2017_94_MOESM8_ESM.xlsx]

## Sheet: Dele
	Additional file 8. CD spectra results of Dele G4 DNA wild or mutant-type sequences with or without L1H1-7OTD
	wild-type without L1H1-7OTD																		wild-type with L1H1-7OTD																		mutant-type without L1H1-7OTD
	Wavelength [nm]	20°C	25°C	30°C	35°C	40°C	45°C	50°C	55°C	60°C	65°C	70°C	75°C	80°C	85°C	90°C	95°C		Wavelength [nm]	20°C	25°C	30°C	35°C	40°C	45°C	50°C	55°C	60°C	65°C	70°C	75°C	80°C	85°C	90°C	95°C		Wavelength [nm]	20°C	25°C	30°C	35°C	40°C	45°C	50°C	55°C	60°C	65°C	70°C	75°C
	220	2.37691	2.17918	1.73544	1.62743	1.37183	1.11412	0.819866	0.78545	0.511451	0.247064	0.0605728	-0.274142	-0.180374	-0.298527	-0.411285	-0.512364		220	2.56603	2.19181	2.24904	2.11169	1.85952	1.73728	1.52222	1.41982	1.09285	0.85372	0.669834	0.404148	0.383167	0.285554	0.341725	0.451021		220	1.72043	1.70971	1.28722	1.31067	1.1084	1.04862	1.1454	0.940124	0.947719	0.85991	0.689629	0.397154
	220.1	2.35654	2.16016	1.72088	1.61472	1.35784	1.10691	0.816998	0.773521	0.503402	0.236319	0.0598335	-0.26518	-0.179805	-0.298959	-0.403742	-0.502653		220.1	2.54039	2.1674	2.21584	2.09107	1.82168	1.72113	1.50004	1.39346	1.06725	0.830994	0.653165	0.386936	0.373536	0.27484	0.317712	0.428565		220.1	1.7	1.6868	1.26298	1.29515	1.10042	1.03909	1.13101	0.933249	0.940319	0.846217	0.673356	0.398846
	220.2	2.33564	2.14111	1.70487	1.60012	1.34238	1.09589	0.81205	0.762941	0.494555	0.222329	0.0590886	-0.259606	-0.181226	-0.298647	-0.394558	-0.496468		220.2	2.5126	2.13958	2.18507	2.06815	1.77857	1.70252	1.47793	1.36078	1.03745	0.805281	0.631504	0.372383	0.361888	0.264759	0.290593	0.40031		220.2	1.67844	1.66237	1.2402	1.27777	1.08734	1.03024	1.11392	0.92435	0.931025	0.831236	0.656158	0.393512
	220.3	2.31285	2.1176	1.6882	1.58097	1.3225	1.08148	0.803163	0.746213	0.481612	0.208656	0.0546585	-0.257212	-0.189887	-0.299547	-0.386958	-0.49364		220.3	2.48487	2.11101	2.15394	2.0438	1.73386	1.68061	1.45307	1.32995	1.00819	0.77967	0.609205	0.355789	0.343195	0.255546	0.262372	0.368931		220.3	1.65538	1.63786	1.21609	1.2571	1.06985	1.02051	1.09498	0.916471	0.919763	0.813844	0.636748	0.388229
	220.4	2.28494	2.09026	1.67275	1.55843	1.29971	1.06271	0.794685	0.727114	0.465427	0.192199	0.0465435	-0.258843	-0.199089	-0.303113	-0.384985	-0.490311		220.4	2.45198	2.07945	2.12247	2.01075	1.68763	1.65933	1.42147	1.29449	0.982733	0.756676	0.584428	0.333467	0.320285	0.243143	0.231543	0.337678		220.4	1.63277	1.61193	1.19122	1.23445	1.05189	1.00753	1.07582	0.90931	0.906699	0.795701	0.616415	0.382868
	220.5	2.25259	2.06075	1.65668	1.53328	1.27387	1.03914	0.782968	0.708546	0.450674	0.174979	0.0353179	-0.26311	-0.209065	-0.308922	-0.385248	-0.489682		220.5	2.4155	2.04595	2.0898	1.96772	1.64004	1.63741	1.38412	1.25754	0.956957	0.736447	0.554646	0.308128	0.297806	0.226724	0.198493	0.305979		220.5	1.61181	1.58544	1.17162	1.21313	1.03509	0.993253	1.05845	0.905035	0.895541	0.77914	0.599429	0.376957
	220.6	2.22414	2.03065	1.64011	1.50605	1.24723	1.0127	0.769349	0.687861	0.437838	0.15705	0.0221392	-0.268056	-0.221519	-0.313658	-0.384139	-0.493132		220.6	2.38074	2.01457	2.05848	1.92635	1.59588	1.61588	1.34591	1.22465	0.93642	0.719734	0.525109	0.288138	0.278506	0.214988	0.170723	0.27711		220.6	1.58867	1.55946	1.15434	1.18881	1.01668	0.974437	1.04137	0.896345	0.881629	0.763369	0.579817	0.366285
	220.7	2.19539	1.99845	1.62173	1.47449	1.21533	0.984303	0.755751	0.668071	0.429867	0.140044	0.00668339	-0.277974	-0.23019	-0.31947	-0.383308	-0.498814		220.7	2.34772	1.98454	2.02428	1.88447	1.55137	1.59388	1.31202	1.18689	0.915343	0.706678	0.497906	0.2702	0.257288	0.207375	0.149385	0.250774		220.7	1.56461	1.53201	1.13975	1.16144	1.00001	0.955301	1.02286	0.884698	0.868953	0.745851	0.558026	0.352069
	220.8	2.16773	1.96294	1.60319	1.43873	1.18277	0.956563	0.742385	0.64591	0.416773	0.123444	-0.00752791	-0.287987	-0.237497	-0.326153	-0.38071	-0.503627		220.8	2.31244	1.95297	1.99009	1.84787	1.51106	1.56918	1.27656	1.14856	0.895451	0.696706	0.470097	0.254741	0.232551	0.20262	0.128462	0.226329		220.8	1.53801	1.49831	1.12291	1.13278	0.980928	0.933776	1.00024	0.867994	0.852331	0.726206	0.531798	0.334149
	220.9	2.13879	1.92611	1.58349	1.40281	1.15091	0.930421	0.729242	0.623041	0.401733	0.109131	-0.0216833	-0.29939	-0.247704	-0.331244	-0.380945	-0.506581		220.9	2.27165	1.91558	1.94874	1.8077	1.46279	1.53348	1.22985	1.10695	0.87604	0.686936	0.439584	0.230575	0.203988	0.190719	0.105782	0.19866		220.9	1.5096	1.46418	1.10418	1.10362	0.962759	0.911155	0.976028	0.853367	0.836051	0.705387	0.503737	0.315462
	221	2.10914	1.88816	1.56457	1.36747	1.12116	0.906377	0.716402	0.60022	0.386966	0.100164	-0.0324164	-0.305089	-0.256315	-0.334061	-0.379261	-0.509057		221	2.22679	1.87606	1.89782	1.76419	1.40913	1.49623	1.17856	1.065	0.849962	0.671295	0.405859	0.204725	0.170593	0.169379	0.0816896	0.168431		221	1.48165	1.42833	1.08268	1.07208	0.945745	0.88623	0.950347	0.840411	0.818951	0.684981	0.474662	0.295482
	221.1	2.07554	1.84796	1.54585	1.33425	1.0913	0.881506	0.703095	0.578148	0.372139	0.0880426	-0.0439404	-0.309656	-0.26261	-0.33948	-0.376875	-0.511032		221.1	2.18246	1.83334	1.84603	1.72205	1.35346	1.45764	1.12927	1.02054	0.826104	0.654031	0.377017	0.180467	0.142139	0.15009	0.0597982	0.141043		221.1	1.45106	1.39406	1.06048	1.04011	0.931015	0.858757	0.925263	0.823416	0.800082	0.663753	0.444653	0.275056
	221.2	2.04017	1.80834	1.52472	1.30023	1.0612	0.854981	0.686117	0.557569	0.357911	0.0754497	-0.0534458	-0.311086	-0.266681	-0.341791	-0.370605	-0.513256		221.2	2.14038	1.79409	1.79214	1.68109	1.30117	1.41972	1.08029	0.976196	0.80042	0.637085	0.349663	0.159443	0.114965	0.130957	0.0436824	0.117318		221.2	1.42202	1.36281	1.04074	1.01008	0.916442	0.832629	0.898462	0.807953	0.78296	0.644226	0.417938	0.258035
	221.3	2.00488	1.76753	1.50179	1.26565	1.03251	0.829366	0.665895	0.534547	0.339713	0.0617856	-0.0634512	-0.311509	-0.273662	-0.34517	-0.362933	-0.514927		221.3	2.093	1.75381	1.73908	1.64176	1.24912	1.37698	1.03339	0.928716	0.773489	0.617024	0.323311	0.140641	0.0887286	0.112807	0.0284288	0.0872374		221.3	1.38759	1.32567	1.01665	0.97883	0.900051	0.806352	0.867771	0.786277	0.761671	0.622205	0.388578	0.239196
	221.4	1.97173	1.72897	1.47959	1.23006	1.00531	0.810069	0.651788	0.515679	0.322475	0.0525788	-0.0703844	-0.307813	-0.274944	-0.343573	-0.35822	-0.509382		221.4	2.0465	1.71274	1.68777	1.59937	1.19889	1.33126	0.992795	0.885262	0.743241	0.592377	0.295853	0.126059	0.0644802	0.0984235	0.0120778	0.0654342		221.4	1.35968	1.29694	0.992059	0.952397	0.888099	0.787458	0.840328	0.768369	0.741088	0.605857	0.361807	0.222368
	221.5	1.93623	1.69301	1.45881	1.19808	0.978396	0.787832	0.630523	0.490222	0.302532	0.0441575	-0.077912	-0.305993	-0.279645	-0.347048	-0.355946	-0.500839		221.5	2.0004	1.67287	1.63143	1.5537	1.14723	1.27806	0.954361	0.844996	0.710369	0.565561	0.267567	0.107878	0.0372724	0.0737797	-0.0123408	0.0440038		221.5	1.33161	1.26872	0.969913	0.924711	0.873753	0.76817	0.811875	0.750003	0.718824	0.588397	0.340743	0.202821
	221.6	1.89342	1.65471	1.42886	1.16431	0.948511	0.761283	0.603268	0.456556	0.281188	0.0300659	-0.092979	-0.307884	-0.288453	-0.353085	-0.356508	-0.494844		221.6	1.95355	1.63736	1.58089	1.50886	1.09715	1.22579	0.922832	0.803557	0.678823	0.536357	0.244949	0.0838118	0.0115138	0.0508224	-0.0304165	0.0307481		221.6	1.30326	1.23801	0.943177	0.897428	0.860662	0.745028	0.783132	0.728673	0.695417	0.565495	0.320353	0.184592
	221.7	1.84657	1.61368	1.40034	1.13253	0.918522	0.735915	0.575802	0.420445	0.258101	0.0142752	-0.111828	-0.310603	-0.306571	-0.361801	-0.358045	-0.495001		221.7	1.91496	1.60633	1.53451	1.4607	1.05272	1.18082	0.894637	0.761166	0.647735	0.508998	0.225262	0.0672831	-0.00589199	0.0324877	-0.0431451	0.0247716		221.7	1.27505	1.21081	0.916464	0.870145	0.846488	0.720923	0.752805	0.70773	0.667845	0.542128	0.30147	0.168881
	221.8	1.80005	1.57201	1.36609	1.0999	0.885342	0.708898	0.549998	0.384069	0.23404	-0.00362717	-0.133791	-0.317567	-0.330226	-0.372648	-0.364228	-0.49694		221.8	1.88065	1.57223	1.49019	1.4186	1.01243	1.13204	0.874643	0.718792	0.614289	0.480635	0.207568	0.0507355	-0.0213166	0.0149643	-0.0541202	0.0172448		221.8	1.25083	1.18195	0.893371	0.846658	0.831929	0.6973	0.721277	0.688376	0.639139	0.519288	0.284046	0.157309
	221.9	1.75837	1.53332	1.32872	1.06558	0.851128	0.679373	0.519575	0.350516	0.211444	-0.0264873	-0.149383	-0.325594	-0.356006	-0.386057	-0.37208	-0.501635		221.9	1.84401	1.54199	1.44263	1.37491	0.975718	1.08077	0.85578	0.672864	0.577755	0.443654	0.184232	0.0347925	-0.0384626	-0.00300605	-0.0581894	0.00880754		221.9	1.23027	1.15667	0.878019	0.82627	0.81671	0.678676	0.690785	0.674117	0.616319	0.502239	0.27223	0.142311
	222	1.71665	1.49123	1.28786	1.03214	0.818731	0.647249	0.48563	0.317731	0.184635	-0.0517746	-0.165757	-0.335357	-0.382106	-0.397426	-0.380867	-0.509268		222	1.80999	1.50931	1.40022	1.333	0.939886	1.02922	0.836734	0.628627	0.539535	0.404836	0.161636	0.013384	-0.064167	-0.0155016	-0.0631196	-0.00396885		222	1.20724	1.13354	0.858358	0.804433	0.798689	0.661674	0.661624	0.65982	0.589382	0.485672	0.263009	0.128049
	222.1	1.67559	1.44948	1.24873	1.00002	0.790499	0.616348	0.45791	0.284866	0.158009	-0.0744522	-0.189844	-0.345222	-0.406734	-0.409267	-0.389847	-0.516058		222.1	1.77618	1.47464	1.35385	1.28837	0.906568	0.978789	0.820054	0.583578	0.505245	0.372025	0.140667	-0.0168439	-0.0903017	-0.029342	-0.0771986	-0.0244796		222.1	1.18783	1.10988	0.839072	0.779558	0.782458	0.64541	0.641301	0.646215	0.563173	0.472381	0.257553	0.118444
	222.2	1.62818	1.40657	1.20669	0.966385	0.758025	0.579865	0.428479	0.254806	0.13039	-0.0991783	-0.216321	-0.3585	-0.434262	-0.420892	-0.400791	-0.528345		222.2	1.74146	1.44209	1.30864	1.24453	0.873773	0.932073	0.806299	0.535929	0.477281	0.343605	0.119292	-0.0404903	-0.11668	-0.0389386	-0.0909605	-0.0447432		222.2	1.17271	1.08627	0.824586	0.755949	0.766517	0.624955	0.623517	0.638388	0.538388	0.459717	0.253541	0.108765
	222.3	1.58124	1.36396	1.16813	0.935248	0.724363	0.541775	0.395251	0.222652	0.103903	-0.126414	-0.24336	-0.381114	-0.460012	-0.431784	-0.412369	-0.550631		222.3	1.70377	1.41727	1.27125	1.20319	0.850463	0.893672	0.792345	0.502112	0.464877	0.321545	0.0974569	-0.058137	-0.130022	-0.0357664	-0.0971757	-0.0624165		222.3	1.15656	1.06335	0.810112	0.733895	0.750278	0.603101	0.606937	0.627879	0.514882	0.449856	0.24679	0.0989733
	222.4	1.5317	1.31919	1.12878	0.89885	0.685002	0.499486	0.359621	0.191676	0.0771172	-0.157673	-0.266866	-0.406731	-0.486112	-0.443116	-0.425905	-0.576625		222.4	1.66963	1.39681	1.23956	1.16229	0.832709	0.853822	0.777815	0.46319	0.448754	0.305731	0.0798781	-0.0745104	-0.139565	-0.031444	-0.100088	-0.0830044		222.4	1.14088	1.03891	0.798388	0.707996	0.731486	0.583852	0.58502	0.616746	0.492557	0.434119	0.233501	0.0875393
	222.5	1.48703	1.2736	1.09184	0.860889	0.643315	0.456428	0.32138	0.162851	0.0518784	-0.188963	-0.291962	-0.432709	-0.508581	-0.454547	-0.440393	-0.601448		222.5	1.63122	1.37782	1.20936	1.12459	0.814896	0.814996	0.754539	0.427682	0.437243	0.291963	0.0604993	-0.0958221	-0.15374	-0.0252242	-0.0976478	-0.106965		222.5	1.12476	1.01528	0.787527	0.683903	0.709373	0.563156	0.565005	0.60714	0.472367	0.418708	0.216476	0.0704477
	222.6	1.44325	1.22907	1.05457	0.822407	0.603567	0.414695	0.278585	0.135075	0.0256343	-0.21806	-0.316493	-0.458529	-0.526874	-0.465491	-0.454489	-0.62176		222.6	1.58718	1.35183	1.17104	1.07975	0.793222	0.771614	0.72065	0.387282	0.419477	0.279227	0.0371327	-0.119942	-0.170699	-0.0264007	-0.104133	-0.135552		222.6	1.11032	0.991768	0.778954	0.66212	0.689753	0.54353	0.545772	0.600779	0.456278	0.406966	0.201821	0.0528567
	222.7	1.40177	1.18784	1.01977	0.78621	0.563994	0.376453	0.24084	0.106961	0.0038363	-0.241971	-0.339468	-0.476045	-0.543865	-0.47319	-0.468736	-0.639356		222.7	1.54185	1.32711	1.13102	1.03386	0.772607	0.729438	0.682037	0.351871	0.406086	0.267972	0.0152666	-0.144503	-0.190222	-0.0303759	-0.111467	-0.162719		222.7	1.09553	0.966867	0.76838	0.639325	0.678832	0.521974	0.528791	0.593693	0.443277	0.3948	0.185307	0.0448902
	222.8	1.36247	1.15169	0.985577	0.756587	0.527485	0.342693	0.207432	0.0820633	-0.0135367	-0.262855	-0.361934	-0.493059	-0.550816	-0.482206	-0.481727	-0.653739		222.8	1.49339	1.30307	1.08869	0.9886	0.754963	0.691752	0.644865	0.315322	0.392312	0.259209	-0.00651613	-0.164176	-0.198316	-0.036217	-0.11512	-0.184443		222.8	1.07758	0.936704	0.754165	0.615874	0.665785	0.496103	0.509479	0.582133	0.426163	0.379381	0.165848	0.0330419
	222.9	1.32477	1.11742	0.950268	0.724468	0.490084	0.31438	0.171339	0.0554559	-0.0297368	-0.28089	-0.376715	-0.505643	-0.559714	-0.490488	-0.492986	-0.669309		222.9	1.44886	1.28052	1.04667	0.950452	0.73747	0.652225	0.61274	0.285267	0.375317	0.245293	-0.0267924	-0.175982	-0.202369	-0.0399961	-0.113884	-0.202451		222.9	1.05582	0.907356	0.741127	0.595523	0.649618	0.473326	0.488202	0.568146	0.410274	0.364135	0.146854	0.0198351
	223	1.29012	1.08175	0.914193	0.69308	0.452493	0.288919	0.137097	0.0258408	-0.0501493	-0.2984	-0.391149	-0.516046	-0.571392	-0.496863	-0.50228	-0.679669		223	1.40772	1.25896	1.00606	0.924169	0.717653	0.612777	0.581199	0.258745	0.357896	0.231073	-0.0428611	-0.187416	-0.209618	-0.0427554	-0.110401	-0.21948		223	1.03351	0.879528	0.724385	0.574563	0.633284	0.451299	0.465196	0.552351	0.394132	0.35006	0.125476	0.00844951
	223.1	1.25028	1.04183	0.874465	0.65904	0.416396	0.262491	0.102918	-0.00739188	-0.0742482	-0.318716	-0.405605	-0.52894	-0.585049	-0.505626	-0.514086	-0.686746		223.1	1.36157	1.2303	0.963224	0.890425	0.694658	0.57285	0.548443	0.225711	0.335153	0.209786	-0.0571639	-0.207014	-0.225318	-0.0548981	-0.115365	-0.238809		223.1	1.00917	0.849531	0.701863	0.555171	0.615514	0.431013	0.441537	0.537692	0.377505	0.335973	0.103927	-0.00339048
	223.2	1.20995	1.00293	0.833276	0.628491	0.384637	0.236215	0.0698119	-0.0405129	-0.105116	-0.338304	-0.423282	-0.53835	-0.603538	-0.515223	-0.526428	-0.695323		223.2	1.31108	1.19606	0.92003	0.859866	0.668435	0.531348	0.51315	0.196228	0.311283	0.185202	-0.077268	-0.230416	-0.243209	-0.0745315	-0.131429	-0.261306		223.2	0.98652	0.816835	0.678388	0.537598	0.596566	0.409599	0.421426	0.527656	0.360663	0.327935	0.08651	-0.00969543
	223.3	1.16717	0.967406	0.790088	0.599865	0.354434	0.21086	0.0379695	-0.0712859	-0.133078	-0.359647	-0.445083	-0.547395	-0.621648	-0.527683	-0.539529	-0.705555		223.3	1.25994	1.15334	0.871271	0.817691	0.635363	0.484547	0.478003	0.162863	0.279371	0.155106	-0.0986012	-0.256603	-0.258443	-0.102442	-0.152079	-0.292763		223.3	0.964296	0.789543	0.655547	0.519659	0.578669	0.392667	0.403278	0.521652	0.345718	0.321546	0.0750435	-0.0135834
	223.4	1.12443	0.934954	0.746166	0.571102	0.323028	0.183532	0.00812403	-0.101637	-0.161436	-0.382499	-0.465488	-0.554183	-0.639783	-0.54089	-0.549991	-0.718748		223.4	1.2138	1.10992	0.825878	0.775676	0.603706	0.444972	0.454484	0.130361	0.24507	0.1193	-0.119846	-0.275184	-0.268838	-0.126993	-0.176383	-0.320972		223.4	0.942566	0.761995	0.634096	0.499246	0.559456	0.376437	0.385251	0.510928	0.32754	0.312696	0.0640014	-0.0183086
	223.5	1.07729	0.900545	0.698322	0.54012	0.285236	0.149015	-0.0226889	-0.132464	-0.198098	-0.414047	-0.488871	-0.566561	-0.660366	-0.556635	-0.564336	-0.733452		223.5	1.175	1.07327	0.793746	0.74096	0.581614	0.41171	0.441937	0.102663	0.21956	0.0952305	-0.134784	-0.287889	-0.272014	-0.138585	-0.194394	-0.343971		223.5	0.917126	0.734463	0.612036	0.479441	0.531709	0.357345	0.367533	0.495272	0.303829	0.298602	0.0500683	-0.0249779
	223.6	1.03587	0.8703	0.65174	0.50585	0.248699	0.114255	-0.0531532	-0.164929	-0.234341	-0.443652	-0.509819	-0.578243	-0.681574	-0.56866	-0.578966	-0.745232		223.6	1.13445	1.0347	0.759145	0.70504	0.562654	0.378767	0.425021	0.0747528	0.190581	0.070687	-0.154812	-0.303118	-0.280227	-0.150066	-0.215568	-0.370184		223.6	0.89534	0.708851	0.592224	0.462668	0.502308	0.341714	0.352517	0.48562	0.284875	0.286952	0.0432407	-0.0289705
	223.7	0.995786	0.839556	0.608437	0.471754	0.211056	0.0807252	-0.0801313	-0.195202	-0.272668	-0.47569	-0.53437	-0.592575	-0.703672	-0.584733	-0.603344	-0.755033		223.7	1.09306	0.991796	0.72626	0.665496	0.536888	0.345241	0.410398	0.0428873	0.165208	0.0446036	-0.17145	-0.321862	-0.28988	-0.161476	-0.242819	-0.401774		223.7	0.8682	0.678212	0.5668	0.438821	0.47166	0.325154	0.336129	0.472823	0.262207	0.272572	0.0301152	-0.037518
	223.8	0.958492	0.814581	0.564564	0.440738	0.177298	0.0457946	-0.100644	-0.21903	-0.303083	-0.504348	-0.556037	-0.607217	-0.71709	-0.599818	-0.626952	-0.763899		223.8	1.05743	0.953718	0.69438	0.624567	0.51289	0.320135	0.392707	0.0159502	0.14229	0.0231492	-0.188664	-0.341281	-0.29702	-0.172128	-0.270084	-0.431284		223.8	0.845732	0.651722	0.540311	0.41369	0.436468	0.305987	0.320151	0.461968	0.242296	0.257301	0.0159147	-0.0450119
	223.9	0.925176	0.793126	0.523349	0.412393	0.139578	0.0114167	-0.123116	-0.237757	-0.331861	-0.53037	-0.576927	-0.622894	-0.730194	-0.616627	-0.646921	-0.778313		223.9	1.02623	0.911834	0.664567	0.584398	0.491891	0.291317	0.372417	-0.00859124	0.115879	-0.00414709	-0.207628	-0.362693	-0.307476	-0.188033	-0.303819	-0.458873		223.9	0.81908	0.617467	0.511335	0.383529	0.398414	0.281715	0.302255	0.443563	0.221192	0.236443	0.000585849	-0.0541874
	224	0.896042	0.774873	0.484588	0.384346	0.103192	-0.0208876	-0.136151	-0.250662	-0.355295	-0.550173	-0.596092	-0.631634	-0.741851	-0.630075	-0.663891	-0.79479		224	0.996299	0.86827	0.634598	0.546304	0.46788	0.264548	0.350739	-0.035358	0.0907802	-0.0274398	-0.225676	-0.37911	-0.318317	-0.200633	-0.332789	-0.486433		224	0.792327	0.583906	0.478631	0.34958	0.360444	0.258286	0.282566	0.420402	0.201523	0.210556	-0.019469	-0.0678886
	224.1	0.87345	0.757639	0.455466	0.359796	0.0710604	-0.0486413	-0.144203	-0.260914	-0.376533	-0.564853	-0.607105	-0.637424	-0.750686	-0.6397	-0.676006	-0.804466		224.1	0.964703	0.82321	0.601492	0.508068	0.439851	0.238687	0.325232	-0.062744	0.0674127	-0.0536031	-0.248726	-0.392619	-0.333574	-0.216209	-0.365383	-0.515887		224.1	0.760244	0.549808	0.447758	0.316458	0.317288	0.231154	0.263534	0.393623	0.180875	0.185391	-0.0442822	-0.0870845
	224.2	0.856141	0.74197	0.430606	0.339061	0.0419705	-0.0768214	-0.15274	-0.268466	-0.394806	-0.576469	-0.614033	-0.642704	-0.753083	-0.647459	-0.684877	-0.807572		224.2	0.93066	0.779014	0.57421	0.476166	0.421374	0.213809	0.298696	-0.0893568	0.0471053	-0.0762451	-0.273733	-0.404476	-0.345244	-0.229812	-0.395277	-0.539573		224.2	0.72496	0.514595	0.414022	0.283777	0.274315	0.207448	0.245058	0.367939	0.164872	0.161086	-0.0704254	-0.106007
	224.3	0.841442	0.722564	0.411023	0.319165	0.0122531	-0.102403	-0.162328	-0.277355	-0.412668	-0.58796	-0.623894	-0.647198	-0.754105	-0.658554	-0.693237	-0.811337		224.3	0.891321	0.733269	0.538838	0.439918	0.396102	0.185362	0.265362	-0.117184	0.022415	-0.100418	-0.305172	-0.421744	-0.359424	-0.250929	-0.4284	-0.567578		224.3	0.690549	0.479106	0.382724	0.252238	0.237655	0.186782	0.228114	0.344105	0.151283	0.14181	-0.092906	-0.127321
	224.4	0.82439	0.701852	0.39386	0.297834	-0.0147892	-0.124136	-0.17347	-0.289271	-0.428479	-0.594764	-0.639065	-0.653292	-0.757003	-0.6711	-0.698344	-0.81394		224.4	0.858412	0.693868	0.510909	0.408538	0.374861	0.161379	0.236854	-0.136724	0.00127095	-0.118241	-0.327159	-0.430996	-0.36829	-0.273706	-0.459967	-0.591319		224.4	0.650212	0.441925	0.347451	0.215517	0.201958	0.167832	0.209936	0.315689	0.130794	0.116723	-0.124202	-0.152981
	224.5	0.80885	0.685665	0.378244	0.277003	-0.041744	-0.145524	-0.181861	-0.301028	-0.441212	-0.599271	-0.651443	-0.655301	-0.757706	-0.682763	-0.700655	-0.81561		224.5	0.817585	0.653263	0.480952	0.377038	0.351163	0.13299	0.203613	-0.157818	-0.0242515	-0.140278	-0.356562	-0.438999	-0.379401	-0.299451	-0.493879	-0.611167		224.5	0.615078	0.408126	0.317947	0.184607	0.166489	0.147634	0.191573	0.290493	0.116591	0.093883	-0.152986	-0.179541
	224.6	0.79012	0.6638	0.362328	0.252696	-0.0705964	-0.170015	-0.194722	-0.318801	-0.457807	-0.606986	-0.662544	-0.659593	-0.764609	-0.697098	-0.704243	-0.821653		224.6	0.776845	0.610877	0.44503	0.341661	0.328068	0.103251	0.163791	-0.180868	-0.0539411	-0.164801	-0.387932	-0.445988	-0.391207	-0.330269	-0.522699	-0.627448		224.6	0.577825	0.376375	0.288666	0.15822	0.131858	0.131168	0.166704	0.265828	0.103336	0.0721428	-0.180598	-0.206563
	224.7	0.77441	0.641616	0.347104	0.229303	-0.095958	-0.190774	-0.21084	-0.339776	-0.469853	-0.614486	-0.672051	-0.662836	-0.768929	-0.709392	-0.707757	-0.819693		224.7	0.731408	0.570064	0.409131	0.307528	0.305069	0.0739421	0.119059	-0.204985	-0.0829644	-0.188655	-0.418563	-0.454965	-0.400472	-0.364435	-0.549191	-0.644727		224.7	0.542106	0.346633	0.262026	0.135273	0.100311	0.116071	0.139776	0.238574	0.0886703	0.0552873	-0.205734	-0.228978
	224.8	0.76013	0.615861	0.330901	0.205269	-0.119021	-0.208479	-0.223472	-0.357908	-0.481866	-0.621428	-0.679553	-0.661696	-0.77047	-0.722199	-0.714861	-0.812343		224.8	0.68599	0.531515	0.370326	0.274072	0.27846	0.0397054	0.0764946	-0.23814	-0.119587	-0.215803	-0.447009	-0.46355	-0.414022	-0.400568	-0.571394	-0.663167		224.8	0.509691	0.323285	0.239242	0.113382	0.0731063	0.103583	0.114548	0.216479	0.0772097	0.0429644	-0.222699	-0.250858
	224.9	0.745423	0.591475	0.309334	0.180717	-0.143941	-0.228856	-0.238889	-0.374904	-0.496794	-0.63002	-0.69293	-0.666381	-0.773172	-0.737937	-0.72602	-0.807142		224.9	0.63989	0.49223	0.33008	0.244164	0.248247	0.00528924	0.0407846	-0.264652	-0.152715	-0.241428	-0.473623	-0.47557	-0.432087	-0.438209	-0.595399	-0.674356		224.9	0.483216	0.303994	0.218397	0.0940382	0.0520258	0.094092	0.0953267	0.199782	0.0697138	0.0387671	-0.232623	-0.264218
	225	0.729298	0.570184	0.283635	0.153189	-0.166256	-0.245388	-0.2519	-0.391999	-0.516767	-0.637078	-0.704789	-0.672231	-0.775345	-0.753769	-0.735977	-0.805241		225	0.596367	0.450653	0.288054	0.213242	0.217823	-0.028767	0.0073569	-0.288773	-0.187287	-0.267827	-0.494928	-0.485451	-0.45362	-0.473033	-0.621148	-0.677233		225	0.456924	0.284482	0.194346	0.0757379	0.030883	0.0840828	0.0755802	0.181312	0.061362	0.0376701	-0.240818	-0.27479
	225.1	0.711556	0.546817	0.257791	0.124656	-0.186083	-0.263418	-0.258715	-0.409491	-0.531402	-0.644331	-0.716616	-0.675248	-0.782961	-0.767463	-0.747406	-0.806929		225.1	0.554839	0.41166	0.246471	0.185347	0.182576	-0.0592957	-0.0246291	-0.313759	-0.219445	-0.293179	-0.51425	-0.497105	-0.475956	-0.503129	-0.644181	-0.67855		225.1	0.429161	0.265171	0.164954	0.0557986	0.00796214	0.0709011	0.0572675	0.156368	0.0462906	0.0279974	-0.250522	-0.286449
	225.2	0.692928	0.5181	0.230644	0.0967673	-0.207087	-0.28043	-0.266597	-0.428073	-0.552006	-0.654014	-0.728898	-0.684113	-0.788165	-0.781974	-0.761195	-0.809715		225.2	0.520441	0.378361	0.205749	0.160614	0.152067	-0.0851335	-0.051939	-0.334344	-0.248648	-0.318075	-0.526917	-0.509258	-0.490272	-0.526483	-0.660554	-0.671765		225.2	0.403377	0.247473	0.13266	0.0346976	-0.0177834	0.057602	0.0401452	0.138647	0.0334618	0.0197553	-0.256075	-0.300747
	225.3	0.667932	0.488474	0.202888	0.0655657	-0.229626	-0.298243	-0.272479	-0.443747	-0.574352	-0.662209	-0.737864	-0.691201	-0.79825	-0.793205	-0.776946	-0.813077		225.3	0.490545	0.344851	0.170596	0.136371	0.116588	-0.110223	-0.0792926	-0.356062	-0.278043	-0.342271	-0.536931	-0.522436	-0.506125	-0.55065	-0.679651	-0.663726		225.3	0.380998	0.232392	0.101983	0.0165387	-0.0382756	0.0453272	0.0220568	0.119662	0.0252078	0.0158184	-0.256123	-0.311684
	225.4	0.647817	0.462418	0.176762	0.0385147	-0.24837	-0.315126	-0.276191	-0.452417	-0.59335	-0.669571	-0.751271	-0.695948	-0.805827	-0.801126	-0.787686	-0.817901		225.4	0.464739	0.315844	0.137649	0.118027	0.0854485	-0.130767	-0.0993686	-0.372641	-0.301938	-0.36046	-0.540952	-0.537309	-0.520141	-0.568551	-0.695301	-0.659154		225.4	0.358473	0.212889	0.0701177	-0.00833347	-0.0592572	0.0320475	0.00579147	0.100007	0.013111	0.00849475	-0.26048	-0.323808
	225.5	0.625758	0.438479	0.149369	0.0138137	-0.264681	-0.331897	-0.278259	-0.460176	-0.610882	-0.678792	-0.764062	-0.699982	-0.809298	-0.808882	-0.800231	-0.826308		225.5	0.442955	0.289108	0.108637	0.100097	0.0593852	-0.147549	-0.11039	-0.390531	-0.323123	-0.378518	-0.540473	-0.54383	-0.530297	-0.5816	-0.706518	-0.651624		225.5	0.332763	0.191531	0.037648	-0.0323111	-0.0804501	0.0205788	-0.00882971	0.0832688	-0.000669143	-0.00608619	-0.267184	-0.337619
	225.6	0.60371	0.418575	0.12648	-0.00741719	-0.278764	-0.340565	-0.279207	-0.460434	-0.626698	-0.686643	-0.773809	-0.701227	-0.809539	-0.815563	-0.809313	-0.830416		225.6	0.422442	0.262407	0.0806368	0.0842868	0.0291808	-0.169193	-0.122351	-0.409291	-0.349242	-0.395511	-0.544218	-0.552727	-0.539729	-0.590461	-0.71455	-0.645476		225.6	0.310745	0.169229	0.008247	-0.0574989	-0.0991649	0.0123014	-0.0206337	0.0691796	-0.00957845	-0.0239907	-0.273608	-0.346173
	225.7	0.580887	0.402737	0.106954	-0.0273941	-0.289524	-0.348784	-0.283395	-0.465293	-0.64031	-0.695531	-0.778292	-0.701295	-0.80856	-0.821653	-0.81515	-0.833313		225.7	0.4023	0.236568	0.0575876	0.0622171	-0.00123362	-0.189655	-0.139379	-0.428182	-0.375871	-0.41443	-0.54392	-0.563942	-0.547517	-0.597141	-0.721693	-0.645798		225.7	0.284157	0.147321	-0.0250952	-0.0848637	-0.121505	-0.000861799	-0.0393416	0.049466	-0.0219448	-0.048818	-0.28605	-0.362932
	225.8	0.557585	0.385971	0.0926078	-0.0464353	-0.300326	-0.357403	-0.293631	-0.473514	-0.65006	-0.701103	-0.780576	-0.699473	-0.80766	-0.825542	-0.825692	-0.832585		225.8	0.384469	0.218058	0.042556	0.0478224	-0.026045	-0.19997	-0.15589	-0.438901	-0.3937	-0.433223	-0.543278	-0.572125	-0.551998	-0.597244	-0.725143	-0.640297		225.8	0.254292	0.119897	-0.0594813	-0.116266	-0.144701	-0.0218904	-0.0589504	0.0233273	-0.0380958	-0.0790925	-0.302615	-0.384274
	225.9	0.533967	0.368535	0.0790042	-0.0657703	-0.310269	-0.36565	-0.305063	-0.480864	-0.657832	-0.707668	-0.783315	-0.702253	-0.804879	-0.830046	-0.835121	-0.833674		225.9	0.364735	0.201996	0.027873	0.0310638	-0.0500704	-0.210661	-0.172929	-0.451794	-0.416246	-0.449319	-0.546096	-0.58104	-0.562747	-0.598198	-0.727424	-0.6409		225.9	0.227179	0.0963179	-0.0913161	-0.145451	-0.168555	-0.0411807	-0.0765716	0.00400577	-0.0518009	-0.10446	-0.316828	-0.401389
	226	0.515588	0.352045	0.0635304	-0.0846631	-0.319524	-0.373451	-0.319416	-0.490486	-0.662562	-0.711854	-0.787741	-0.707236	-0.801955	-0.834582	-0.845608	-0.832427		226	0.338063	0.179116	0.00843477	0.0107609	-0.0793683	-0.225847	-0.197118	-0.469938	-0.44105	-0.470973	-0.556116	-0.597737	-0.575613	-0.605553	-0.733931	-0.647183		226	0.201243	0.0757504	-0.117439	-0.17035	-0.18717	-0.0552028	-0.094799	-0.0132897	-0.0595118	-0.124546	-0.328168	-0.413286
	226.1	0.49403	0.330963	0.0428697	-0.103763	-0.329663	-0.384132	-0.337902	-0.500616	-0.668541	-0.720089	-0.799735	-0.716433	-0.803769	-0.843809	-0.856575	-0.838238		226.1	0.311747	0.156726	-0.00873432	-0.0111931	-0.111352	-0.244808	-0.221873	-0.487699	-0.464867	-0.492724	-0.565051	-0.614	-0.589923	-0.615665	-0.741017	-0.655673		226.1	0.172063	0.0501002	-0.145193	-0.198668	-0.205498	-0.0722424	-0.116063	-0.0327331	-0.0731431	-0.147063	-0.348242	-0.429779
	226.2	0.468846	0.307633	0.0188523	-0.122154	-0.341105	-0.395761	-0.358944	-0.513652	-0.676922	-0.730248	-0.80998	-0.72675	-0.805354	-0.855527	-0.860826	-0.844761		226.2	0.28176	0.135227	-0.0256925	-0.0325754	-0.142096	-0.265731	-0.251334	-0.505473	-0.490962	-0.516877	-0.578971	-0.628679	-0.607695	-0.627305	-0.751971	-0.665492		226.2	0.143062	0.0256825	-0.173354	-0.222513	-0.222904	-0.0933517	-0.135132	-0.0509462	-0.0861948	-0.16694	-0.362576	-0.444065
	226.3	0.438532	0.279883	-0.00529559	-0.145262	-0.357797	-0.407992	-0.385746	-0.531027	-0.688367	-0.744129	-0.820204	-0.739117	-0.813796	-0.866675	-0.86704	-0.857842		226.3	0.247638	0.109065	-0.0471459	-0.0555463	-0.179204	-0.294519	-0.28369	-0.527795	-0.52065	-0.540174	-0.594462	-0.648449	-0.629048	-0.64232	-0.767114	-0.672357		226.3	0.111859	0.000754227	-0.196932	-0.245687	-0.235737	-0.113	-0.154367	-0.0695466	-0.0995778	-0.184204	-0.373848	-0.458093
	226.4	0.407441	0.25229	-0.0283302	-0.171156	-0.374437	-0.426046	-0.412563	-0.553014	-0.698544	-0.760542	-0.834006	-0.752063	-0.824814	-0.880656	-0.873888	-0.872386		226.4	0.217215	0.0850256	-0.0703298	-0.0772708	-0.215783	-0.315973	-0.316521	-0.545809	-0.546762	-0.557831	-0.610576	-0.666448	-0.647989	-0.656585	-0.779158	-0.679291		226.4	0.0857388	-0.017487	-0.21868	-0.26435	-0.247049	-0.130677	-0.17278	-0.0838266	-0.112474	-0.196869	-0.382664	-0.47095
	226.5	0.376126	0.220208	-0.0559611	-0.198037	-0.393709	-0.445597	-0.440753	-0.57616	-0.711734	-0.774962	-0.850054	-0.767796	-0.833741	-0.8948	-0.883631	-0.88905		226.5	0.191119	0.0662829	-0.0916873	-0.0963591	-0.241927	-0.330082	-0.343971	-0.560478	-0.566967	-0.573467	-0.621629	-0.681283	-0.662243	-0.667665	-0.787111	-0.683301		226.5	0.0547964	-0.0417691	-0.238382	-0.281866	-0.261336	-0.151053	-0.188347	-0.0991949	-0.12993	-0.204707	-0.390711	-0.480409
	226.6	0.346529	0.190185	-0.084659	-0.223918	-0.415454	-0.465934	-0.466744	-0.594956	-0.723917	-0.787566	-0.869198	-0.781819	-0.841387	-0.908579	-0.896214	-0.904965		226.6	0.16826	0.0511837	-0.113048	-0.114148	-0.259683	-0.342948	-0.371724	-0.575261	-0.585769	-0.586036	-0.6281	-0.690687	-0.67448	-0.675823	-0.789579	-0.684227		226.6	0.0322566	-0.0621565	-0.254299	-0.295955	-0.270777	-0.162313	-0.200003	-0.107884	-0.145909	-0.211203	-0.390939	-0.485179
	226.7	0.316353	0.160433	-0.117343	-0.254127	-0.442451	-0.483518	-0.493859	-0.616454	-0.73915	-0.800603	-0.89107	-0.799879	-0.847867	-0.920992	-0.908532	-0.924422		226.7	0.148098	0.0349902	-0.135721	-0.135781	-0.289331	-0.359443	-0.395541	-0.591692	-0.604457	-0.601069	-0.633814	-0.706283	-0.688424	-0.687039	-0.794105	-0.688129		226.7	0.0131908	-0.081561	-0.269329	-0.306543	-0.27914	-0.173085	-0.211181	-0.114265	-0.156423	-0.218883	-0.391102	-0.485602
	226.8	0.283895	0.134154	-0.152557	-0.282004	-0.469571	-0.500992	-0.519506	-0.634386	-0.753662	-0.811877	-0.913569	-0.8176	-0.854933	-0.930483	-0.918381	-0.941344		226.8	0.130731	0.0208746	-0.152625	-0.153651	-0.310711	-0.372254	-0.415708	-0.602588	-0.619701	-0.61141	-0.629289	-0.71593	-0.698973	-0.688703	-0.793562	-0.687772		226.8	-0.00680201	-0.101443	-0.288026	-0.319933	-0.289145	-0.190715	-0.224726	-0.12469	-0.17118	-0.230361	-0.393646	-0.486856
	226.9	0.250515	0.110657	-0.184363	-0.308777	-0.491523	-0.518476	-0.542972	-0.649929	-0.768964	-0.823454	-0.931269	-0.832104	-0.860393	-0.938695	-0.927217	-0.959435		226.9	0.112034	0.00447812	-0.170893	-0.174909	-0.33306	-0.387691	-0.439021	-0.617318	-0.636135	-0.620576	-0.627908	-0.726034	-0.71206	-0.689451	-0.79047	-0.689826		226.9	-0.0229458	-0.119929	-0.304995	-0.332402	-0.299526	-0.209245	-0.237586	-0.13215	-0.183652	-0.24011	-0.387344	-0.485013
	227	0.214868	0.0867421	-0.216363	-0.339158	-0.515177	-0.535065	-0.567999	-0.665006	-0.787158	-0.831384	-0.945803	-0.84496	-0.868521	-0.948069	-0.940051	-0.976946		227	0.0984571	-0.00733428	-0.189957	-0.19246	-0.353169	-0.392213	-0.453495	-0.627321	-0.644279	-0.623939	-0.619718	-0.731056	-0.714181	-0.681957	-0.781217	-0.687828		227	-0.0384247	-0.137153	-0.318573	-0.349208	-0.307578	-0.224298	-0.249179	-0.143535	-0.195952	-0.250465	-0.382998	-0.478124
	227.1	0.181068	0.0741397	-0.242232	-0.364936	-0.534265	-0.54756	-0.590265	-0.677086	-0.802694	-0.83652	-0.959159	-0.854829	-0.870524	-0.952242	-0.952709	-0.985949		227.1	0.0850072	-0.0203488	-0.201057	-0.209479	-0.371627	-0.393086	-0.467542	-0.633993	-0.647193	-0.627893	-0.609616	-0.737176	-0.715239	-0.676077	-0.771356	-0.688402		227.1	-0.0486359	-0.151605	-0.327926	-0.367274	-0.317622	-0.241908	-0.259005	-0.154132	-0.206405	-0.261449	-0.377387	-0.47518
	227.2	0.148964	0.0577944	-0.269357	-0.393648	-0.553821	-0.56313	-0.609624	-0.690085	-0.823186	-0.843131	-0.972558	-0.866255	-0.877717	-0.953227	-0.965202	-0.997043		227.2	0.0746175	-0.0316117	-0.209919	-0.229611	-0.389487	-0.396124	-0.481232	-0.638266	-0.653489	-0.634136	-0.598534	-0.742011	-0.72017	-0.670993	-0.758024	-0.688658		227.2	-0.0651049	-0.174297	-0.344125	-0.389072	-0.336313	-0.264828	-0.269817	-0.168413	-0.222901	-0.279399	-0.37985	-0.48019
	227.3	0.11493	0.0433567	-0.294937	-0.420895	-0.572954	-0.576763	-0.629941	-0.705977	-0.843875	-0.850202	-0.985229	-0.87768	-0.888277	-0.954489	-0.975412	-1.00779		227.3	0.0632422	-0.0430696	-0.213211	-0.245911	-0.406391	-0.393442	-0.491927	-0.636061	-0.655936	-0.632567	-0.587773	-0.748024	-0.722583	-0.664572	-0.741754	-0.68315		227.3	-0.0843418	-0.201688	-0.365154	-0.416253	-0.360963	-0.293134	-0.282325	-0.184928	-0.244431	-0.299963	-0.392362	-0.489295
	227.4	0.0837509	0.0306133	-0.314345	-0.447303	-0.585461	-0.587347	-0.646262	-0.722863	-0.863475	-0.857628	-0.992824	-0.883831	-0.894803	-0.949541	-0.978759	-1.01671		227.4	0.05254	-0.0567568	-0.219817	-0.261627	-0.42309	-0.390563	-0.509268	-0.63515	-0.663155	-0.635575	-0.583878	-0.756536	-0.724874	-0.658148	-0.731696	-0.682653		227.4	-0.105417	-0.23059	-0.388079	-0.443359	-0.388076	-0.3225	-0.30053	-0.202138	-0.269129	-0.322534	-0.406779	-0.501719
	227.5	0.0513515	0.0162013	-0.332836	-0.46966	-0.59892	-0.599974	-0.663662	-0.739	-0.881125	-0.866027	-0.999459	-0.889795	-0.906105	-0.949618	-0.982483	-1.02527		227.5	0.042354	-0.0719349	-0.227961	-0.273492	-0.436364	-0.3905	-0.523797	-0.631741	-0.664901	-0.636202	-0.583497	-0.761199	-0.723183	-0.653202	-0.723291	-0.681143		227.5	-0.129884	-0.262618	-0.408821	-0.475821	-0.416348	-0.351135	-0.319746	-0.222933	-0.298633	-0.350099	-0.420785	-0.516898
	227.6	0.0201037	-0.000165612	-0.352157	-0.489537	-0.616518	-0.614604	-0.683532	-0.755931	-0.906465	-0.873736	-1.00666	-0.896986	-0.919057	-0.950603	-0.986716	-1.03359		227.6	0.0336722	-0.088423	-0.239548	-0.287301	-0.447105	-0.395574	-0.539884	-0.627347	-0.667464	-0.640634	-0.585708	-0.763723	-0.723916	-0.653896	-0.715487	-0.687778		227.6	-0.152715	-0.29366	-0.422938	-0.506476	-0.441858	-0.375491	-0.337912	-0.239183	-0.325062	-0.373506	-0.431518	-0.531183
	227.7	-0.0145628	-0.0194874	-0.370596	-0.51118	-0.633415	-0.635251	-0.705656	-0.776212	-0.932881	-0.883109	-1.01727	-0.906289	-0.933629	-0.956195	-0.991847	-1.04041		227.7	0.0199945	-0.114708	-0.254101	-0.303681	-0.458296	-0.404323	-0.558636	-0.626761	-0.674035	-0.647078	-0.593309	-0.770176	-0.730176	-0.660691	-0.713498	-0.700141		227.7	-0.175561	-0.323883	-0.432704	-0.533167	-0.467371	-0.402729	-0.353516	-0.257795	-0.354251	-0.396579	-0.44351	-0.543149
	227.8	-0.0406256	-0.0436012	-0.386406	-0.531045	-0.646628	-0.654852	-0.732448	-0.79637	-0.960141	-0.901759	-1.02956	-0.919094	-0.945503	-0.959804	-0.995254	-1.04812		227.8	0.00201309	-0.143323	-0.274625	-0.321858	-0.470242	-0.419463	-0.580305	-0.632909	-0.687313	-0.66261	-0.60578	-0.781564	-0.744445	-0.672444	-0.715047	-0.717041		227.8	-0.193435	-0.352775	-0.437088	-0.556534	-0.489152	-0.424012	-0.362411	-0.269094	-0.380452	-0.415576	-0.45306	-0.555849
	227.9	-0.0689842	-0.0701196	-0.405889	-0.548519	-0.659297	-0.680588	-0.756395	-0.817743	-0.986411	-0.921998	-1.04156	-0.936509	-0.958882	-0.962727	-0.997044	-1.05382		227.9	-0.0197248	-0.175059	-0.297488	-0.343434	-0.485682	-0.440326	-0.605215	-0.645713	-0.708823	-0.681878	-0.620564	-0.79414	-0.761268	-0.689928	-0.723786	-0.733661		227.9	-0.210285	-0.380215	-0.446755	-0.574569	-0.511825	-0.449809	-0.37327	-0.278764	-0.406069	-0.433578	-0.459227	-0.568803
	228	-0.0935013	-0.0962289	-0.424771	-0.566018	-0.670427	-0.704003	-0.781838	-0.836217	-1.01007	-0.939405	-1.05148	-0.954585	-0.971378	-0.967977	-0.994392	-1.05802		228	-0.0469699	-0.209615	-0.325313	-0.367058	-0.502527	-0.46468	-0.637471	-0.662534	-0.734362	-0.703198	-0.642089	-0.811734	-0.780328	-0.711716	-0.73606	-0.756335		228	-0.226922	-0.407689	-0.459364	-0.598071	-0.537889	-0.477147	-0.388456	-0.293934	-0.430984	-0.44876	-0.465674	-0.583962
	228.1	-0.113329	-0.120703	-0.442494	-0.582586	-0.686938	-0.729423	-0.80467	-0.856483	-1.03186	-0.955304	-1.06376	-0.970576	-0.979819	-0.973996	-0.990827	-1.06216		228.1	-0.0707221	-0.240028	-0.353521	-0.387339	-0.516992	-0.484957	-0.663852	-0.677248	-0.755236	-0.724012	-0.661414	-0.819607	-0.794086	-0.733078	-0.747888	-0.777238		228.1	-0.241721	-0.432384	-0.469361	-0.616668	-0.561146	-0.501412	-0.403463	-0.309729	-0.454881	-0.462679	-0.467703	-0.595704
	228.2	-0.134714	-0.150194	-0.464952	-0.601448	-0.705643	-0.755904	-0.829812	-0.874767	-1.05489	-0.973548	-1.08049	-0.991909	-0.989236	-0.980621	-0.993673	-1.06188		228.2	-0.0972219	-0.271218	-0.389198	-0.408374	-0.535332	-0.5118	-0.6925	-0.695986	-0.778821	-0.749061	-0.68581	-0.826297	-0.810082	-0.759358	-0.759872	-0.795548		228.2	-0.254868	-0.453381	-0.478961	-0.629781	-0.581414	-0.519823	-0.412953	-0.32056	-0.475218	-0.471456	-0.464824	-0.600108
	228.3	-0.155996	-0.182694	-0.49017	-0.621617	-0.725415	-0.785193	-0.849142	-0.892795	-1.07937	-0.996073	-1.09729	-1.01627	-1.00385	-0.98353	-0.993175	-1.0685		228.3	-0.125331	-0.300582	-0.426565	-0.430189	-0.559348	-0.539689	-0.719881	-0.721247	-0.80717	-0.772277	-0.708499	-0.835776	-0.829021	-0.786753	-0.770071	-0.813632		228.3	-0.265042	-0.469191	-0.487684	-0.639223	-0.598783	-0.536361	-0.420338	-0.324098	-0.490045	-0.474374	-0.460718	-0.599642
	228.4	-0.179534	-0.218056	-0.514956	-0.645758	-0.745564	-0.817223	-0.871033	-0.913255	-1.10372	-1.02031	-1.11752	-1.03589	-1.01842	-0.990502	-0.998244	-1.07427		228.4	-0.154614	-0.329812	-0.461739	-0.447851	-0.578547	-0.565953	-0.749229	-0.747144	-0.830873	-0.793653	-0.72793	-0.845535	-0.844651	-0.812683	-0.777625	-0.827663		228.4	-0.279264	-0.490423	-0.500792	-0.649973	-0.617356	-0.555854	-0.429197	-0.333462	-0.503577	-0.478941	-0.460433	-0.60224
	228.5	-0.202208	-0.247615	-0.534346	-0.667479	-0.761002	-0.841853	-0.890128	-0.929118	-1.12137	-1.04187	-1.13495	-1.0499	-1.03143	-0.994111	-0.998919	-1.07726		228.5	-0.181832	-0.35268	-0.492551	-0.463746	-0.595635	-0.593809	-0.774983	-0.7736	-0.850279	-0.812569	-0.747328	-0.846475	-0.856334	-0.834856	-0.785603	-0.836295		228.5	-0.293349	-0.51752	-0.519089	-0.663637	-0.639557	-0.576235	-0.439286	-0.344677	-0.517017	-0.486951	-0.461042	-0.607998
	228.6	-0.224188	-0.270778	-0.548691	-0.686538	-0.775294	-0.863006	-0.903897	-0.944798	-1.13638	-1.05848	-1.14313	-1.05727	-1.04188	-0.995092	-0.999428	-1.07351		228.6	-0.208418	-0.371458	-0.521484	-0.477996	-0.61116	-0.619237	-0.798875	-0.798778	-0.869066	-0.829032	-0.764893	-0.84728	-0.86442	-0.852018	-0.790657	-0.840471		228.6	-0.309891	-0.542942	-0.539904	-0.67893	-0.665244	-0.595286	-0.449938	-0.357882	-0.530431	-0.494591	-0.463587	-0.612369
	228.7	-0.24044	-0.290768	-0.563551	-0.704859	-0.78712	-0.88148	-0.915031	-0.961658	-1.14494	-1.06816	-1.1528	-1.06107	-1.05282	-0.993277	-1.00138	-1.07175		228.7	-0.233624	-0.391613	-0.552719	-0.492703	-0.625641	-0.642407	-0.822238	-0.81908	-0.884444	-0.84411	-0.785728	-0.851299	-0.86718	-0.863836	-0.789924	-0.841946		228.7	-0.327362	-0.570426	-0.561519	-0.697835	-0.692513	-0.610009	-0.460447	-0.373713	-0.545474	-0.506568	-0.469826	-0.618184
	228.8	-0.255805	-0.315176	-0.576361	-0.727618	-0.803715	-0.899956	-0.926052	-0.980083	-1.1559	-1.07984	-1.16653	-1.06729	-1.06438	-0.994679	-1.00647	-1.06461		228.8	-0.252073	-0.408406	-0.578671	-0.504277	-0.633352	-0.65778	-0.838992	-0.835571	-0.894533	-0.858421	-0.800137	-0.849472	-0.8649	-0.869501	-0.782959	-0.838182		228.8	-0.344753	-0.594144	-0.581919	-0.715548	-0.718429	-0.622534	-0.468165	-0.383619	-0.557649	-0.518571	-0.472372	-0.623873
	228.9	-0.273134	-0.338326	-0.588681	-0.746416	-0.814068	-0.914986	-0.936434	-0.997828	-1.16557	-1.08948	-1.17902	-1.07289	-1.0736	-0.992208	-1.01011	-1.05491		228.9	-0.27537	-0.423982	-0.603151	-0.51761	-0.641179	-0.675581	-0.853761	-0.857071	-0.903622	-0.874146	-0.820988	-0.849475	-0.863881	-0.876181	-0.776056	-0.836431		228.9	-0.36442	-0.621659	-0.6023	-0.735524	-0.745991	-0.637495	-0.475537	-0.396302	-0.570322	-0.530087	-0.476256	-0.629191
	229	-0.294094	-0.361966	-0.601256	-0.76541	-0.822349	-0.928056	-0.953789	-1.01435	-1.17818	-1.10558	-1.18996	-1.08282	-1.08913	-0.996041	-1.01553	-1.04778		229	-0.302961	-0.441014	-0.626485	-0.537117	-0.652763	-0.697137	-0.873982	-0.880745	-0.916423	-0.892043	-0.844313	-0.852684	-0.867251	-0.885162	-0.776486	-0.838017		229	-0.380828	-0.643098	-0.623693	-0.75121	-0.76781	-0.655683	-0.483771	-0.405499	-0.579471	-0.539701	-0.4788	-0.634422
	229.1	-0.316637	-0.389766	-0.616081	-0.788916	-0.832193	-0.943626	-0.977981	-1.03336	-1.19123	-1.12748	-1.199	-1.09323	-1.108	-1.00515	-1.01981	-1.04629		229.1	-0.323262	-0.457496	-0.643026	-0.554	-0.664104	-0.714747	-0.889586	-0.897865	-0.923886	-0.903001	-0.86266	-0.857925	-0.866122	-0.891841	-0.775857	-0.843277		229.1	-0.399383	-0.666357	-0.647285	-0.772694	-0.788275	-0.68124	-0.49537	-0.418833	-0.587979	-0.550835	-0.486611	-0.645297
	229.2	-0.343213	-0.416576	-0.629843	-0.81129	-0.839732	-0.962469	-1.00147	-1.05397	-1.20337	-1.14774	-1.20554	-1.09816	-1.12551	-1.01549	-1.02435	-1.04216		229.2	-0.345993	-0.474138	-0.663569	-0.574071	-0.671296	-0.733793	-0.911645	-0.915969	-0.938165	-0.916953	-0.883333	-0.861812	-0.865599	-0.899544	-0.777565	-0.850726		229.2	-0.419765	-0.692041	-0.670426	-0.796695	-0.811659	-0.706632	-0.509239	-0.438128	-0.605677	-0.564027	-0.493674	-0.659929
	229.3	-0.366812	-0.440791	-0.64113	-0.831737	-0.844997	-0.980725	-1.02405	-1.07571	-1.217	-1.16613	-1.20563	-1.09961	-1.14016	-1.02247	-1.02627	-1.0355		229.3	-0.370448	-0.487848	-0.684001	-0.599062	-0.684151	-0.751663	-0.928522	-0.934019	-0.950656	-0.930596	-0.908795	-0.866029	-0.866917	-0.907635	-0.778366	-0.856441		229.3	-0.438442	-0.714147	-0.69203	-0.818647	-0.833206	-0.727865	-0.518011	-0.453758	-0.622238	-0.571189	-0.501263	-0.671604
	229.4	-0.387768	-0.468144	-0.657075	-0.854892	-0.857852	-0.999901	-1.0484	-1.09781	-1.23365	-1.18862	-1.2109	-1.10431	-1.15987	-1.02893	-1.03092	-1.03468		229.4	-0.398175	-0.510712	-0.708056	-0.622885	-0.70512	-0.767315	-0.949895	-0.952833	-0.966051	-0.951995	-0.935299	-0.877352	-0.871032	-0.919159	-0.784825	-0.864886		229.4	-0.460904	-0.731684	-0.713667	-0.845173	-0.855555	-0.750559	-0.530815	-0.471456	-0.637097	-0.580037	-0.51007	-0.684137
	229.5	-0.409122	-0.501094	-0.674345	-0.876995	-0.870165	-1.01947	-1.07216	-1.12433	-1.25158	-1.21724	-1.22276	-1.11497	-1.17868	-1.03554	-1.03581	-1.038		229.5	-0.421407	-0.534229	-0.732054	-0.647754	-0.723472	-0.788142	-0.973158	-0.972721	-0.984389	-0.973813	-0.959702	-0.891994	-0.879652	-0.938185	-0.794999	-0.873583		229.5	-0.485461	-0.749296	-0.738548	-0.86655	-0.87439	-0.777692	-0.546385	-0.487808	-0.654714	-0.585932	-0.515782	-0.698434
	229.6	-0.429785	-0.541003	-0.692351	-0.899578	-0.886378	-1.04153	-1.09615	-1.14802	-1.2701	-1.24572	-1.23195	-1.12753	-1.19833	-1.04714	-1.0395	-1.04462		229.6	-0.444566	-0.553931	-0.75399	-0.669356	-0.745742	-0.80622	-0.990801	-0.99498	-1.00413	-0.992556	-0.983196	-0.904584	-0.893004	-0.955311	-0.804577	-0.881523		229.6	-0.511528	-0.769973	-0.771704	-0.890122	-0.896015	-0.811555	-0.564458	-0.506526	-0.676837	-0.595089	-0.528228	-0.715173
	229.7	-0.454658	-0.581711	-0.711843	-0.924147	-0.905049	-1.06394	-1.1237	-1.17147	-1.29049	-1.27342	-1.24322	-1.13969	-1.21658	-1.06275	-1.04846	-1.05502		229.7	-0.467136	-0.57436	-0.776304	-0.692266	-0.768068	-0.827849	-1.00814	-1.01831	-1.02778	-1.01261	-1.00456	-0.915138	-0.906202	-0.971213	-0.817721	-0.891213		229.7	-0.537789	-0.791749	-0.803542	-0.914547	-0.913227	-0.842947	-0.584775	-0.524196	-0.696984	-0.603122	-0.538693	-0.731957
	229.8	-0.476806	-0.621116	-0.732327	-0.951716	-0.926925	-1.08825	-1.15246	-1.19505	-1.31086	-1.29934	-1.25672	-1.15408	-1.23251	-1.07649	-1.05979	-1.06364		229.8	-0.487495	-0.598363	-0.798123	-0.715162	-0.791297	-0.850861	-1.02355	-1.04538	-1.04904	-1.03933	-1.02078	-0.925988	-0.924692	-0.984708	-0.834031	-0.903025		229.8	-0.562363	-0.811896	-0.830882	-0.934318	-0.925295	-0.868241	-0.601851	-0.537861	-0.708225	-0.609481	-0.544031	-0.744213
	229.9	-0.500146	-0.658912	-0.754866	-0.976674	-0.952153	-1.11427	-1.18132	-1.21832	-1.33003	-1.32076	-1.27142	-1.16839	-1.24791	-1.08922	-1.07311	-1.07017		229.9	-0.508997	-0.623897	-0.821193	-0.741625	-0.814887	-0.875132	-1.03961	-1.0756	-1.07182	-1.06286	-1.035	-0.936191	-0.945239	-1.00231	-0.844978	-0.917252		229.9	-0.587866	-0.829497	-0.854629	-0.954214	-0.938835	-0.894081	-0.615414	-0.555325	-0.719413	-0.616907	-0.549854	-0.755382
	230	-0.524045	-0.6961	-0.777138	-1.00246	-0.974198	-1.13853	-1.2063	-1.24507	-1.34834	-1.3447	-1.29329	-1.18067	-1.26049	-1.098	-1.08579	-1.0767		230	-0.536855	-0.648951	-0.841034	-0.774146	-0.841438	-0.898933	-1.05334	-1.11131	-1.09842	-1.0897	-1.05016	-0.950275	-0.966684	-1.01898	-0.858128	-0.935506		230	-0.609569	-0.842029	-0.876881	-0.968102	-0.946024	-0.918732	-0.630476	-0.57258	-0.724733	-0.622558	-0.556311	-0.762429
	230.1	-0.547602	-0.730944	-0.801632	-1.03224	-0.992658	-1.16128	-1.23369	-1.27005	-1.36572	-1.37243	-1.31802	-1.19943	-1.27109	-1.10766	-1.10074	-1.08216		230.1	-0.564393	-0.675952	-0.856462	-0.804298	-0.865807	-0.918325	-1.06868	-1.145	-1.12656	-1.11708	-1.06446	-0.966381	-0.989386	-1.03636	-0.874175	-0.946438		230.1	-0.633146	-0.856605	-0.902316	-0.987218	-0.955816	-0.946984	-0.648696	-0.5899	-0.728236	-0.627952	-0.570037	-0.771108
	230.2	-0.568328	-0.764294	-0.827692	-1.06205	-1.00895	-1.18149	-1.26279	-1.29274	-1.38206	-1.399	-1.34121	-1.21479	-1.28209	-1.11824	-1.11543	-1.08726		230.2	-0.589465	-0.698168	-0.868041	-0.830052	-0.890929	-0.939908	-1.08242	-1.17838	-1.15623	-1.1413	-1.07702	-0.979877	-1.00744	-1.054	-0.884425	-0.954305		230.2	-0.660426	-0.870536	-0.931191	-1.00751	-0.966488	-0.972295	-0.670767	-0.6104	-0.732009	-0.63732	-0.584566	-0.782091
	230.3	-0.594705	-0.7984	-0.85681	-1.09286	-1.02947	-1.20889	-1.29065	-1.32	-1.39933	-1.42444	-1.36326	-1.23139	-1.29427	-1.13611	-1.13255	-1.09243		230.3	-0.61126	-0.715349	-0.878026	-0.855852	-0.912077	-0.957257	-1.09476	-1.20242	-1.18027	-1.16172	-1.08724	-0.988627	-1.02094	-1.0628	-0.889358	-0.962873		230.3	-0.692959	-0.88521	-0.963074	-1.02757	-0.981354	-1.00044	-0.693286	-0.634631	-0.739787	-0.648207	-0.601681	-0.793056
	230.4	-0.622551	-0.831728	-0.884692	-1.12666	-1.05439	-1.23295	-1.32084	-1.3502	-1.41933	-1.44773	-1.38507	-1.24726	-1.30468	-1.15613	-1.15346	-1.09614		230.4	-0.632003	-0.732202	-0.887338	-0.883384	-0.93178	-0.974156	-1.10733	-1.22637	-1.20172	-1.18287	-1.10129	-0.994736	-1.03356	-1.07069	-0.893818	-0.970499		230.4	-0.725116	-0.895946	-0.98844	-1.04744	-0.993219	-1.02217	-0.714205	-0.659126	-0.743628	-0.657352	-0.6197	-0.802238
	230.5	-0.650665	-0.862781	-0.912218	-1.16214	-1.08231	-1.25796	-1.34958	-1.37992	-1.44147	-1.47105	-1.4065	-1.26236	-1.31715	-1.17367	-1.17694	-1.09913		230.5	-0.650394	-0.748204	-0.896419	-0.908603	-0.951464	-0.993472	-1.11741	-1.24621	-1.222	-1.2044	-1.11266	-1.00028	-1.04748	-1.07648	-0.900793	-0.976183		230.5	-0.756667	-0.906822	-1.01007	-1.06503	-1.00366	-1.044	-0.731221	-0.679908	-0.743946	-0.665257	-0.635166	-0.805282
	230.6	-0.685187	-0.893486	-0.942952	-1.19601	-1.11083	-1.28781	-1.37897	-1.41082	-1.46089	-1.49393	-1.4287	-1.27849	-1.33155	-1.1918	-1.20359	-1.1069		230.6	-0.676049	-0.76734	-0.908516	-0.93429	-0.970061	-1.01536	-1.13066	-1.2685	-1.24321	-1.22776	-1.12899	-1.01269	-1.05962	-1.08323	-0.908857	-0.98294		230.6	-0.79096	-0.919141	-1.03462	-1.08562	-1.02072	-1.06967	-0.753172	-0.705532	-0.744315	-0.673967	-0.653745	-0.811102
	230.7	-0.716074	-0.921225	-0.970458	-1.22545	-1.13615	-1.31501	-1.40166	-1.43734	-1.47881	-1.51776	-1.44602	-1.28871	-1.34468	-1.20831	-1.22428	-1.11738		230.7	-0.697125	-0.781128	-0.91433	-0.952906	-0.979607	-1.02868	-1.13927	-1.28319	-1.26024	-1.24104	-1.14109	-1.02315	-1.06734	-1.08225	-0.911758	-0.982416		230.7	-0.822349	-0.931571	-1.05645	-1.10744	-1.03529	-1.09474	-0.775702	-0.728895	-0.745667	-0.683894	-0.67247	-0.815888
	230.8	-0.746184	-0.94634	-0.996407	-1.25189	-1.16141	-1.34012	-1.42632	-1.46036	-1.49518	-1.53858	-1.4614	-1.29771	-1.35539	-1.22692	-1.24287	-1.12416		230.8	-0.714012	-0.791806	-0.923668	-0.969083	-0.983411	-1.04125	-1.14817	-1.29278	-1.27437	-1.25096	-1.15264	-1.03287	-1.07246	-1.07947	-0.915271	-0.978664		230.8	-0.852946	-0.945707	-1.07552	-1.1288	-1.05373	-1.11702	-0.797582	-0.751676	-0.748463	-0.696522	-0.693654	-0.821969
	230.9	-0.772928	-0.971848	-1.02273	-1.27709	-1.18716	-1.36252	-1.45076	-1.48201	-1.51416	-1.55862	-1.47751	-1.30894	-1.36784	-1.24358	-1.25836	-1.12885		230.9	-0.730684	-0.802886	-0.93288	-0.986706	-0.99024	-1.05662	-1.15859	-1.29926	-1.28841	-1.26709	-1.16718	-1.04417	-1.07965	-1.07379	-0.921621	-0.977159		230.9	-0.880269	-0.957084	-1.09392	-1.14758	-1.07146	-1.13545	-0.816124	-0.77231	-0.751226	-0.707969	-0.709587	-0.826713
	231	-0.800004	-1.00034	-1.0466	-1.30088	-1.21594	-1.38824	-1.47525	-1.50366	-1.53736	-1.57726	-1.49331	-1.31906	-1.38183	-1.26303	-1.27595	-1.13911		231	-0.745044	-0.82129	-0.946218	-1.00684	-1.00148	-1.06904	-1.17424	-1.30624	-1.30633	-1.28406	-1.17755	-1.06096	-1.08908	-1.07008	-0.925964	-0.974897		231	-0.905709	-0.96443	-1.1089	-1.16607	-1.08221	-1.15297	-0.830992	-0.785935	-0.754691	-0.716119	-0.721093	-0.832886
	231.1	-0.830333	-1.03187	-1.07652	-1.32695	-1.24712	-1.41332	-1.50092	-1.52587	-1.56011	-1.59422	-1.51256	-1.3321	-1.39778	-1.28203	-1.29308	-1.15601		231.1	-0.7617	-0.83864	-0.961449	-1.02529	-1.01461	-1.0797	-1.1883	-1.3126	-1.32187	-1.30079	-1.19189	-1.07744	-1.09796	-1.06804	-0.932822	-0.978414		231.1	-0.924345	-0.970215	-1.12043	-1.18118	-1.08865	-1.1709	-0.845101	-0.79684	-0.754191	-0.723134	-0.726656	-0.833626
	231.2	-0.861546	-1.06336	-1.10621	-1.35326	-1.27811	-1.43834	-1.52842	-1.54839	-1.58275	-1.61378	-1.53301	-1.34649	-1.41268	-1.29849	-1.30972	-1.17273		231.2	-0.776967	-0.855943	-0.972485	-1.03886	-1.02464	-1.091	-1.19885	-1.31954	-1.33858	-1.30946	-1.20352	-1.09068	-1.10752	-1.06936	-0.941073	-0.977772		231.2	-0.937063	-0.977876	-1.12758	-1.19484	-1.0978	-1.1889	-0.860671	-0.802195	-0.752523	-0.728251	-0.732232	-0.832898
	231.3	-0.890791	-1.09277	-1.13624	-1.3724	-1.30528	-1.46283	-1.55553	-1.56811	-1.60535	-1.63179	-1.55511	-1.35619	-1.42674	-1.31335	-1.32038	-1.18999		231.3	-0.798	-0.880844	-0.986361	-1.05605	-1.04045	-1.10738	-1.21709	-1.32914	-1.35924	-1.32112	-1.22201	-1.10792	-1.1243	-1.0743	-0.951066	-0.982376		231.3	-0.945629	-0.990255	-1.13761	-1.20849	-1.10616	-1.209	-0.876024	-0.812972	-0.754384	-0.732716	-0.740993	-0.835256
	231.4	-0.917751	-1.1246	-1.16925	-1.39176	-1.33335	-1.48875	-1.58128	-1.58688	-1.63134	-1.64912	-1.57215	-1.36777	-1.44131	-1.3242	-1.3286	-1.20507		231.4	-0.816399	-0.904712	-0.999103	-1.07291	-1.05642	-1.12373	-1.23895	-1.33635	-1.37807	-1.33161	-1.23433	-1.12658	-1.14098	-1.0772	-0.957493	-0.98507		231.4	-0.954481	-1.00142	-1.14723	-1.22111	-1.11177	-1.22618	-0.891787	-0.823527	-0.757714	-0.73918	-0.749767	-0.838376
	231.5	-0.941158	-1.14916	-1.19594	-1.41314	-1.36077	-1.5123	-1.60128	-1.60624	-1.65374	-1.6608	-1.58118	-1.37393	-1.44822	-1.33011	-1.3315	-1.21267		231.5	-0.834178	-0.931397	-1.0168	-1.08887	-1.07599	-1.14569	-1.26058	-1.34672	-1.39958	-1.34375	-1.24376	-1.14703	-1.15808	-1.08243	-0.964285	-0.990172		231.5	-0.96355	-1.01277	-1.15332	-1.23631	-1.11952	-1.23791	-0.906176	-0.833136	-0.763775	-0.748125	-0.756765	-0.842579
	231.6	-0.965361	-1.16861	-1.22275	-1.43217	-1.38383	-1.53248	-1.61681	-1.62629	-1.67912	-1.67217	-1.59248	-1.37859	-1.45087	-1.33671	-1.33765	-1.21817		231.6	-0.860263	-0.966559	-1.04194	-1.11219	-1.10652	-1.17759	-1.29035	-1.36436	-1.42824	-1.36527	-1.25937	-1.17109	-1.17782	-1.09726	-0.975965	-0.996825		231.6	-0.970132	-1.02182	-1.15829	-1.24849	-1.125	-1.24332	-0.919117	-0.841727	-0.768507	-0.75611	-0.754518	-0.843049
	231.7	-0.9858	-1.1875	-1.24905	-1.45041	-1.40894	-1.55397	-1.631	-1.64391	-1.69896	-1.68536	-1.6033	-1.38755	-1.45424	-1.34568	-1.34265	-1.22455		231.7	-0.888304	-1.00069	-1.06825	-1.13362	-1.13946	-1.20777	-1.31842	-1.38106	-1.4541	-1.38345	-1.27402	-1.19296	-1.19533	-1.10754	-0.986239	-1.00162		231.7	-0.980301	-1.03088	-1.16311	-1.26017	-1.12955	-1.24935	-0.93149	-0.849642	-0.771485	-0.763282	-0.754882	-0.844447
	231.8	-1.00516	-1.20629	-1.2708	-1.46813	-1.43267	-1.57088	-1.64018	-1.66285	-1.71702	-1.69709	-1.61032	-1.39955	-1.45527	-1.35164	-1.34904	-1.22891		231.8	-0.912892	-1.03813	-1.0908	-1.15208	-1.16781	-1.23733	-1.34442	-1.39894	-1.48371	-1.40244	-1.29036	-1.21263	-1.213	-1.11563	-0.998645	-1.00988		231.8	-0.99538	-1.04338	-1.17313	-1.27633	-1.14055	-1.26052	-0.948811	-0.862969	-0.774845	-0.776375	-0.759677	-0.847272
	231.9	-1.02529	-1.2267	-1.28969	-1.48506	-1.45827	-1.59226	-1.64917	-1.68356	-1.73652	-1.70914	-1.61297	-1.41003	-1.45428	-1.36075	-1.35325	-1.22968		231.9	-0.938264	-1.07024	-1.11386	-1.17377	-1.19366	-1.26653	-1.36711	-1.4183	-1.5141	-1.4208	-1.30702	-1.23367	-1.23022	-1.12316	-1.00706	-1.01812		231.9	-1.01031	-1.05929	-1.18282	-1.28685	-1.1523	-1.27378	-0.963293	-0.875415	-0.781701	-0.788408	-0.766326	-0.854391
	232	-1.04705	-1.245	-1.30949	-1.50334	-1.48531	-1.61339	-1.66089	-1.70147	-1.75409	-1.72172	-1.61305	-1.41921	-1.45379	-1.37118	-1.35946	-1.22751		232	-0.96482	-1.09849	-1.13349	-1.19701	-1.22184	-1.2952	-1.39152	-1.44082	-1.54539	-1.43898	-1.32089	-1.25338	-1.24418	-1.12819	-1.01434	-1.02669		232	-1.0259	-1.07532	-1.19299	-1.2991	-1.16768	-1.28329	-0.976198	-0.88719	-0.788694	-0.802363	-0.773779	-0.86245
	232.1	-1.06865	-1.25958	-1.33024	-1.52001	-1.50945	-1.6314	-1.67045	-1.71927	-1.76916	-1.73494	-1.61218	-1.42484	-1.45053	-1.37942	-1.36771	-1.22633		232.1	-0.9915	-1.12848	-1.15826	-1.22073	-1.24754	-1.32508	-1.41694	-1.46514	-1.57621	-1.45573	-1.33552	-1.27214	-1.25236	-1.13307	-1.02557	-1.03672		232.1	-1.04638	-1.09322	-1.20121	-1.31067	-1.18514	-1.28936	-0.987003	-0.895143	-0.791077	-0.816876	-0.777725	-0.868319
	232.2	-1.0879	-1.27381	-1.35062	-1.53326	-1.53278	-1.64776	-1.68069	-1.73734	-1.78268	-1.74871	-1.61383	-1.42907	-1.4488	-1.39012	-1.36956	-1.22555		232.2	-1.01862	-1.16037	-1.18084	-1.24295	-1.27433	-1.34793	-1.43909	-1.48696	-1.60088	-1.46863	-1.35068	-1.29027	-1.25779	-1.13982	-1.03205	-1.04504		232.2	-1.06594	-1.10919	-1.21075	-1.32204	-1.20186	-1.29464	-0.999081	-0.905009	-0.793358	-0.829812	-0.782793	-0.870625
	232.3	-1.10698	-1.29465	-1.37333	-1.5488	-1.55571	-1.66592	-1.69408	-1.75801	-1.79753	-1.76519	-1.62098	-1.43641	-1.44868	-1.40104	-1.37224	-1.22903		232.3	-1.04455	-1.18569	-1.2061	-1.26928	-1.29709	-1.36974	-1.45939	-1.50924	-1.63	-1.4783	-1.37056	-1.30649	-1.25884	-1.14588	-1.03723	-1.05486		232.3	-1.08602	-1.12972	-1.22465	-1.33819	-1.22161	-1.30598	-1.0146	-0.919686	-0.801489	-0.845204	-0.79242	-0.878625
	232.4	-1.1247	-1.31848	-1.39488	-1.56431	-1.57602	-1.68205	-1.70356	-1.77663	-1.81582	-1.78229	-1.6278	-1.44573	-1.45098	-1.41268	-1.3715	-1.23249		232.4	-1.07248	-1.20993	-1.22911	-1.29374	-1.3208	-1.3902	-1.47758	-1.53119	-1.65632	-1.49238	-1.39019	-1.32008	-1.26069	-1.14972	-1.04648	-1.06231		232.4	-1.1059	-1.15249	-1.24224	-1.35402	-1.23937	-1.31745	-1.02884	-0.934624	-0.809439	-0.857434	-0.799758	-0.885443
	232.5	-1.14176	-1.34125	-1.41468	-1.57732	-1.59887	-1.69987	-1.7173	-1.79509	-1.83293	-1.79594	-1.627	-1.45257	-1.45406	-1.42477	-1.37431	-1.23706		232.5	-1.09611	-1.23241	-1.25151	-1.31538	-1.34471	-1.41073	-1.49782	-1.55018	-1.68053	-1.50479	-1.40676	-1.33337	-1.26264	-1.15791	-1.05123	-1.06888		232.5	-1.1261	-1.17755	-1.25773	-1.37384	-1.26088	-1.32942	-1.04258	-0.945628	-0.820364	-0.868052	-0.808994	-0.891525
	232.6	-1.16258	-1.3656	-1.43424	-1.5911	-1.6244	-1.72279	-1.73003	-1.81276	-1.85069	-1.80852	-1.62691	-1.45549	-1.4619	-1.43458	-1.37547	-1.24605		232.6	-1.11957	-1.25603	-1.27773	-1.33425	-1.37116	-1.4338	-1.51843	-1.57095	-1.70078	-1.51535	-1.42478	-1.34691	-1.26257	-1.16623	-1.05532	-1.07373		232.6	-1.14635	-1.20363	-1.27269	-1.39237	-1.28583	-1.34057	-1.05594	-0.957716	-0.834787	-0.882606	-0.81594	-0.897116
	232.7	-1.18621	-1.38649	-1.45369	-1.60502	-1.65279	-1.74546	-1.74164	-1.82861	-1.86615	-1.82212	-1.62683	-1.46017	-1.46945	-1.44146	-1.37601	-1.25527		232.7	-1.1458	-1.27956	-1.30794	-1.35478	-1.39502	-1.4578	-1.53707	-1.59041	-1.71706	-1.52851	-1.44285	-1.35932	-1.26517	-1.17316	-1.06264	-1.08054		232.7	-1.16187	-1.23193	-1.28753	-1.41195	-1.31013	-1.34775	-1.06808	-0.967478	-0.846525	-0.89282	-0.819593	-0.900279
	232.8	-1.20634	-1.39902	-1.47061	-1.61646	-1.67552	-1.75703	-1.74973	-1.83864	-1.87877	-1.82849	-1.62562	-1.45688	-1.47543	-1.44136	-1.36838	-1.26094		232.8	-1.17579	-1.30825	-1.33467	-1.37096	-1.41673	-1.48366	-1.55334	-1.61041	-1.72882	-1.54329	-1.46219	-1.37065	-1.26606	-1.17831	-1.06967	-1.08612		232.8	-1.17738	-1.25772	-1.30104	-1.43691	-1.33324	-1.35835	-1.08443	-0.976977	-0.85462	-0.904075	-0.826922	-0.904308
	232.9	-1.22644	-1.41236	-1.4859	-1.6257	-1.69445	-1.76762	-1.75867	-1.84661	-1.89069	-1.83537	-1.62542	-1.45012	-1.47974	-1.43821	-1.35634	-1.26888		232.9	-1.20245	-1.33498	-1.36235	-1.38534	-1.4389	-1.50443	-1.57155	-1.63193	-1.74238	-1.5566	-1.48001	-1.38486	-1.26654	-1.18206	-1.07475	-1.09223		232.9	-1.19065	-1.28439	-1.31405	-1.46225	-1.35414	-1.36956	-1.10202	-0.98694	-0.86267	-0.913054	-0.832479	-0.906109
	233	-1.25027	-1.42696	-1.50064	-1.63438	-1.71456	-1.78114	-1.76967	-1.8532	-1.90065	-1.84425	-1.62824	-1.44421	-1.48398	-1.43513	-1.34633	-1.2805		233	-1.23107	-1.35957	-1.39219	-1.40115	-1.46021	-1.52399	-1.58789	-1.65098	-1.7533	-1.57084	-1.49867	-1.3999	-1.2653	-1.18456	-1.07882	-1.09726		233	-1.20055	-1.30611	-1.32535	-1.48399	-1.37001	-1.37646	-1.11775	-0.99584	-0.872659	-0.919073	-0.834884	-0.909478
	233.1	-1.27319	-1.44271	-1.51433	-1.64787	-1.73337	-1.79387	-1.78231	-1.86104	-1.91657	-1.85347	-1.62929	-1.43947	-1.48816	-1.43331	-1.33873	-1.28821		233.1	-1.25249	-1.38038	-1.41892	-1.41708	-1.4852	-1.5412	-1.60555	-1.66942	-1.76382	-1.58367	-1.51539	-1.41252	-1.27048	-1.1874	-1.08435	-1.10413		233.1	-1.20997	-1.32873	-1.33853	-1.50526	-1.38331	-1.38154	-1.13053	-0.999204	-0.885543	-0.922106	-0.836414	-0.910685
	233.2	-1.29992	-1.46075	-1.53129	-1.6676	-1.75777	-1.80821	-1.79968	-1.8752	-1.93368	-1.86104	-1.63282	-1.4392	-1.49436	-1.4343	-1.33632	-1.29838		233.2	-1.27687	-1.40422	-1.44872	-1.43855	-1.51535	-1.56328	-1.62546	-1.69208	-1.77542	-1.6014	-1.53416	-1.42484	-1.27691	-1.19349	-1.09414	-1.11734		233.2	-1.22149	-1.34939	-1.35185	-1.52552	-1.39967	-1.38444	-1.14263	-1.00229	-0.899219	-0.926108	-0.837331	-0.911803
	233.3	-1.3277	-1.47736	-1.55249	-1.68686	-1.78193	-1.82525	-1.81992	-1.89204	-1.95089	-1.86879	-1.63705	-1.439	-1.49776	-1.43397	-1.33537	-1.30873		233.3	-1.30168	-1.42913	-1.47465	-1.46397	-1.54724	-1.58748	-1.64672	-1.71748	-1.78525	-1.62036	-1.55371	-1.4351	-1.28179	-1.19857	-1.10051	-1.13368		233.3	-1.23333	-1.37148	-1.36879	-1.54352	-1.41596	-1.38899	-1.15736	-1.00486	-0.912427	-0.929039	-0.834779	-0.913785
	233.4	-1.35701	-1.49595	-1.57473	-1.70756	-1.80715	-1.84208	-1.83731	-1.90736	-1.96506	-1.87561	-1.64282	-1.44029	-1.50005	-1.43279	-1.33285	-1.31922		233.4	-1.32446	-1.45061	-1.50223	-1.48671	-1.57415	-1.60622	-1.66345	-1.74036	-1.79317	-1.63389	-1.56851	-1.44409	-1.28428	-1.20131	-1.10547	-1.1444		233.4	-1.24636	-1.39698	-1.38782	-1.56334	-1.43172	-1.3993	-1.1766	-1.01045	-0.927717	-0.934332	-0.83432	-0.920478
	233.5	-1.38567	-1.51163	-1.59653	-1.72899	-1.83211	-1.85689	-1.85511	-1.92569	-1.97272	-1.88226	-1.64799	-1.4458	-1.50108	-1.43058	-1.32928	-1.32545		233.5	-1.3497	-1.46855	-1.52861	-1.512	-1.60016	-1.63015	-1.67979	-1.76248	-1.80197	-1.65092	-1.58332	-1.45384	-1.29088	-1.20526	-1.11337	-1.1625		233.5	-1.25996	-1.41936	-1.40813	-1.58478	-1.4467	-1.40982	-1.19627	-1.01797	-0.941622	-0.936927	-0.837625	-0.923671
	233.6	-1.41002	-1.5289	-1.61522	-1.75141	-1.85534	-1.86932	-1.87492	-1.94411	-1.98172	-1.89275	-1.65328	-1.45498	-1.49702	-1.42959	-1.32743	-1.32779		233.6	-1.37146	-1.4854	-1.55431	-1.54111	-1.62589	-1.6552	-1.69997	-1.78469	-1.81355	-1.66591	-1.59866	-1.46655	-1.29891	-1.21089	-1.11963	-1.17673		233.6	-1.27818	-1.44408	-1.43204	-1.60797	-1.46433	-1.42459	-1.22087	-1.03087	-0.960352	-0.943734	-0.8471	-0.932827
	233.7	-1.43774	-1.55094	-1.63481	-1.77624	-1.88171	-1.88748	-1.89699	-1.96436	-1.99578	-1.90609	-1.65784	-1.4692	-1.49584	-1.43295	-1.33107	-1.32897		233.7	-1.39298	-1.49843	-1.58604	-1.57374	-1.6556	-1.68112	-1.72131	-1.80847	-1.83377	-1.68673	-1.61153	-1.48242	-1.31285	-1.21793	-1.12697	-1.19229		233.7	-1.29885	-1.46583	-1.45962	-1.62673	-1.47805	-1.43827	-1.24266	-1.04593	-0.980111	-0.950013	-0.854954	-0.941725
	233.8	-1.46454	-1.57039	-1.65741	-1.80189	-1.9061	-1.90644	-1.91899	-1.98582	-2.00822	-1.91957	-1.65767	-1.48854	-1.49266	-1.43406	-1.3385	-1.32932		233.8	-1.41119	-1.50811	-1.61802	-1.60596	-1.68504	-1.70732	-1.74247	-1.83275	-1.85294	-1.71109	-1.62111	-1.50036	-1.32037	-1.22959	-1.13526	-1.2059		233.8	-1.31897	-1.48613	-1.48508	-1.64229	-1.49182	-1.45265	-1.26324	-1.05677	-0.997504	-0.957721	-0.864157	-0.945241
	233.9	-1.4908	-1.58849	-1.67941	-1.82669	-1.93149	-1.92231	-1.94229	-2.0095	-2.01711	-1.93569	-1.66333	-1.50528	-1.48939	-1.43665	-1.3467	-1.33267		233.9	-1.43032	-1.51642	-1.64508	-1.63541	-1.71318	-1.73115	-1.76136	-1.85669	-1.87235	-1.73457	-1.62886	-1.515	-1.3254	-1.23877	-1.14237	-1.21912		233.9	-1.3431	-1.50935	-1.51308	-1.66004	-1.51307	-1.47191	-1.2845	-1.06885	-1.01196	-0.967778	-0.877391	-0.951922
	234	-1.51484	-1.61155	-1.70447	-1.84626	-1.9548	-1.94106	-1.96387	-2.02968	-2.02785	-1.95378	-1.67708	-1.52306	-1.49022	-1.43878	-1.35461	-1.33786		234	-1.44766	-1.52644	-1.6666	-1.65926	-1.73714	-1.75062	-1.77722	-1.87479	-1.89349	-1.75755	-1.63821	-1.52685	-1.32833	-1.24338	-1.1473	-1.22589		234	-1.36523	-1.531	-1.54212	-1.67716	-1.53484	-1.49037	-1.30678	-1.08201	-1.02175	-0.978734	-0.893741	-0.957538
	234.1	-1.54173	-1.63978	-1.73106	-1.86611	-1.97978	-1.96191	-1.9887	-2.05025	-2.03885	-1.97312	-1.6932	-1.5444	-1.49371	-1.44041	-1.3606	-1.34276		234.1	-1.46569	-1.5302	-1.68742	-1.67718	-1.75397	-1.76545	-1.78926	-1.8915	-1.91532	-1.77566	-1.64669	-1.54466	-1.33226	-1.2451	-1.1497	-1.22935		234.1	-1.39357	-1.559	-1.57503	-1.70207	-1.56563	-1.51657	-1.33112	-1.10111	-1.03429	-0.990859	-0.919213	-0.967651
	234.2	-1.57018	-1.67055	-1.75964	-1.88759	-2.00355	-1.98417	-2.01847	-2.07435	-2.06025	-1.99262	-1.71011	-1.56189	-1.4997	-1.4412	-1.36861	-1.34704		234.2	-1.48393	-1.53685	-1.70725	-1.69516	-1.77141	-1.7846	-1.80248	-1.90939	-1.94122	-1.7986	-1.65594	-1.55995	-1.33701	-1.25207	-1.15177	-1.23722		234.2	-1.41468	-1.57902	-1.60402	-1.72727	-1.59086	-1.53923	-1.35143	-1.11474	-1.04197	-1.00175	-0.939476	-0.972562
	234.3	-1.602	-1.70892	-1.79702	-1.91288	-2.02852	-2.0125	-2.05176	-2.09646	-2.08577	-2.02055	-1.73371	-1.57911	-1.50919	-1.44817	-1.37718	-1.35807		234.3	-1.50435	-1.54363	-1.72928	-1.71251	-1.78883	-1.8004	-1.81986	-1.92801	-1.96381	-1.8201	-1.66466	-1.5757	-1.34187	-1.26341	-1.15167	-1.24313		234.3	-1.43569	-1.60163	-1.63276	-1.74843	-1.61503	-1.55936	-1.37056	-1.12663	-1.04846	-1.01431	-0.957283	-0.979635
	234.4	-1.63459	-1.74734	-1.83768	-1.93558	-2.05	-2.03883	-2.08253	-2.11869	-2.11416	-2.04365	-1.75902	-1.59759	-1.51817	-1.44935	-1.38671	-1.37048		234.4	-1.5233	-1.55344	-1.74742	-1.72663	-1.80759	-1.82065	-1.83811	-1.94422	-1.98464	-1.84302	-1.67203	-1.5812	-1.34614	-1.27417	-1.1551	-1.24412		234.4	-1.45224	-1.62176	-1.65788	-1.76528	-1.63703	-1.57163	-1.38342	-1.13389	-1.04792	-1.02198	-0.96865	-0.976962
	234.5	-1.66288	-1.78166	-1.8742	-1.95363	-2.07115	-2.06251	-2.10873	-2.13923	-2.14065	-2.06334	-1.78351	-1.61044	-1.52518	-1.44854	-1.39297	-1.38084		234.5	-1.54256	-1.56824	-1.76315	-1.74097	-1.82538	-1.83926	-1.85701	-1.95933	-1.9963	-1.8642	-1.68325	-1.5868	-1.34972	-1.28264	-1.15783	-1.2443		234.5	-1.46983	-1.64584	-1.68416	-1.78257	-1.66163	-1.58532	-1.3963	-1.14462	-1.04957	-1.03196	-0.98064	-0.97561
	234.6	-1.69217	-1.81687	-1.90926	-1.9752	-2.09704	-2.08942	-2.13748	-2.1601	-2.17027	-2.08394	-1.81112	-1.62784	-1.5355	-1.44956	-1.39858	-1.3895		234.6	-1.56072	-1.58295	-1.7781	-1.75475	-1.84429	-1.86164	-1.87437	-1.9707	-2.00638	-1.88586	-1.69482	-1.5901	-1.35522	-1.28881	-1.15687	-1.24334		234.6	-1.48615	-1.66686	-1.70804	-1.8021	-1.68644	-1.59763	-1.40759	-1.15719	-1.05517	-1.04103	-0.991953	-0.972747
	234.7	-1.72345	-1.8514	-1.94307	-2.00279	-2.12448	-2.12218	-2.16599	-2.18176	-2.20069	-2.10661	-1.83527	-1.64937	-1.54745	-1.45375	-1.40995	-1.39915		234.7	-1.58133	-1.59815	-1.79495	-1.76777	-1.86149	-1.88922	-1.89479	-1.98274	-2.01772	-1.90949	-1.70652	-1.59298	-1.36171	-1.29375	-1.16123	-1.24106		234.7	-1.50114	-1.68595	-1.72644	-1.82218	-1.70583	-1.60509	-1.41656	-1.16506	-1.05848	-1.04684	-0.998631	-0.969905
	234.8	-1.75254	-1.87806	-1.97385	-2.02572	-2.15145	-2.15112	-2.19142	-2.20057	-2.22751	-2.12387	-1.85478	-1.66424	-1.55586	-1.45636	-1.41569	-1.4096		234.8	-1.60336	-1.62037	-1.81297	-1.78209	-1.88142	-1.92033	-1.91751	-1.99645	-2.02559	-1.93414	-1.7193	-1.59555	-1.37418	-1.30372	-1.1691	-1.23693		234.8	-1.51695	-1.70031	-1.73918	-1.83575	-1.71889	-1.61138	-1.42108	-1.16787	-1.06017	-1.04964	-1.00167	-0.961672
	234.9	-1.77971	-1.89878	-2.00074	-2.0495	-2.18134	-2.1782	-2.2178	-2.22076	-2.2501	-2.13863	-1.87076	-1.67652	-1.56216	-1.45976	-1.42385	-1.41884		234.9	-1.6237	-1.64347	-1.82959	-1.796	-1.90188	-1.95389	-1.94485	-2.00691	-2.03376	-1.95866	-1.73327	-1.59494	-1.38226	-1.30933	-1.17739	-1.23354		234.9	-1.53563	-1.71552	-1.75245	-1.84936	-1.73125	-1.61967	-1.42752	-1.16909	-1.06279	-1.05599	-1.00785	-0.956624
	235	-1.8049	-1.91457	-2.02707	-2.07295	-2.20687	-2.19754	-2.23823	-2.23744	-2.2659	-2.15225	-1.88589	-1.68777	-1.56385	-1.45924	-1.42582	-1.42163		235	-1.64209	-1.6657	-1.8437	-1.81059	-1.91869	-1.98069	-1.96998	-2.0167	-2.03669	-1.97698	-1.74757	-1.59081	-1.3868	-1.30687	-1.18663	-1.22414		235	-1.56055	-1.73654	-1.77284	-1.86189	-1.74592	-1.63326	-1.43616	-1.17465	-1.06514	-1.06504	-1.01558	-0.956382
	235.1	-1.82619	-1.92692	-2.04543	-2.09369	-2.22895	-2.21146	-2.25429	-2.25183	-2.27878	-2.16077	-1.89395	-1.69712	-1.56173	-1.45709	-1.42818	-1.42149		235.1	-1.66099	-1.68489	-1.85614	-1.82406	-1.9389	-2.00768	-1.99348	-2.0278	-2.04443	-1.99726	-1.76128	-1.58862	-1.39154	-1.30488	-1.19352	-1.21874		235.1	-1.58831	-1.75894	-1.79713	-1.87421	-1.76036	-1.64876	-1.44479	-1.18407	-1.07056	-1.07288	-1.02242	-0.95799
	235.2	-1.84934	-1.94011	-2.0659	-2.11485	-2.2515	-2.22668	-2.27001	-2.2701	-2.29268	-2.16997	-1.90353	-1.70376	-1.56123	-1.45869	-1.43147	-1.42217		235.2	-1.6795	-1.70186	-1.87065	-1.83909	-1.96067	-2.03119	-2.01881	-2.04241	-2.0557	-2.01406	-1.77163	-1.59072	-1.39765	-1.30506	-1.20309	-1.21633		235.2	-1.6193	-1.78117	-1.82087	-1.88849	-1.77652	-1.6695	-1.45631	-1.19249	-1.07975	-1.08427	-1.0352	-0.964783
	235.3	-1.87293	-1.95418	-2.08725	-2.13668	-2.2746	-2.24791	-2.28986	-2.28887	-2.30608	-2.18298	-1.91456	-1.71404	-1.56294	-1.4612	-1.43788	-1.42296		235.3	-1.70049	-1.72184	-1.89382	-1.86133	-1.98669	-2.05608	-2.04679	-2.06346	-2.07625	-2.03081	-1.78205	-1.59825	-1.41015	-1.31501	-1.21594	-1.21638		235.3	-1.65009	-1.80513	-1.84317	-1.89975	-1.79212	-1.68466	-1.46528	-1.20049	-1.09055	-1.09554	-1.04599	-0.971779
	235.4	-1.89412	-1.96704	-2.11181	-2.15794	-2.29418	-2.26808	-2.3059	-2.30677	-2.31662	-2.19451	-1.92335	-1.72463	-1.56262	-1.46544	-1.44344	-1.42381		235.4	-1.72801	-1.74688	-1.91673	-1.8897	-2.0136	-2.08745	-2.07648	-2.08578	-2.10076	-2.05186	-1.796	-1.60751	-1.4254	-1.32907	-1.23239	-1.2227		235.4	-1.6858	-1.83289	-1.87212	-1.91553	-1.81017	-1.70536	-1.47622	-1.21079	-1.10378	-1.10932	-1.05947	-0.982536
	235.5	-1.91267	-1.9831	-2.13416	-2.17991	-2.30712	-2.28758	-2.32027	-2.3318	-2.32951	-2.20652	-1.92814	-1.73316	-1.56184	-1.46738	-1.44629	-1.42028		235.5	-1.75367	-1.77029	-1.93845	-1.91837	-2.03848	-2.11355	-2.1059	-2.11167	-2.12822	-2.06974	-1.80559	-1.61723	-1.44006	-1.34375	-1.24629	-1.22611		235.5	-1.72418	-1.86908	-1.90857	-1.93468	-1.83631	-1.73051	-1.49175	-1.22789	-1.12073	-1.12696	-1.07836	-0.994432
	235.6	-1.93203	-1.99926	-2.15953	-2.1948	-2.31755	-2.30347	-2.33328	-2.34878	-2.34153	-2.218	-1.93194	-1.74146	-1.55897	-1.46823	-1.44777	-1.41845		235.6	-1.78218	-1.79581	-1.96069	-1.94755	-2.06035	-2.13975	-2.1381	-2.13505	-2.15441	-2.0857	-1.81048	-1.62961	-1.45059	-1.35654	-1.25656	-1.2294		235.6	-1.76164	-1.90397	-1.9453	-1.95455	-1.86467	-1.75809	-1.5085	-1.24772	-1.13913	-1.14948	-1.09744	-1.01375
	235.7	-1.95318	-2.01728	-2.18334	-2.20749	-2.32565	-2.32307	-2.34653	-2.36119	-2.35456	-2.23176	-1.93609	-1.74611	-1.55566	-1.467	-1.44872	-1.41421		235.7	-1.80932	-1.81893	-1.98209	-1.97472	-2.07844	-2.162	-2.16572	-2.15485	-2.17707	-2.1016	-1.81133	-1.64188	-1.45776	-1.36902	-1.2631	-1.231		235.7	-1.79307	-1.93833	-1.98178	-1.97381	-1.8903	-1.78425	-1.52652	-1.26534	-1.15401	-1.17304	-1.11238	-1.03387
	235.8	-1.97803	-2.04391	-2.20873	-2.22562	-2.33854	-2.3476	-2.35907	-2.37426	-2.36978	-2.24873	-1.9438	-1.75527	-1.55948	-1.47137	-1.45295	-1.41382		235.8	-1.8384	-1.84499	-2.00718	-2.00115	-2.09707	-2.18743	-2.18728	-2.17528	-2.20267	-2.11909	-1.81388	-1.65823	-1.47163	-1.38679	-1.27448	-1.23499		235.8	-1.8228	-1.9689	-2.01521	-1.99401	-1.91333	-1.8052	-1.53914	-1.28269	-1.16937	-1.19501	-1.12654	-1.05055
	235.9	-2.00245	-2.07125	-2.23462	-2.24298	-2.3526	-2.37522	-2.37886	-2.39099	-2.38778	-2.26815	-1.94818	-1.76525	-1.56312	-1.47644	-1.46252	-1.41386		235.9	-1.86829	-1.87077	-2.02995	-2.03051	-2.11769	-2.21424	-2.20809	-2.19646	-2.22887	-2.13418	-1.81932	-1.67022	-1.48455	-1.40557	-1.28644	-1.24114		235.9	-1.84623	-1.99205	-2.04067	-2.01121	-1.93306	-1.82133	-1.54749	-1.29443	-1.18143	-1.21137	-1.14125	-1.05933
	236	-2.02338	-2.1012	-2.26351	-2.26161	-2.36281	-2.40352	-2.39487	-2.40561	-2.41086	-2.28895	-1.95529	-1.77263	-1.56384	-1.48253	-1.47253	-1.41439		236	-1.89633	-1.89593	-2.04876	-2.05866	-2.13789	-2.23719	-2.22509	-2.21848	-2.2541	-2.14604	-1.82541	-1.68297	-1.49667	-1.41802	-1.29793	-1.24091		236	-1.87059	-2.01921	-2.06414	-2.02767	-1.95767	-1.84036	-1.55834	-1.31013	-1.19659	-1.23175	-1.15597	-1.07201
	236.1	-2.04338	-2.13256	-2.2922	-2.2821	-2.37558	-2.43485	-2.41106	-2.42128	-2.43175	-2.3049	-1.96287	-1.78043	-1.56661	-1.48821	-1.48097	-1.41377		236.1	-1.92422	-1.9245	-2.06849	-2.08372	-2.15549	-2.26048	-2.24041	-2.24002	-2.27941	-2.15769	-1.8314	-1.6899	-1.50755	-1.42778	-1.3061	-1.24049		236.1	-1.89143	-2.0415	-2.08481	-2.04318	-1.98277	-1.85363	-1.56639	-1.31999	-1.2059	-1.24695	-1.15937	-1.07917
	236.2	-2.06107	-2.1597	-2.31764	-2.30076	-2.38591	-2.46257	-2.4228	-2.43167	-2.45305	-2.3165	-1.96644	-1.78329	-1.56953	-1.48839	-1.48302	-1.41229		236.2	-1.95799	-1.9593	-2.08879	-2.11067	-2.17565	-2.28582	-2.26181	-2.26432	-2.30217	-2.17477	-1.84184	-1.69441	-1.51734	-1.43925	-1.31918	-1.2431		236.2	-1.9131	-2.06225	-2.10097	-2.06198	-2.00949	-1.87025	-1.57568	-1.32865	-1.21241	-1.26123	-1.16322	-1.09076
	236.3	-2.07854	-2.18712	-2.33952	-2.31773	-2.39978	-2.48879	-2.43487	-2.44078	-2.47426	-2.32477	-1.97277	-1.78236	-1.5727	-1.49146	-1.48385	-1.41261		236.3	-1.993	-1.99428	-2.10592	-2.13686	-2.1957	-2.31249	-2.27853	-2.29012	-2.32613	-2.19046	-1.86138	-1.69855	-1.52914	-1.44626	-1.33399	-1.251		236.3	-1.93755	-2.07869	-2.1171	-2.08232	-2.03493	-1.88448	-1.58405	-1.33498	-1.21645	-1.27178	-1.16403	-1.10355
	236.4	-2.09666	-2.21496	-2.3573	-2.33733	-2.41572	-2.51575	-2.44661	-2.45002	-2.49753	-2.33591	-1.97851	-1.78077	-1.57749	-1.49325	-1.48442	-1.41114		236.4	-2.0329	-2.0359	-2.13356	-2.16728	-2.22287	-2.34333	-2.29708	-2.32298	-2.35396	-2.21307	-1.8913	-1.70636	-1.54699	-1.45941	-1.35772	-1.26513		236.4	-1.95331	-2.08939	-2.12856	-2.09742	-2.0525	-1.8927	-1.58777	-1.33708	-1.2166	-1.27607	-1.15855	-1.10778
	236.5	-2.11455	-2.24467	-2.37804	-2.36192	-2.43453	-2.53946	-2.4615	-2.46594	-2.51842	-2.34846	-1.98456	-1.78145	-1.58317	-1.49976	-1.48774	-1.41121		236.5	-2.07262	-2.07535	-2.16357	-2.20276	-2.25326	-2.37724	-2.31915	-2.36162	-2.38137	-2.23715	-1.92422	-1.71838	-1.56697	-1.47665	-1.38311	-1.28074		236.5	-1.96899	-2.10539	-2.1392	-2.11449	-2.0716	-1.90491	-1.58985	-1.34131	-1.22101	-1.27886	-1.15584	-1.11465
	236.6	-2.12822	-2.26782	-2.39435	-2.3864	-2.45305	-2.55903	-2.47541	-2.48046	-2.53759	-2.35755	-1.98816	-1.77877	-1.58713	-1.50229	-1.48974	-1.41284		236.6	-2.11212	-2.11924	-2.1926	-2.23815	-2.288	-2.41232	-2.34464	-2.4005	-2.40774	-2.26423	-1.95878	-1.72653	-1.58714	-1.49083	-1.40907	-1.29925		236.6	-1.98225	-2.11719	-2.14771	-2.1247	-2.08855	-1.91424	-1.59132	-1.3414	-1.22387	-1.28171	-1.15184	-1.11912
	236.7	-2.13825	-2.28681	-2.40581	-2.40617	-2.46852	-2.57101	-2.47824	-2.48845	-2.55418	-2.35975	-1.9886	-1.77206	-1.58875	-1.503	-1.48682	-1.41363		236.7	-2.14647	-2.1618	-2.21985	-2.27119	-2.31947	-2.44223	-2.37246	-2.43566	-2.43059	-2.29039	-1.99083	-1.74012	-1.60917	-1.50054	-1.43436	-1.31374		236.7	-1.99804	-2.1334	-2.15613	-2.13493	-2.10706	-1.92537	-1.59225	-1.34211	-1.22897	-1.28196	-1.149	-1.12822
	236.8	-2.14934	-2.3004	-2.41545	-2.42459	-2.48875	-2.58259	-2.48871	-2.50008	-2.57003	-2.36014	-1.98866	-1.76682	-1.59065	-1.50193	-1.48395	-1.41626		236.8	-2.18404	-2.20033	-2.25002	-2.30283	-2.35111	-2.4775	-2.40347	-2.46978	-2.45815	-2.32063	-2.02277	-1.75323	-1.62739	-1.51432	-1.45833	-1.3309		236.8	-2.0095	-2.14359	-2.16234	-2.14412	-2.12057	-1.93161	-1.59032	-1.33756	-1.23285	-1.27443	-1.14709	-1.13016
	236.9	-2.16137	-2.31118	-2.42319	-2.44378	-2.51087	-2.59503	-2.50158	-2.512	-2.58188	-2.36642	-1.98929	-1.7588	-1.59378	-1.50516	-1.48337	-1.41711		236.9	-2.22095	-2.23605	-2.28036	-2.33418	-2.37938	-2.51057	-2.43259	-2.50431	-2.48117	-2.34629	-2.05315	-1.77014	-1.64382	-1.52923	-1.48079	-1.3494		236.9	-2.02625	-2.1594	-2.17443	-2.15871	-2.13952	-1.94618	-1.59612	-1.33786	-1.24227	-1.27364	-1.15237	-1.14065
	237	-2.17915	-2.32561	-2.43463	-2.46898	-2.53625	-2.60739	-2.51675	-2.52704	-2.59549	-2.37587	-1.99417	-1.75503	-1.59945	-1.51161	-1.48378	-1.42008		237	-2.2569	-2.27223	-2.31446	-2.35948	-2.40987	-2.54232	-2.46044	-2.53782	-2.51038	-2.37327	-2.0836	-1.78947	-1.665	-1.54716	-1.50104	-1.37019		237	-2.0418	-2.17114	-2.18673	-2.17393	-2.15498	-1.95989	-1.60306	-1.33942	-1.25016	-1.27502	-1.15761	-1.14925
	237.1	-2.19727	-2.34167	-2.44805	-2.49318	-2.55647	-2.62075	-2.52897	-2.54136	-2.60752	-2.38398	-1.99795	-1.74668	-1.6037	-1.51437	-1.48403	-1.42168		237.1	-2.28619	-2.30387	-2.34499	-2.38156	-2.43446	-2.56576	-2.48641	-2.56807	-2.53587	-2.39856	-2.10778	-1.80929	-1.68244	-1.56314	-1.51745	-1.38691		237.1	-2.05821	-2.18492	-2.20125	-2.18797	-2.16985	-1.97716	-1.61306	-1.34306	-1.25658	-1.27973	-1.16519	-1.15573
	237.2	-2.21529	-2.35845	-2.461	-2.51313	-2.57219	-2.62597	-2.53821	-2.55458	-2.61835	-2.3863	-2.00176	-1.73478	-1.60355	-1.51291	-1.48061	-1.4194		237.2	-2.31095	-2.33261	-2.37415	-2.40138	-2.45933	-2.58749	-2.51314	-2.59892	-2.56087	-2.41901	-2.1291	-1.82864	-1.69887	-1.57732	-1.53	-1.40164		237.2	-2.07723	-2.20173	-2.22207	-2.20247	-2.19036	-1.99924	-1.62263	-1.3494	-1.26601	-1.28627	-1.17637	-1.16525
	237.3	-2.23378	-2.37398	-2.47338	-2.53485	-2.5839	-2.63517	-2.5445	-2.56862	-2.62912	-2.39175	-2.00319	-1.72453	-1.60426	-1.51654	-1.48124	-1.41286		237.3	-2.336	-2.35982	-2.40379	-2.41717	-2.48591	-2.61017	-2.54227	-2.62479	-2.58571	-2.43777	-2.14982	-1.84922	-1.71049	-1.59127	-1.5394	-1.41839		237.3	-2.10015	-2.21812	-2.24782	-2.22044	-2.21732	-2.01592	-1.63746	-1.36054	-1.27553	-1.29509	-1.18826	-1.1739
	237.4	-2.25447	-2.39498	-2.49053	-2.55845	-2.59861	-2.64872	-2.55296	-2.58255	-2.64337	-2.40051	-2.01337	-1.71712	-1.60864	-1.52023	-1.48359	-1.41035		237.4	-2.35928	-2.38309	-2.43348	-2.43517	-2.50916	-2.62934	-2.56806	-2.65163	-2.61034	-2.45166	-2.16629	-1.86859	-1.72005	-1.60803	-1.54735	-1.43243		237.4	-2.11987	-2.23411	-2.27273	-2.24051	-2.24353	-2.03208	-1.65247	-1.3728	-1.28243	-1.29916	-1.1954	-1.18231
	237.5	-2.27746	-2.42232	-2.51218	-2.5855	-2.61655	-2.66937	-2.56482	-2.59825	-2.66332	-2.41494	-2.02856	-1.71491	-1.61403	-1.52626	-1.48839	-1.41374		237.5	-2.38679	-2.40768	-2.46624	-2.45749	-2.53625	-2.65497	-2.59397	-2.6833	-2.64117	-2.46989	-2.18576	-1.89098	-1.7327	-1.63235	-1.55732	-1.45211		237.5	-2.13808	-2.24563	-2.29906	-2.26266	-2.26733	-2.04704	-1.66992	-1.38554	-1.29093	-1.30755	-1.20336	-1.19113
	237.6	-2.30315	-2.4511	-2.5378	-2.61458	-2.63494	-2.69212	-2.58084	-2.61688	-2.68391	-2.43536	-2.04885	-1.71552	-1.61996	-1.53377	-1.49615	-1.41615		237.6	-2.41167	-2.43233	-2.49736	-2.48435	-2.56027	-2.67794	-2.6195	-2.71079	-2.66587	-2.48557	-2.20233	-1.91329	-1.74384	-1.65452	-1.56911	-1.47348		237.6	-2.15278	-2.25458	-2.32227	-2.28327	-2.28811	-2.06164	-1.68593	-1.39575	-1.2944	-1.31361	-1.2099	-1.20089
	237.7	-2.3256	-2.48136	-2.56264	-2.64451	-2.65091	-2.7135	-2.59614	-2.63576	-2.70451	-2.45323	-2.06906	-1.72214	-1.62453	-1.54057	-1.50365	-1.41818		237.7	-2.43919	-2.46197	-2.5296	-2.5148	-2.58996	-2.70205	-2.6486	-2.74009	-2.6942	-2.50605	-2.22511	-1.93435	-1.75859	-1.67683	-1.58136	-1.49504		237.7	-2.16639	-2.26282	-2.34489	-2.30236	-2.30777	-2.07349	-1.69733	-1.40828	-1.29528	-1.31463	-1.21179	-1.20693
	237.8	-2.34859	-2.51486	-2.59089	-2.67557	-2.67027	-2.73809	-2.61027	-2.65531	-2.72647	-2.47278	-2.09061	-1.72654	-1.6302	-1.54846	-1.51371	-1.42026		237.8	-2.46207	-2.489	-2.55337	-2.54117	-2.61778	-2.72393	-2.67616	-2.76295	-2.71864	-2.52778	-2.24745	-1.95275	-1.76651	-1.69371	-1.59224	-1.51338		237.8	-2.17744	-2.27002	-2.36705	-2.32013	-2.32575	-2.08509	-1.70701	-1.41606	-1.2972	-1.31337	-1.21284	-1.20765
	237.9	-2.37246	-2.54919	-2.62131	-2.7073	-2.69622	-2.76599	-2.63228	-2.68192	-2.75377	-2.49701	-2.11636	-1.73588	-1.64248	-1.56028	-1.53103	-1.42527		237.9	-2.48775	-2.51636	-2.57807	-2.56472	-2.64879	-2.74564	-2.70499	-2.78657	-2.743	-2.54746	-2.26656	-1.96709	-1.77239	-1.71164	-1.60183	-1.52854		237.9	-2.18371	-2.2756	-2.38004	-2.33054	-2.34253	-2.09019	-1.7122	-1.41929	-1.29719	-1.31059	-1.20939	-1.20726
	238	-2.39559	-2.5789	-2.6549	-2.7351	-2.72621	-2.79169	-2.65463	-2.70402	-2.77884	-2.52062	-2.14349	-1.7453	-1.65427	-1.57225	-1.5481	-1.43311		238	-2.51248	-2.54511	-2.60147	-2.58989	-2.68278	-2.77527	-2.7342	-2.80925	-2.76604	-2.57064	-2.28935	-1.98239	-1.77756	-1.73098	-1.61339	-1.54717		238	-2.18566	-2.27538	-2.38969	-2.33765	-2.35126	-2.09687	-1.71632	-1.42062	-1.29397	-1.30185	-1.20212	-1.20945
	238.1	-2.41956	-2.61269	-2.6885	-2.76587	-2.76021	-2.81927	-2.6827	-2.731	-2.80684	-2.54744	-2.17377	-1.75887	-1.67241	-1.58246	-1.56587	-1.44226		238.1	-2.53911	-2.57179	-2.61969	-2.61048	-2.71094	-2.79881	-2.75491	-2.8276	-2.78816	-2.58989	-2.31002	-1.99194	-1.78445	-1.74404	-1.62467	-1.56052		238.1	-2.18689	-2.27378	-2.39363	-2.34105	-2.3565	-2.10462	-1.71725	-1.41992	-1.28956	-1.28977	-1.19395	-1.20465
	238.2	-2.43841	-2.64009	-2.71839	-2.79733	-2.7926	-2.84333	-2.70968	-2.76351	-2.83339	-2.56753	-2.20004	-1.77257	-1.6878	-1.59438	-1.57825	-1.45053		238.2	-2.56652	-2.60033	-2.63854	-2.62908	-2.74499	-2.82116	-2.77743	-2.84803	-2.81345	-2.61112	-2.33602	-2.00587	-1.79674	-1.75265	-1.63676	-1.57528		238.2	-2.19203	-2.27422	-2.3996	-2.3478	-2.36661	-2.11862	-1.72009	-1.42415	-1.29104	-1.28112	-1.19264	-1.20143
	238.3	-2.45403	-2.66165	-2.74502	-2.8248	-2.82553	-2.86378	-2.73548	-2.79571	-2.86206	-2.5878	-2.22335	-1.78382	-1.69859	-1.60229	-1.58752	-1.45523		238.3	-2.5922	-2.62676	-2.65363	-2.64334	-2.77755	-2.83918	-2.80321	-2.86645	-2.8356	-2.63143	-2.35634	-2.01284	-1.80531	-1.75649	-1.64621	-1.58203		238.3	-2.1946	-2.27585	-2.40751	-2.35423	-2.37811	-2.13277	-1.72216	-1.43031	-1.29005	-1.27084	-1.18886	-1.19527
	238.4	-2.46615	-2.67815	-2.7699	-2.84987	-2.85352	-2.87842	-2.75912	-2.82786	-2.88537	-2.60518	-2.24592	-1.78826	-1.70987	-1.61002	-1.5911	-1.45976		238.4	-2.6184	-2.65432	-2.66674	-2.65757	-2.80811	-2.85739	-2.83264	-2.88686	-2.85979	-2.65461	-2.37582	-2.02092	-1.81475	-1.7605	-1.65142	-1.58663		238.4	-2.20364	-2.2811	-2.41969	-2.3637	-2.39413	-2.15009	-1.72741	-1.43887	-1.28891	-1.26673	-1.18622	-1.19366
	238.5	-2.48625	-2.69654	-2.79416	-2.87687	-2.88365	-2.8948	-2.78561	-2.85911	-2.90747	-2.62387	-2.2689	-1.79594	-1.72354	-1.61488	-1.59156	-1.46733		238.5	-2.64213	-2.67853	-2.68121	-2.66983	-2.832	-2.87792	-2.86068	-2.90096	-2.88162	-2.67677	-2.39219	-2.02671	-1.81926	-1.76259	-1.65246	-1.58985		238.5	-2.21274	-2.28403	-2.43159	-2.37285	-2.4073	-2.16529	-1.73376	-1.4471	-1.28663	-1.26478	-1.1838	-1.18767
	238.6	-2.50803	-2.71159	-2.81593	-2.90011	-2.91181	-2.90921	-2.80631	-2.8872	-2.93104	-2.64297	-2.29048	-1.80201	-1.73732	-1.61759	-1.59165	-1.47456		238.6	-2.66971	-2.70156	-2.69978	-2.685	-2.85708	-2.89838	-2.88724	-2.91794	-2.90052	-2.69792	-2.40666	-2.03823	-1.82593	-1.76451	-1.65864	-1.59101		238.6	-2.22366	-2.29019	-2.44502	-2.38376	-2.41738	-2.17795	-1.73728	-1.45736	-1.28519	-1.2637	-1.18744	-1.18541
	238.7	-2.53264	-2.73206	-2.83868	-2.93167	-2.94227	-2.92484	-2.83043	-2.91794	-2.95349	-2.66649	-2.31477	-1.81243	-1.74971	-1.62708	-1.5935	-1.48309		238.7	-2.6875	-2.71641	-2.71321	-2.69762	-2.8762	-2.91294	-2.90889	-2.92928	-2.91003	-2.71164	-2.41883	-2.05095	-1.82667	-1.76079	-1.65564	-1.58816		238.7	-2.23391	-2.29762	-2.46189	-2.39411	-2.42472	-2.18812	-1.74336	-1.46974	-1.28536	-1.26292	-1.19462	-1.17777
	238.8	-2.56255	-2.75272	-2.86265	-2.96836	-2.96989	-2.94239	-2.8545	-2.94948	-2.97777	-2.69153	-2.33905	-1.82246	-1.76172	-1.63641	-1.59408	-1.49197		238.8	-2.70479	-2.73412	-2.7321	-2.71208	-2.89389	-2.92218	-2.93263	-2.93922	-2.91957	-2.72708	-2.42188	-2.0636	-1.83093	-1.75977	-1.65076	-1.5791		238.8	-2.24602	-2.31029	-2.47729	-2.41118	-2.43522	-2.19903	-1.75255	-1.48387	-1.28924	-1.26863	-1.20672	-1.16987
	238.9	-2.59232	-2.77222	-2.89007	-3.00431	-2.99754	-2.96286	-2.87836	-2.98348	-3.00121	-2.71568	-2.3613	-1.83566	-1.77409	-1.64841	-1.59747	-1.50442		238.9	-2.71649	-2.74836	-2.7511	-2.72826	-2.90637	-2.93154	-2.95814	-2.94763	-2.92585	-2.73866	-2.41754	-2.07691	-1.82862	-1.75889	-1.64312	-1.56826		238.9	-2.26316	-2.32615	-2.49435	-2.43311	-2.44586	-2.21203	-1.76445	-1.49777	-1.29541	-1.27973	-1.22158	-1.16885
	239	-2.62628	-2.79088	-2.915	-3.03386	-3.02504	-2.98748	-2.89903	-3.01016	-3.02374	-2.74041	-2.38066	-1.84637	-1.78199	-1.65609	-1.60355	-1.51518		239	-2.73089	-2.76327	-2.77108	-2.74404	-2.91764	-2.94133	-2.98198	-2.95315	-2.93205	-2.74966	-2.41013	-2.0872	-1.82341	-1.75973	-1.6335	-1.5576		239	-2.2835	-2.3414	-2.51327	-2.45382	-2.45348	-2.22134	-1.77855	-1.51363	-1.29902	-1.28985	-1.23448	-1.16569
	239.1	-2.65901	-2.8116	-2.94414	-3.05999	-3.0511	-3.01163	-2.92206	-3.03701	-3.04469	-2.76017	-2.39946	-1.85912	-1.78926	-1.66351	-1.60894	-1.52245		239.1	-2.74517	-2.77537	-2.78953	-2.7598	-2.9267	-2.95139	-3.00146	-2.9577	-2.9408	-2.76225	-2.40513	-2.09662	-1.8196	-1.76287	-1.62281	-1.54961		239.1	-2.30692	-2.3566	-2.52959	-2.47428	-2.45779	-2.23024	-1.79572	-1.52836	-1.30335	-1.30202	-1.24959	-1.16655
	239.2	-2.69607	-2.83611	-2.9752	-3.08848	-3.08204	-3.04338	-2.94909	-3.06575	-3.06244	-2.7852	-2.42389	-1.8809	-1.79876	-1.67127	-1.62126	-1.53056		239.2	-2.76239	-2.78864	-2.80706	-2.77545	-2.93645	-2.96279	-3.01794	-2.97009	-2.95014	-2.77358	-2.40109	-2.10433	-1.8148	-1.76797	-1.61732	-1.54106		239.2	-2.3294	-2.37496	-2.54853	-2.49349	-2.46162	-2.23773	-1.81238	-1.54376	-1.30822	-1.31649	-1.26321	-1.16544
	239.3	-2.72701	-2.85757	-3.00361	-3.11153	-3.10793	-3.07174	-2.96788	-3.08805	-3.07824	-2.80642	-2.44136	-1.89295	-1.80653	-1.68034	-1.6313	-1.5329		239.3	-2.77433	-2.80457	-2.82142	-2.78938	-2.94837	-2.96846	-3.02891	-2.98308	-2.95531	-2.77917	-2.39447	-2.11256	-1.80736	-1.77009	-1.61271	-1.52775		239.3	-2.3509	-2.39606	-2.56553	-2.51	-2.46593	-2.24872	-1.8306	-1.56039	-1.31709	-1.33368	-1.27409	-1.16886
	239.4	-2.75746	-2.88384	-3.03432	-3.13437	-3.13113	-3.10085	-2.99075	-3.11278	-3.09341	-2.82614	-2.45827	-1.90905	-1.81432	-1.68884	-1.64149	-1.53756		239.4	-2.78658	-2.82212	-2.83583	-2.80311	-2.96247	-2.97352	-3.0431	-2.99465	-2.96236	-2.78465	-2.39282	-2.12177	-1.80089	-1.76889	-1.60765	-1.51509		239.4	-2.3677	-2.41254	-2.58363	-2.5266	-2.46802	-2.25841	-1.84759	-1.57532	-1.32378	-1.34653	-1.2842	-1.17172
	239.5	-2.78276	-2.91121	-3.06209	-3.15074	-3.15107	-3.13237	-3.01511	-3.13782	-3.1104	-2.8418	-2.47186	-1.92699	-1.8209	-1.69368	-1.65038	-1.5433		239.5	-2.79926	-2.83893	-2.84581	-2.81799	-2.97258	-2.98008	-3.05816	-3.00509	-2.96829	-2.79018	-2.38892	-2.1269	-1.79319	-1.76474	-1.60534	-1.50423		239.5	-2.38378	-2.42878	-2.59787	-2.53941	-2.47081	-2.26956	-1.86217	-1.58552	-1.32849	-1.35487	-1.29004	-1.1734
	239.6	-2.8016	-2.9334	-3.08545	-3.16119	-3.17084	-3.15853	-3.03743	-3.15872	-3.12397	-2.85541	-2.48232	-1.94465	-1.82626	-1.69552	-1.65521	-1.55077		239.6	-2.81976	-2.85755	-2.85328	-2.83611	-2.98464	-2.98668	-3.07617	-3.01685	-2.97992	-2.79431	-2.39089	-2.13277	-1.78754	-1.76075	-1.60691	-1.49567		239.6	-2.40044	-2.44339	-2.61255	-2.55051	-2.47256	-2.27445	-1.87296	-1.59436	-1.33001	-1.35625	-1.29085	-1.17745
	239.7	-2.81972	-2.95167	-3.10673	-3.17195	-3.19199	-3.18579	-3.06126	-3.17827	-3.1351	-2.87127	-2.49175	-1.96347	-1.83097	-1.69897	-1.65907	-1.55773		239.7	-2.84078	-2.87398	-2.85766	-2.85263	-2.9954	-2.99207	-3.08874	-3.02625	-2.99172	-2.79943	-2.39275	-2.13921	-1.78183	-1.75561	-1.6089	-1.48987		239.7	-2.4149	-2.45285	-2.6284	-2.559	-2.47432	-2.2747	-1.88464	-1.60337	-1.33206	-1.35875	-1.29327	-1.18036
	239.8	-2.83888	-2.97189	-3.12901	-3.17912	-3.21586	-3.20958	-3.08666	-3.19573	-3.14731	-2.88734	-2.50235	-1.97902	-1.83627	-1.70074	-1.66168	-1.56427		239.8	-2.85855	-2.88835	-2.85796	-2.86642	-3.00211	-2.99101	-3.09782	-3.03418	-3.00072	-2.802	-2.3931	-2.14351	-1.77646	-1.74533	-1.6074	-1.47494		239.8	-2.4246	-2.46196	-2.64159	-2.56453	-2.47121	-2.27792	-1.89122	-1.60575	-1.33433	-1.35811	-1.28984	-1.18205
	239.9	-2.85996	-2.99583	-3.15102	-3.19044	-3.23843	-3.23234	-3.11516	-3.21973	-3.15932	-2.90284	-2.51193	-1.99468	-1.84329	-1.70509	-1.66597	-1.5718		239.9	-2.87843	-2.90683	-2.86385	-2.88497	-3.01644	-2.99488	-3.10992	-3.05073	-3.01328	-2.80943	-2.39815	-2.15551	-1.77887	-1.73952	-1.60981	-1.46656		239.9	-2.43438	-2.47147	-2.65226	-2.56741	-2.4752	-2.27998	-1.89768	-1.60684	-1.34008	-1.35819	-1.29083	-1.18573
	240	-2.8796	-3.02148	-3.16721	-3.20411	-3.25921	-3.25594	-3.14326	-3.24177	-3.1724	-2.91523	-2.51855	-2.00857	-1.85	-1.71083	-1.66792	-1.57588		240	-2.89249	-2.92486	-2.86844	-2.89969	-3.02685	-2.9971	-3.12221	-3.05884	-3.02158	-2.81352	-2.40018	-2.16291	-1.77671	-1.72904	-1.60749	-1.45563		240	-2.43721	-2.48118	-2.66091	-2.56752	-2.48043	-2.28005	-1.89936	-1.60254	-1.34364	-1.35295	-1.28846	-1.18773
	240.1	-2.9011	-3.04446	-3.18568	-3.21419	-3.27974	-3.27442	-3.16812	-3.26317	-3.18467	-2.92318	-2.52442	-2.02114	-1.85339	-1.71224	-1.66314	-1.5785		240.1	-2.90962	-2.94259	-2.8781	-2.91491	-3.0365	-3.0005	-3.13467	-3.06936	-3.03148	-2.82373	-2.40798	-2.1681	-1.77873	-1.71688	-1.60532	-1.44529		240.1	-2.44395	-2.49389	-2.67268	-2.57172	-2.48978	-2.28307	-1.90645	-1.59941	-1.34947	-1.34757	-1.28926	-1.18781
	240.2	-2.91948	-3.0662	-3.19977	-3.22086	-3.29896	-3.29129	-3.19256	-3.27906	-3.19422	-2.93311	-2.52878	-2.02961	-1.85212	-1.71204	-1.65482	-1.5787		240.2	-2.92291	-2.95253	-2.88286	-2.92185	-3.03986	-3.00501	-3.14195	-3.07379	-3.03472	-2.82977	-2.40869	-2.16907	-1.77542	-1.70202	-1.59997	-1.43285		240.2	-2.4541	-2.50755	-2.68391	-2.57653	-2.50127	-2.28803	-1.91745	-1.60012	-1.36133	-1.34759	-1.29296	-1.18964
	240.3	-2.94369	-3.0877	-3.21501	-3.23205	-3.31851	-3.30327	-3.21843	-3.29735	-3.20518	-2.94693	-2.53421	-2.03678	-1.8499	-1.71459	-1.64822	-1.58054		240.3	-2.93555	-2.95835	-2.8919	-2.93186	-3.04356	-3.00909	-3.14444	-3.08114	-3.04112	-2.83503	-2.41109	-2.16996	-1.77427	-1.68992	-1.59546	-1.42292		240.3	-2.46795	-2.52371	-2.698	-2.58682	-2.51542	-2.29555	-1.93135	-1.60659	-1.37336	-1.3522	-1.29848	-1.19851
	240.4	-2.96829	-3.10878	-3.22856	-3.24369	-3.33421	-3.31403	-3.23958	-3.30886	-3.21398	-2.95844	-2.53518	-2.03961	-1.84307	-1.71598	-1.64055	-1.57883		240.4	-2.94383	-2.95937	-2.89969	-2.93501	-3.04237	-3.01126	-3.14254	-3.08513	-3.04508	-2.83871	-2.41167	-2.17335	-1.77363	-1.67217	-1.59212	-1.40901		240.4	-2.47962	-2.53886	-2.71604	-2.5982	-2.5328	-2.30553	-1.94533	-1.61447	-1.38416	-1.35835	-1.30707	-1.2075
	240.5	-2.9939	-3.13167	-3.24263	-3.26045	-3.34753	-3.3258	-3.26167	-3.32299	-3.2261	-2.96771	-2.53869	-2.04482	-1.83702	-1.72273	-1.63244	-1.57719		240.5	-2.95308	-2.96106	-2.91108	-2.93878	-3.04154	-3.00875	-3.14162	-3.09129	-3.04824	-2.84666	-2.41373	-2.17541	-1.77295	-1.6565	-1.58945	-1.39355		240.5	-2.49841	-2.5596	-2.73424	-2.61519	-2.55484	-2.31849	-1.96152	-1.62333	-1.40079	-1.37137	-1.32223	-1.21821
	240.6	-3.01512	-3.1526	-3.25466	-3.27965	-3.35876	-3.34	-3.27943	-3.33846	-3.23781	-2.97332	-2.53999	-2.04825	-1.82827	-1.73125	-1.62435	-1.57611		240.6	-2.95728	-2.9621	-2.92531	-2.94397	-3.04726	-3.01312	-3.1435	-3.0973	-3.05424	-2.86036	-2.41782	-2.17696	-1.76997	-1.64641	-1.58718	-1.38254		240.6	-2.51893	-2.58258	-2.75662	-2.63765	-2.58031	-2.32915	-1.98505	-1.6324	-1.42126	-1.38604	-1.33708	-1.23254
	240.7	-3.03529	-3.17631	-3.26921	-3.29657	-3.37364	-3.35578	-3.29914	-3.34752	-3.24734	-2.985	-2.54246	-2.05243	-1.82153	-1.74002	-1.61928	-1.57326		240.7	-2.95999	-2.96311	-2.93636	-2.9481	-3.04634	-3.01552	-3.14366	-3.10097	-3.05766	-2.87213	-2.41708	-2.17238	-1.76528	-1.63746	-1.58211	-1.36924		240.7	-2.54003	-2.60444	-2.77799	-2.65895	-2.60116	-2.33828	-2.00318	-1.64188	-1.43584	-1.39779	-1.34822	-1.24524
	240.8	-3.05833	-3.19697	-3.28638	-3.31403	-3.38726	-3.37051	-3.32159	-3.35509	-3.25727	-2.99738	-2.54912	-2.05857	-1.81579	-1.75062	-1.61822	-1.57349		240.8	-2.96145	-2.9632	-2.946	-2.95072	-3.04536	-3.01819	-3.14409	-3.10328	-3.05863	-2.88322	-2.41636	-2.17051	-1.76145	-1.62914	-1.57731	-1.36178		240.8	-2.56549	-2.62192	-2.79749	-2.68335	-2.61965	-2.35028	-2.02459	-1.65045	-1.45054	-1.41216	-1.36093	-1.2546
	240.9	-3.08489	-3.21897	-3.30174	-3.33194	-3.40725	-3.39038	-3.34285	-3.3638	-3.27207	-3.01455	-2.55477	-2.06773	-1.81024	-1.76234	-1.61948	-1.57562		240.9	-2.95927	-2.96266	-2.95422	-2.95176	-3.04616	-3.02321	-3.14327	-3.10232	-3.05605	-2.88927	-2.41108	-2.16823	-1.75565	-1.62433	-1.57214	-1.35587		240.9	-2.58531	-2.63915	-2.81223	-2.7051	-2.6331	-2.35967	-2.04039	-1.65749	-1.4632	-1.4207	-1.37239	-1.26121
	241	-3.10811	-3.23803	-3.3188	-3.34938	-3.42719	-3.41014	-3.36365	-3.37569	-3.28802	-3.02959	-2.55979	-2.07407	-1.80563	-1.775	-1.62308	-1.57619		241	-2.96024	-2.968	-2.96941	-2.95663	-3.05373	-3.02819	-3.14917	-3.10909	-3.05909	-2.90031	-2.41206	-2.16516	-1.75581	-1.62536	-1.57355	-1.35587		241	-2.60185	-2.65828	-2.83097	-2.72733	-2.64389	-2.3695	-2.05163	-1.66181	-1.47288	-1.42707	-1.38486	-1.27154
	241.1	-3.12916	-3.25667	-3.33579	-3.36605	-3.44927	-3.43036	-3.38661	-3.38518	-3.30426	-3.04239	-2.56425	-2.08038	-1.79861	-1.78628	-1.62573	-1.5792		241.1	-2.95835	-2.97332	-2.97871	-2.95736	-3.05934	-3.0318	-3.15559	-3.11332	-3.06129	-2.91376	-2.4098	-2.16049	-1.75684	-1.6301	-1.57084	-1.35702		241.1	-2.61613	-2.67896	-2.8473	-2.74566	-2.65397	-2.38206	-2.06286	-1.6656	-1.48061	-1.43406	-1.39432	-1.27914
	241.2	-3.14615	-3.27066	-3.34793	-3.37593	-3.46469	-3.44858	-3.40705	-3.39451	-3.318	-3.05381	-2.5654	-2.08451	-1.79128	-1.79076	-1.6236	-1.58107		241.2	-2.961	-2.98804	-2.99245	-2.96446	-3.06744	-3.04453	-3.16394	-3.12358	-3.06877	-2.92891	-2.4122	-2.15621	-1.76174	-1.63949	-1.56991	-1.36606		241.2	-2.63045	-2.70103	-2.86203	-2.76299	-2.66449	-2.3978	-2.07253	-1.66946	-1.48713	-1.44377	-1.40101	-1.28927
	241.3	-3.1617	-3.28233	-3.35961	-3.38286	-3.48076	-3.46558	-3.42268	-3.40144	-3.33217	-3.06392	-2.56427	-2.08842	-1.78702	-1.79028	-1.62347	-1.58043		241.3	-2.96381	-2.99978	-3.00203	-2.96764	-3.07246	-3.05929	-3.1699	-3.13198	-3.07585	-2.94019	-2.41686	-2.14766	-1.76663	-1.6437	-1.56751	-1.37755		241.3	-2.63805	-2.71694	-2.87458	-2.77041	-2.67284	-2.41391	-2.07721	-1.67363	-1.49248	-1.44819	-1.40027	-1.29884
	241.4	-3.17669	-3.29339	-3.36591	-3.38606	-3.49441	-3.47754	-3.43593	-3.40344	-3.34411	-3.06759	-2.55976	-2.08857	-1.77965	-1.78755	-1.61694	-1.57771		241.4	-2.96945	-3.01033	-3.00633	-2.96781	-3.07291	-3.06884	-3.17062	-3.13789	-3.07913	-2.9466	-2.42079	-2.13355	-1.77135	-1.64617	-1.56409	-1.38465		241.4	-2.64383	-2.73254	-2.88488	-2.77462	-2.68065	-2.4302	-2.08064	-1.68105	-1.49399	-1.44531	-1.40037	-1.30587
	241.5	-3.19206	-3.29903	-3.37295	-3.39399	-3.50664	-3.48547	-3.44986	-3.40668	-3.35852	-3.06892	-2.55809	-2.09112	-1.77745	-1.78358	-1.60726	-1.58193		241.5	-2.97255	-3.01953	-3.00782	-2.96728	-3.07152	-3.07407	-3.17414	-3.14248	-3.08057	-2.95529	-2.42789	-2.12038	-1.77767	-1.64786	-1.56357	-1.39084		241.5	-2.6457	-2.74692	-2.89428	-2.77912	-2.69033	-2.44655	-2.08574	-1.68813	-1.49846	-1.4447	-1.39863	-1.3119
	241.6	-3.20401	-3.30093	-3.37596	-3.40273	-3.51798	-3.49293	-3.45626	-3.4071	-3.37148	-3.07296	-2.55502	-2.08947	-1.77424	-1.7796	-1.59521	-1.58228		241.6	-2.97905	-3.02704	-3.01227	-2.97038	-3.06787	-3.07826	-3.17832	-3.14687	-3.08284	-2.96162	-2.43165	-2.10608	-1.78368	-1.64749	-1.56924	-1.39334		241.6	-2.64162	-2.76135	-2.90589	-2.78136	-2.69888	-2.45983	-2.08193	-1.69488	-1.49892	-1.43931	-1.39319	-1.3131
	241.7	-3.21312	-3.30306	-3.3796	-3.41223	-3.52547	-3.49783	-3.46208	-3.40641	-3.38542	-3.07601	-2.54779	-2.08437	-1.7702	-1.77751	-1.58135	-1.58192		241.7	-2.98781	-3.03351	-3.0194	-2.97412	-3.06548	-3.0807	-3.18368	-3.14649	-3.0847	-2.96692	-2.43912	-2.08996	-1.79067	-1.64643	-1.57116	-1.39788		241.7	-2.64043	-2.77549	-2.91884	-2.78472	-2.71092	-2.47609	-2.0836	-1.70346	-1.50291	-1.43604	-1.38873	-1.31475
	241.8	-3.22619	-3.30544	-3.38432	-3.42314	-3.53652	-3.50444	-3.47096	-3.40879	-3.40014	-3.0785	-2.54677	-2.08753	-1.76688	-1.77563	-1.57323	-1.58451		241.8	-2.99594	-3.04028	-3.02631	-2.97951	-3.06107	-3.08648	-3.18882	-3.14671	-3.08778	-2.97484	-2.44911	-2.07536	-1.80257	-1.64507	-1.57191	-1.40442		241.8	-2.64021	-2.78705	-2.93034	-2.79051	-2.72383	-2.48887	-2.08342	-1.71143	-1.5017	-1.43341	-1.3811	-1.3133
	241.9	-3.23487	-3.30416	-3.38368	-3.43223	-3.54752	-3.5099	-3.47313	-3.40632	-3.41355	-3.07692	-2.54697	-2.08857	-1.75928	-1.77376	-1.56235	-1.58174		241.9	-3.00247	-3.04551	-3.03157	-2.98489	-3.05326	-3.09235	-3.19307	-3.14572	-3.08809	-2.9831	-2.45211	-2.05842	-1.81108	-1.64544	-1.56942	-1.40915		241.9	-2.6421	-2.7966	-2.93942	-2.79581	-2.73511	-2.49939	-2.08445	-1.71987	-1.50488	-1.43372	-1.37475	-1.30567
	242	-3.24252	-3.29921	-3.38756	-3.4434	-3.55787	-3.51747	-3.47331	-3.40127	-3.42356	-3.07863	-2.5532	-2.08626	-1.7527	-1.77376	-1.55611	-1.57688		242	-3.00825	-3.04816	-3.03747	-2.99181	-3.04692	-3.09756	-3.19655	-3.14502	-3.08743	-2.99154	-2.45336	-2.04323	-1.81695	-1.64493	-1.56328	-1.4089		242	-2.64702	-2.80793	-2.94868	-2.80442	-2.74662	-2.50694	-2.09	-1.73184	-1.51095	-1.43344	-1.37457	-1.30015
	242.1	-3.25296	-3.29576	-3.39396	-3.45569	-3.5704	-3.528	-3.47494	-3.39753	-3.43669	-3.08024	-2.56166	-2.08592	-1.74732	-1.7778	-1.55364	-1.57118		242.1	-3.0116	-3.04845	-3.04678	-2.99582	-3.04488	-3.10601	-3.20073	-3.14477	-3.08351	-3.00376	-2.4544	-2.02924	-1.82244	-1.64792	-1.55945	-1.40879		242.1	-2.64842	-2.81751	-2.95162	-2.81294	-2.75703	-2.51777	-2.09401	-1.74279	-1.5173	-1.43507	-1.37416	-1.29142
	242.2	-3.25684	-3.29318	-3.40009	-3.46054	-3.57851	-3.53818	-3.47647	-3.39561	-3.44395	-3.08371	-2.57114	-2.08211	-1.74119	-1.77965	-1.55036	-1.56745		242.2	-3.01367	-3.04875	-3.05857	-2.99902	-3.04422	-3.11518	-3.21104	-3.14666	-3.08061	-3.01543	-2.45763	-2.01763	-1.82906	-1.65293	-1.55925	-1.40896		242.2	-2.64638	-2.82289	-2.9464	-2.81757	-2.76457	-2.5273	-2.09355	-1.74793	-1.51649	-1.4366	-1.3654	-1.27987
	242.3	-3.26397	-3.2919	-3.41033	-3.46762	-3.58633	-3.55154	-3.47945	-3.39489	-3.45355	-3.08972	-2.58454	-2.0861	-1.73575	-1.78283	-1.54896	-1.56404		242.3	-3.01603	-3.04795	-3.07224	-3.00231	-3.04642	-3.13156	-3.22452	-3.15479	-3.08522	-3.02943	-2.4635	-2.01078	-1.8367	-1.66132	-1.56433	-1.41881		242.3	-2.6444	-2.82742	-2.93815	-2.823	-2.77574	-2.53452	-2.09151	-1.75316	-1.51579	-1.43996	-1.35891	-1.2708
	242.4	-3.2697	-3.28739	-3.41818	-3.4666	-3.59133	-3.5622	-3.47921	-3.38903	-3.45813	-3.09475	-2.59118	-2.088	-1.72389	-1.78366	-1.54615	-1.55664		242.4	-3.0151	-3.04514	-3.08083	-3.00103	-3.04282	-3.14621	-3.22941	-3.15678	-3.08639	-3.03933	-2.46728	-2.00054	-1.8438	-1.66364	-1.5578	-1.42493		242.4	-2.64365	-2.83174	-2.93111	-2.82611	-2.77714	-2.53955	-2.08803	-1.7557	-1.51154	-1.44359	-1.35007	-1.25943
	242.5	-3.27632	-3.28488	-3.42877	-3.46138	-3.59843	-3.57038	-3.47973	-3.38772	-3.46316	-3.10064	-2.59849	-2.08907	-1.71612	-1.7837	-1.54582	-1.55664		242.5	-3.0118	-3.03893	-3.08758	-2.99509	-3.03808	-3.15653	-3.22966	-3.16097	-3.08577	-3.04627	-2.46878	-1.98834	-1.8516	-1.66296	-1.54789	-1.43133		242.5	-2.64409	-2.83211	-2.92149	-2.83072	-2.77702	-2.54568	-2.08608	-1.75803	-1.50952	-1.44644	-1.34238	-1.24849
	242.6	-3.27681	-3.2811	-3.4363	-3.45825	-3.60394	-3.57987	-3.47891	-3.3846	-3.46751	-3.10715	-2.60307	-2.08779	-1.71445	-1.78813	-1.54294	-1.55701		242.6	-3.01001	-3.03119	-3.08576	-2.98586	-3.03253	-3.16805	-3.23024	-3.16754	-3.08611	-3.04954	-2.46694	-1.97801	-1.85526	-1.66139	-1.5381	-1.43479		242.6	-2.64311	-2.82371	-2.90638	-2.82857	-2.77175	-2.54474	-2.07948	-1.75964	-1.50403	-1.44722	-1.32894	-1.23921
	242.7	-3.27714	-3.27536	-3.44312	-3.45574	-3.60698	-3.58531	-3.47691	-3.38388	-3.46852	-3.1111	-2.60326	-2.08019	-1.71623	-1.7884	-1.54009	-1.55635		242.7	-3.00574	-3.02454	-3.08144	-2.97799	-3.02627	-3.175	-3.22497	-3.17251	-3.08909	-3.04828	-2.46806	-1.96575	-1.85646	-1.65709	-1.52986	-1.43378		242.7	-2.64206	-2.81513	-2.89362	-2.82306	-2.76637	-2.54434	-2.07351	-1.75754	-1.4976	-1.44514	-1.31757	-1.23202
	242.8	-3.27343	-3.27236	-3.44926	-3.45129	-3.61145	-3.59457	-3.47694	-3.38239	-3.46729	-3.11344	-2.59913	-2.07821	-1.72006	-1.78752	-1.53749	-1.56156		242.8	-3.00406	-3.02055	-3.07557	-2.9675	-3.02211	-3.18041	-3.22292	-3.17679	-3.08937	-3.04574	-2.46887	-1.95543	-1.86181	-1.65076	-1.52654	-1.43488		242.8	-2.63359	-2.80133	-2.87529	-2.81245	-2.75706	-2.53957	-2.06086	-1.74858	-1.48432	-1.43532	-1.30157	-1.21744
	242.9	-3.26642	-3.26894	-3.45018	-3.44695	-3.61364	-3.59905	-3.4778	-3.37994	-3.46537	-3.11374	-2.59276	-2.07415	-1.72324	-1.78331	-1.53261	-1.56584		242.9	-3.00133	-3.01826	-3.07033	-2.96238	-3.01598	-3.18231	-3.22382	-3.18225	-3.08878	-3.04088	-2.47204	-1.94378	-1.86506	-1.6466	-1.52037	-1.43876		242.9	-2.62478	-2.78476	-2.85833	-2.80509	-2.74321	-2.53565	-2.04723	-1.73498	-1.47202	-1.42322	-1.28291	-1.20094
	243	-3.26025	-3.26588	-3.45109	-3.43972	-3.62045	-3.6023	-3.48017	-3.37443	-3.46169	-3.11751	-2.58561	-2.07029	-1.72625	-1.77489	-1.52849	-1.56947		243	-2.99993	-3.01714	-3.06202	-2.95557	-3.01047	-3.18726	-3.22422	-3.18763	-3.08983	-3.03199	-2.47429	-1.93248	-1.87039	-1.63865	-1.51226	-1.44464		243	-2.61603	-2.76628	-2.84542	-2.79779	-2.73124	-2.52801	-2.03422	-1.72043	-1.456	-1.41018	-1.26063	-1.18435
	243.1	-3.25268	-3.25973	-3.4466	-3.43159	-3.62508	-3.60182	-3.48308	-3.36893	-3.4552	-3.12141	-2.57744	-2.05904	-1.72872	-1.76439	-1.5214	-1.56996		243.1	-2.9998	-3.01074	-3.05371	-2.94903	-3.00272	-3.18596	-3.22285	-3.19171	-3.0842	-3.02048	-2.47446	-1.92455	-1.87414	-1.63108	-1.50166	-1.44976		243.1	-2.6061	-2.74799	-2.83048	-2.78697	-2.71155	-2.51901	-2.0157	-1.70417	-1.43418	-1.39403	-1.2387	-1.16214
	243.2	-3.2446	-3.25249	-3.44036	-3.42431	-3.62623	-3.59637	-3.4813	-3.36417	-3.45095	-3.1228	-2.56905	-2.04545	-1.72936	-1.75004	-1.51674	-1.572		243.2	-3.00283	-3.00527	-3.04766	-2.94956	-2.99908	-3.18942	-3.22632	-3.19812	-3.08275	-3.01117	-2.47795	-1.92045	-1.87816	-1.629	-1.50101	-1.45695		243.2	-2.59611	-2.73375	-2.81805	-2.77879	-2.69606	-2.50993	-2.00241	-1.68966	-1.41786	-1.37972	-1.22211	-1.14425
	243.3	-3.23212	-3.24333	-3.42737	-3.41624	-3.62349	-3.59017	-3.47447	-3.35402	-3.44428	-3.12091	-2.55601	-2.02752	-1.73239	-1.73711	-1.50584	-1.56843		243.3	-3.00667	-3.00231	-3.04642	-2.95534	-2.99788	-3.19276	-3.23184	-3.20659	-3.08583	-3.00338	-2.48402	-1.92201	-1.87854	-1.62904	-1.50764	-1.46162		243.3	-2.58599	-2.72284	-2.80533	-2.76486	-2.68395	-2.50196	-1.99119	-1.67611	-1.40511	-1.36601	-1.20848	-1.13397
	243.4	-3.21911	-3.23071	-3.41472	-3.40527	-3.61438	-3.58071	-3.46496	-3.33744	-3.43563	-3.11024	-2.54116	-2.0117	-1.73435	-1.71984	-1.49756	-1.56147		243.4	-3.01103	-2.99584	-3.04443	-2.95776	-2.99485	-3.19051	-3.23605	-3.21329	-3.08793	-2.99835	-2.49209	-1.92296	-1.87631	-1.62666	-1.5136	-1.46561		243.4	-2.5823	-2.71688	-2.7989	-2.75355	-2.67498	-2.49506	-1.98469	-1.66513	-1.3931	-1.35643	-1.19519	-1.12508
	243.5	-3.20866	-3.21852	-3.40366	-3.39242	-3.60197	-3.5717	-3.45617	-3.32097	-3.42659	-3.10357	-2.52815	-2.001	-1.73802	-1.70482	-1.49064	-1.55987		243.5	-3.01265	-2.98896	-3.03856	-2.95419	-2.98997	-3.18467	-3.23661	-3.21408	-3.0863	-2.98977	-2.49359	-1.92533	-1.87181	-1.62476	-1.5158	-1.46691		243.5	-2.57627	-2.70939	-2.7889	-2.74195	-2.66924	-2.48538	-1.97742	-1.65419	-1.3795	-1.3465	-1.18051	-1.10904
	243.6	-3.19951	-3.20439	-3.39313	-3.3796	-3.58654	-3.55812	-3.44388	-3.30619	-3.41804	-3.09624	-2.51416	-1.98803	-1.74226	-1.69063	-1.48326	-1.55481		243.6	-3.01337	-2.97992	-3.03226	-2.95164	-2.98283	-3.17498	-3.23671	-3.21405	-3.08647	-2.97962	-2.49917	-1.92501	-1.86479	-1.62276	-1.51854	-1.4655		243.6	-2.57269	-2.70083	-2.77703	-2.73147	-2.66487	-2.47582	-1.97319	-1.64578	-1.37092	-1.33777	-1.16842	-1.09784
	243.7	-3.19489	-3.18964	-3.3821	-3.36135	-3.57208	-3.54415	-3.43027	-3.29354	-3.41011	-3.08449	-2.50416	-1.9739	-1.74542	-1.6798	-1.47821	-1.54988		243.7	-3.01044	-2.96192	-3.02081	-2.93977	-2.97278	-3.15746	-3.23056	-3.20558	-3.08635	-2.96918	-2.49575	-1.92315	-1.85468	-1.61894	-1.51835	-1.4564		243.7	-2.56728	-2.6903	-2.76629	-2.72135	-2.66282	-2.46391	-1.96723	-1.6396	-1.36452	-1.33193	-1.15838	-1.09012
	243.8	-3.18598	-3.17786	-3.36944	-3.34313	-3.55625	-3.52942	-3.41982	-3.28261	-3.40102	-3.07502	-2.49702	-1.96251	-1.74952	-1.67351	-1.47091	-1.54576		243.8	-3.00702	-2.94196	-3.0106	-2.9259	-2.96562	-3.14124	-3.22314	-3.197	-3.0843	-2.96084	-2.49028	-1.92166	-1.84364	-1.61786	-1.5201	-1.44241		243.8	-2.5652	-2.68356	-2.75551	-2.71292	-2.65815	-2.45034	-1.9614	-1.63352	-1.35854	-1.32418	-1.15137	-1.08277
	243.9	-3.18061	-3.16779	-3.36178	-3.32912	-3.54057	-3.51976	-3.41137	-3.27363	-3.39377	-3.07175	-2.49306	-1.95375	-1.75635	-1.67168	-1.47272	-1.54307		243.9	-3.00232	-2.92267	-2.99815	-2.90894	-2.95608	-3.12847	-3.21535	-3.18518	-3.08367	-2.95204	-2.48612	-1.91907	-1.83474	-1.61306	-1.51598	-1.42926		243.9	-2.56579	-2.67177	-2.74873	-2.70447	-2.65823	-2.43573	-1.95627	-1.62622	-1.35771	-1.31977	-1.14415	-1.07654
	244	-3.17352	-3.15713	-3.35434	-3.31605	-3.52438	-3.51188	-3.40354	-3.26612	-3.38206	-3.0663	-2.49091	-1.94446	-1.75929	-1.67147	-1.47564	-1.53372		244	-2.99344	-2.90621	-2.98528	-2.88836	-2.94561	-3.11352	-3.20084	-3.17325	-3.0783	-2.93813	-2.47749	-1.9126	-1.82491	-1.60426	-1.50704	-1.41399		244	-2.5668	-2.65636	-2.73891	-2.69269	-2.6555	-2.42134	-1.94806	-1.61297	-1.3538	-1.31131	-1.1347	-1.0679
	244.1	-3.16792	-3.15177	-3.34844	-3.30056	-3.51033	-3.5055	-3.39869	-3.26028	-3.36816	-3.06163	-2.48872	-1.93513	-1.75948	-1.66987	-1.48186	-1.52781		244.1	-2.97803	-2.88948	-2.96845	-2.86394	-2.93159	-3.09914	-3.18402	-3.15965	-3.06839	-2.92478	-2.4682	-1.90464	-1.81428	-1.59688	-1.49082	-1.40231		244.1	-2.57041	-2.64174	-2.72869	-2.68548	-2.65274	-2.40875	-1.94217	-1.59991	-1.35011	-1.3039	-1.12613	-1.06093
	244.2	-3.16434	-3.14581	-3.33798	-3.28629	-3.49547	-3.49671	-3.39529	-3.25811	-3.35192	-3.05927	-2.49025	-1.92555	-1.75647	-1.66832	-1.48644	-1.52329		244.2	-2.96245	-2.87756	-2.9543	-2.84145	-2.92111	-3.08662	-3.16667	-3.14863	-3.06075	-2.91279	-2.45773	-1.9006	-1.80458	-1.59183	-1.47657	-1.38826		244.2	-2.57037	-2.6232	-2.71214	-2.67521	-2.64613	-2.39179	-1.93038	-1.58415	-1.3443	-1.29371	-1.11943	-1.05791
	244.3	-3.16072	-3.14522	-3.32769	-3.27864	-3.47737	-3.48925	-3.38966	-3.25706	-3.33635	-3.05824	-2.49178	-1.91345	-1.75406	-1.6651	-1.4899	-1.51897		244.3	-2.94746	-2.86253	-2.94364	-2.82276	-2.91143	-3.0768	-3.15176	-3.13636	-3.05127	-2.90028	-2.4467	-1.89804	-1.79539	-1.58585	-1.46696	-1.37514		244.3	-2.57416	-2.60742	-2.69851	-2.66715	-2.63976	-2.37899	-1.92096	-1.56996	-1.34394	-1.28532	-1.11482	-1.06146
	244.4	-3.1556	-3.14064	-3.3191	-3.26945	-3.45855	-3.48102	-3.38356	-3.25412	-3.31788	-3.05825	-2.49199	-1.89962	-1.75266	-1.66164	-1.49284	-1.5159		244.4	-2.92849	-2.84185	-2.9293	-2.80022	-2.89734	-3.06433	-3.12829	-3.12648	-3.04042	-2.88398	-2.43487	-1.89321	-1.78695	-1.57661	-1.45501	-1.36219		244.4	-2.57697	-2.59717	-2.68743	-2.65585	-2.63313	-2.36584	-1.90871	-1.55495	-1.3401	-1.27476	-1.10728	-1.06782
	244.5	-3.14974	-3.13622	-3.30729	-3.26052	-3.43939	-3.46509	-3.37466	-3.24936	-3.30099	-3.05461	-2.48216	-1.88723	-1.75185	-1.65476	-1.49342	-1.51189		244.5	-2.91105	-2.82422	-2.91755	-2.78063	-2.88276	-3.05442	-3.10573	-3.11908	-3.02933	-2.86996	-2.42756	-1.88723	-1.78265	-1.57076	-1.44828	-1.35388		244.5	-2.57364	-2.58579	-2.67897	-2.63981	-2.62363	-2.35281	-1.89189	-1.53523	-1.33201	-1.2638	-1.09726	-1.0701
	244.6	-3.14548	-3.13407	-3.29798	-3.25391	-3.42002	-3.44863	-3.36715	-3.24709	-3.28403	-3.05319	-2.47181	-1.87582	-1.74846	-1.64676	-1.49313	-1.50832		244.6	-2.88884	-2.80947	-2.90464	-2.76107	-2.86524	-3.04408	-3.08113	-3.10997	-3.01732	-2.85328	-2.41849	-1.88139	-1.77983	-1.56323	-1.43837	-1.34548		244.6	-2.57113	-2.57395	-2.67261	-2.62356	-2.61417	-2.33726	-1.87988	-1.51579	-1.3259	-1.25316	-1.08909	-1.07382
	244.7	-3.14536	-3.12965	-3.28962	-3.25184	-3.39966	-3.42954	-3.35287	-3.24174	-3.26986	-3.04797	-2.45644	-1.86719	-1.74176	-1.63904	-1.49662	-1.50424		244.7	-2.86663	-2.7967	-2.89264	-2.74987	-2.84602	-3.03333	-3.05491	-3.09898	-3.00426	-2.8383	-2.40986	-1.87518	-1.77787	-1.55504	-1.42543	-1.33832		244.7	-2.57597	-2.56947	-2.6688	-2.61441	-2.60442	-2.32568	-1.87136	-1.50228	-1.3242	-1.24391	-1.09029	-1.08247
	244.8	-3.13804	-3.12405	-3.27671	-3.24812	-3.37502	-3.40573	-3.33599	-3.2342	-3.25252	-3.03891	-2.43491	-1.85252	-1.73518	-1.62949	-1.49612	-1.50037		244.8	-2.84548	-2.7826	-2.87769	-2.74106	-2.82871	-3.01592	-3.02475	-3.0794	-2.98621	-2.82246	-2.39471	-1.86476	-1.77176	-1.54779	-1.41578	-1.3267		244.8	-2.57751	-2.56686	-2.66679	-2.607	-2.59355	-2.32029	-1.86821	-1.49172	-1.32275	-1.23513	-1.0938	-1.09164
	244.9	-3.13074	-3.1194	-3.26461	-3.24312	-3.35002	-3.38541	-3.31818	-3.22518	-3.23596	-3.03035	-2.41243	-1.83927	-1.73155	-1.6216	-1.49461	-1.49999		244.9	-2.82395	-2.76408	-2.85847	-2.73008	-2.81074	-2.9978	-2.99617	-3.05656	-2.96494	-2.80593	-2.37926	-1.85158	-1.75909	-1.53572	-1.40887	-1.31423		244.9	-2.57685	-2.56269	-2.66353	-2.6017	-2.58834	-2.3157	-1.8637	-1.48878	-1.32516	-1.22671	-1.09709	-1.09767
	245	-3.12051	-3.10685	-3.24935	-3.24113	-3.3233	-3.36284	-3.29743	-3.21449	-3.21793	-3.01895	-2.39251	-1.83085	-1.72707	-1.61348	-1.49333	-1.49433		245	-2.80663	-2.74762	-2.84031	-2.72001	-2.79533	-2.9826	-2.96803	-3.03606	-2.945	-2.79174	-2.36827	-1.84093	-1.75023	-1.52543	-1.40679	-1.30228		245	-2.57904	-2.56288	-2.66191	-2.59766	-2.5853	-2.30881	-1.85925	-1.4897	-1.32738	-1.22188	-1.09882	-1.10424
	245.1	-3.11106	-3.09656	-3.23407	-3.23342	-3.29808	-3.34088	-3.27757	-3.20659	-3.20151	-3.00877	-2.371	-1.82507	-1.71746	-1.60566	-1.49907	-1.49178		245.1	-2.78679	-2.73067	-2.82144	-2.70931	-2.77891	-2.96228	-2.93899	-3.00955	-2.92587	-2.77657	-2.35331	-1.82954	-1.74027	-1.517	-1.40211	-1.29132		245.1	-2.57379	-2.56409	-2.65893	-2.59571	-2.58358	-2.30149	-1.85618	-1.48771	-1.33171	-1.21593	-1.10314	-1.10391
	245.2	-3.10224	-3.0838	-3.21724	-3.22056	-3.2759	-3.31989	-3.25875	-3.19363	-3.18569	-2.99727	-2.3499	-1.82608	-1.70871	-1.59842	-1.50576	-1.49064		245.2	-2.76429	-2.71286	-2.79926	-2.69524	-2.76102	-2.94114	-2.91122	-2.98429	-2.90247	-2.76123	-2.33522	-1.81897	-1.72871	-1.50861	-1.39235	-1.28166		245.2	-2.56236	-2.5609	-2.65068	-2.59031	-2.57739	-2.29027	-1.8483	-1.48382	-1.32972	-1.20993	-1.10205	-1.09887
	245.3	-3.09226	-3.06878	-3.19607	-3.20598	-3.25314	-3.29535	-3.23945	-3.18154	-3.16986	-2.98539	-2.33008	-1.82779	-1.69801	-1.59356	-1.51477	-1.48718		245.3	-2.73768	-2.69166	-2.77279	-2.68053	-2.74175	-2.92093	-2.88508	-2.95692	-2.87626	-2.74034	-2.31145	-1.80783	-1.71364	-1.49771	-1.37431	-1.26771		245.3	-2.55727	-2.55734	-2.64278	-2.58694	-2.57226	-2.28005	-1.84602	-1.48651	-1.33361	-1.20913	-1.10396	-1.09908
	245.4	-3.08331	-3.05453	-3.18082	-3.19311	-3.2341	-3.27711	-3.22014	-3.17302	-3.15751	-2.97746	-2.31935	-1.83611	-1.69222	-1.59413	-1.52655	-1.48821		245.4	-2.70812	-2.665	-2.74227	-2.65893	-2.72079	-2.89859	-2.84964	-2.92351	-2.84471	-2.71571	-2.28489	-1.79516	-1.69424	-1.48282	-1.3514	-1.25202		245.4	-2.55795	-2.55702	-2.63359	-2.58114	-2.56723	-2.26876	-1.84533	-1.4915	-1.33713	-1.20949	-1.1064	-1.10004
	245.5	-3.0661	-3.03578	-3.159	-3.17858	-3.20875	-3.25967	-3.19759	-3.16205	-3.14488	-2.96478	-2.30546	-1.83904	-1.68315	-1.59618	-1.53677	-1.4858		245.5	-2.67853	-2.63692	-2.70908	-2.63815	-2.69744	-2.87223	-2.81238	-2.88758	-2.8125	-2.68856	-2.25732	-1.77943	-1.67366	-1.46796	-1.3307	-1.23646		245.5	-2.54897	-2.55469	-2.62126	-2.56938	-2.55954	-2.2566	-1.84071	-1.49476	-1.33901	-1.20892	-1.1091	-1.09925
	245.6	-3.05008	-3.01808	-3.13949	-3.16603	-3.18698	-3.24303	-3.17603	-3.15124	-3.13151	-2.95055	-2.29716	-1.84836	-1.67686	-1.60002	-1.54895	-1.48876		245.6	-2.64938	-2.61435	-2.67939	-2.61726	-2.67564	-2.85252	-2.77711	-2.86021	-2.78766	-2.65973	-2.23383	-1.76695	-1.65715	-1.45439	-1.31294	-1.22171		245.6	-2.53547	-2.54695	-2.60492	-2.55108	-2.54937	-2.24059	-1.83339	-1.49317	-1.34002	-1.2069	-1.10841	-1.09862
	245.7	-3.03357	-2.99861	-3.11615	-3.15277	-3.16713	-3.22504	-3.15614	-3.14092	-3.11849	-2.93661	-2.28785	-1.85802	-1.67077	-1.60371	-1.559	-1.49276		245.7	-2.61725	-2.5833	-2.64742	-2.58696	-2.64927	-2.82607	-2.73731	-2.83097	-2.75924	-2.62679	-2.20869	-1.74986	-1.63636	-1.43669	-1.28698	-1.20421		245.7	-2.52169	-2.53505	-2.58765	-2.53264	-2.5337	-2.22503	-1.82335	-1.4921	-1.33622	-1.20451	-1.10708	-1.09865
	245.8	-3.01153	-2.97493	-3.09603	-3.13831	-3.14354	-3.20187	-3.13617	-3.13343	-3.10272	-2.92366	-2.27364	-1.86491	-1.65809	-1.60166	-1.56878	-1.49392		245.8	-2.58594	-2.54736	-2.61078	-2.55791	-2.61883	-2.79802	-2.698	-2.799	-2.7297	-2.59294	-2.18051	-1.72904	-1.61621	-1.41591	-1.25132	-1.18521		245.8	-2.50551	-2.52083	-2.56805	-2.51553	-2.51474	-2.20812	-1.8127	-1.48729	-1.32834	-1.19937	-1.10335	-1.09764
	245.9	-2.98275	-2.94966	-3.07199	-3.12053	-3.12029	-3.17898	-3.11461	-3.12349	-3.08292	-2.90973	-2.26069	-1.86699	-1.64298	-1.59855	-1.56862	-1.49385		245.9	-2.54882	-2.50909	-2.57679	-2.52765	-2.58622	-2.76761	-2.65257	-2.76508	-2.69544	-2.55576	-2.15332	-1.70394	-1.60117	-1.39324	-1.21724	-1.16256		245.9	-2.48464	-2.50129	-2.5478	-2.49337	-2.48764	-2.18997	-1.79775	-1.48149	-1.32274	-1.19272	-1.09857	-1.09521
	246	-2.9528	-2.92689	-3.04447	-3.10868	-3.09918	-3.15513	-3.09379	-3.11623	-3.06399	-2.89308	-2.24866	-1.86628	-1.62633	-1.59633	-1.56767	-1.49131		246	-2.51641	-2.47191	-2.5466	-2.49999	-2.55245	-2.74191	-2.61082	-2.73493	-2.66231	-2.52095	-2.13193	-1.67962	-1.58922	-1.37017	-1.18854	-1.14402		246	-2.46825	-2.48083	-2.52978	-2.46956	-2.46073	-2.17542	-1.7847	-1.47431	-1.31867	-1.18404	-1.0962	-1.09656
	246.1	-2.91661	-2.90453	-3.01918	-3.09423	-3.07711	-3.13843	-3.07422	-3.10852	-3.04437	-2.87852	-2.2405	-1.86405	-1.61101	-1.59516	-1.56617	-1.48767		246.1	-2.48589	-2.43455	-2.5185	-2.47412	-2.52053	-2.71475	-2.57056	-2.70325	-2.63081	-2.48663	-2.11241	-1.65424	-1.57809	-1.34992	-1.16114	-1.12717		246.1	-2.44834	-2.46567	-2.51588	-2.44982	-2.43866	-2.16292	-1.76949	-1.46548	-1.31706	-1.17356	-1.09641	-1.0962
	246.2	-2.87533	-2.88113	-2.99344	-3.081	-3.05485	-3.12254	-3.05101	-3.09694	-3.02387	-2.86474	-2.22702	-1.86069	-1.59862	-1.59183	-1.56149	-1.48085		246.2	-2.45876	-2.40042	-2.49241	-2.45005	-2.49322	-2.68966	-2.53667	-2.67432	-2.59967	-2.45171	-2.09469	-1.63313	-1.57	-1.32919	-1.14066	-1.11494		246.2	-2.42252	-2.44533	-2.49613	-2.42685	-2.41197	-2.14607	-1.75127	-1.4474	-1.30769	-1.15456	-1.09206	-1.08698
	246.3	-2.83664	-2.85679	-2.96468	-3.06753	-3.03156	-3.10094	-3.02645	-3.0866	-2.99713	-2.84923	-2.20959	-1.85372	-1.5836	-1.58471	-1.55641	-1.47239		246.3	-2.4302	-2.36702	-2.46516	-2.42586	-2.46398	-2.66262	-2.50388	-2.64687	-2.5663	-2.41551	-2.07694	-1.61183	-1.56231	-1.30504	-1.12168	-1.10287		246.3	-2.39526	-2.42171	-2.47741	-2.40619	-2.38653	-2.12935	-1.73684	-1.42953	-1.29767	-1.13667	-1.08713	-1.07842
	246.4	-2.79675	-2.83009	-2.93229	-3.04909	-3.00723	-3.07523	-3.00012	-3.07396	-2.96922	-2.8307	-2.18877	-1.84491	-1.5707	-1.57426	-1.5455	-1.4619		246.4	-2.39666	-2.32809	-2.43807	-2.39677	-2.43739	-2.63266	-2.47125	-2.61488	-2.53043	-2.38047	-2.05515	-1.59053	-1.55407	-1.28122	-1.10426	-1.08861		246.4	-2.36671	-2.40263	-2.45458	-2.38463	-2.36108	-2.11163	-1.72497	-1.41117	-1.28625	-1.12002	-1.08002	-1.06681
	246.5	-2.75596	-2.808	-2.90419	-3.02528	-2.98807	-3.04808	-2.97413	-3.06381	-2.94567	-2.81386	-2.16579	-1.8359	-1.56105	-1.566	-1.53418	-1.45155		246.5	-2.36346	-2.28724	-2.4079	-2.36835	-2.41227	-2.60178	-2.43798	-2.58165	-2.49803	-2.34802	-2.03287	-1.56859	-1.54592	-1.25932	-1.08934	-1.07911		246.5	-2.34155	-2.38499	-2.43602	-2.36814	-2.33795	-2.0924	-1.7146	-1.39735	-1.27616	-1.10684	-1.07646	-1.05847
	246.6	-2.71945	-2.78585	-2.87691	-3.00267	-2.9662	-3.02205	-2.94553	-3.05061	-2.9243	-2.7959	-2.147	-1.82822	-1.55549	-1.56092	-1.52224	-1.44265		246.6	-2.32872	-2.24436	-2.3782	-2.33618	-2.39041	-2.56554	-2.40338	-2.55156	-2.4633	-2.31086	-2.0076	-1.54618	-1.53617	-1.23547	-1.07727	-1.06691		246.6	-2.31597	-2.36848	-2.41302	-2.34769	-2.31509	-2.07007	-1.70579	-1.38106	-1.26845	-1.09435	-1.07102	-1.04593
	246.7	-2.68312	-2.76337	-2.85261	-2.97737	-2.9436	-2.99727	-2.91802	-3.03509	-2.90547	-2.77817	-2.12605	-1.82271	-1.55493	-1.55639	-1.51191	-1.43434		246.7	-2.28845	-2.19729	-2.34338	-2.30028	-2.36236	-2.52755	-2.36841	-2.51465	-2.42302	-2.27312	-1.97791	-1.52097	-1.52345	-1.20819	-1.06543	-1.05582		246.7	-2.29159	-2.35229	-2.39559	-2.32993	-2.29506	-2.05423	-1.6994	-1.36638	-1.2583	-1.08252	-1.06711	-1.03331
	246.8	-2.64311	-2.73429	-2.82496	-2.947	-2.91897	-2.96727	-2.88949	-3.01587	-2.88374	-2.75802	-2.09917	-1.8143	-1.55405	-1.55041	-1.50134	-1.42337		246.8	-2.24709	-2.14951	-2.30141	-2.25965	-2.33049	-2.48342	-2.3313	-2.47381	-2.37739	-2.23296	-1.94245	-1.49242	-1.50608	-1.18042	-1.04755	-1.04256		246.8	-2.26801	-2.33535	-2.37776	-2.31497	-2.27882	-2.0383	-1.69286	-1.35798	-1.24499	-1.07133	-1.06331	-1.02139
	246.9	-2.60823	-2.70812	-2.79636	-2.91685	-2.89336	-2.93209	-2.86002	-2.99931	-2.86492	-2.73757	-2.0722	-1.80607	-1.55235	-1.54547	-1.49145	-1.41342		246.9	-2.20323	-2.10636	-2.2575	-2.22108	-2.29908	-2.43674	-2.29595	-2.42663	-2.3311	-2.19255	-1.90736	-1.46738	-1.48632	-1.15074	-1.03028	-1.03049		246.9	-2.24705	-2.31538	-2.35586	-2.30218	-2.26021	-2.02348	-1.68867	-1.34653	-1.23141	-1.06581	-1.06189	-1.0091
	247	-2.57468	-2.67811	-2.76209	-2.88743	-2.86557	-2.89826	-2.83435	-2.98282	-2.84192	-2.71377	-2.04997	-1.79282	-1.54512	-1.53983	-1.47934	-1.4039		247	-2.15617	-2.05932	-2.21062	-2.18128	-2.26517	-2.38818	-2.25827	-2.37591	-2.28414	-2.15048	-1.86977	-1.44323	-1.46349	-1.11998	-1.01004	-1.01326		247	-2.23168	-2.29811	-2.33166	-2.29099	-2.24608	-2.01009	-1.68563	-1.34128	-1.22034	-1.06316	-1.06295	-1.00229
	247.1	-2.53337	-2.64212	-2.72297	-2.85326	-2.82952	-2.85952	-2.80344	-2.95777	-2.81352	-2.6845	-2.02228	-1.77598	-1.5361	-1.53217	-1.46267	-1.39139		247.1	-2.11135	-2.00938	-2.16326	-2.1414	-2.23114	-2.34066	-2.218	-2.32719	-2.24188	-2.10956	-1.8328	-1.41868	-1.43762	-1.09311	-0.987943	-0.998444		247.1	-2.21672	-2.28291	-2.3112	-2.2819	-2.23382	-1.99954	-1.68033	-1.33707	-1.21015	-1.0663	-1.06514	-1.00195
	247.2	-2.49	-2.60417	-2.68326	-2.81539	-2.79511	-2.82291	-2.77362	-2.93181	-2.7886	-2.65744	-1.99973	-1.75689	-1.52877	-1.52445	-1.44359	-1.38155		247.2	-2.06793	-1.95871	-2.11385	-2.09542	-2.19402	-2.29128	-2.17557	-2.28124	-2.19971	-2.06771	-1.79507	-1.39601	-1.40846	-1.06655	-0.969043	-0.981004		247.2	-2.19652	-2.26412	-2.29454	-2.26484	-2.22232	-1.98807	-1.67063	-1.33351	-1.19824	-1.0668	-1.06322	-1.00129
	247.3	-2.44718	-2.56309	-2.63741	-2.77509	-2.75861	-2.78598	-2.74217	-2.9013	-2.75818	-2.62891	-1.97897	-1.73934	-1.51869	-1.51197	-1.42408	-1.37386		247.3	-2.02229	-1.90817	-2.061	-2.04309	-2.14882	-2.23925	-2.13089	-2.23593	-2.15136	-2.02099	-1.75878	-1.3711	-1.37811	-1.0325	-0.943819	-0.959992		247.3	-2.17605	-2.24254	-2.27541	-2.24541	-2.21023	-1.97094	-1.65748	-1.3283	-1.18499	-1.06805	-1.05974	-1.00053
	247.4	-2.39969	-2.51419	-2.58214	-2.73434	-2.7218	-2.74442	-2.70894	-2.86649	-2.72573	-2.59631	-1.95957	-1.71755	-1.50884	-1.49375	-1.40693	-1.3637		247.4	-1.97501	-1.85497	-2.00706	-1.9895	-2.09916	-2.18226	-2.08625	-2.18417	-2.10219	-1.97183	-1.72147	-1.34502	-1.34644	-1.00219	-0.921739	-0.935886		247.4	-2.15755	-2.2222	-2.25838	-2.22577	-2.19729	-1.95392	-1.64588	-1.31654	-1.17056	-1.06704	-1.05866	-1.00291
	247.5	-2.35373	-2.46462	-2.5289	-2.6841	-2.68302	-2.70309	-2.67372	-2.82699	-2.68909	-2.56161	-1.93594	-1.69382	-1.49664	-1.47495	-1.38716	-1.35428		247.5	-1.92275	-1.79937	-1.95247	-1.93145	-2.0482	-2.12555	-2.04111	-2.12682	-2.05749	-1.92251	-1.68151	-1.31962	-1.30982	-0.973652	-0.898184	-0.912643		247.5	-2.13318	-2.19597	-2.23393	-2.19903	-2.17618	-1.9307	-1.62775	-1.29568	-1.14987	-1.06024	-1.05528	-0.99773
	247.6	-2.3054	-2.41377	-2.47429	-2.63676	-2.64567	-2.6602	-2.63909	-2.7888	-2.6501	-2.52584	-1.91898	-1.66706	-1.48449	-1.4558	-1.36845	-1.34395		247.6	-1.86627	-1.74148	-1.8927	-1.87106	-1.99405	-2.06951	-1.99006	-2.07217	-2.01264	-1.8688	-1.64269	-1.28775	-1.27076	-0.944016	-0.876285	-0.886448		247.6	-2.10942	-2.17026	-2.20839	-2.16814	-2.15404	-1.90585	-1.60429	-1.27581	-1.12984	-1.05369	-1.04933	-0.995982
	247.7	-2.25501	-2.36234	-2.41823	-2.59004	-2.60238	-2.61392	-2.60047	-2.75111	-2.6096	-2.48813	-1.90084	-1.63757	-1.4689	-1.43764	-1.34914	-1.33252		247.7	-1.81791	-1.68303	-1.84143	-1.81324	-1.94312	-2.01649	-1.94514	-2.02077	-1.96867	-1.81613	-1.60668	-1.26049	-1.23663	-0.917227	-0.857386	-0.862192		247.7	-2.08556	-2.14614	-2.18568	-2.13866	-2.13183	-1.88522	-1.58357	-1.25489	-1.11107	-1.04544	-1.04467	-0.996259
	247.8	-2.20045	-2.30709	-2.36482	-2.53902	-2.55435	-2.5668	-2.56043	-2.70968	-2.56852	-2.44701	-1.88116	-1.60709	-1.44994	-1.41753	-1.32455	-1.31811		247.8	-1.7664	-1.62457	-1.79147	-1.74905	-1.8886	-1.95646	-1.89744	-1.96779	-1.91941	-1.76375	-1.57285	-1.23206	-1.19963	-0.890221	-0.83981	-0.837443		247.8	-2.05955	-2.12175	-2.16576	-2.10927	-2.1077	-1.8673	-1.55996	-1.23157	-1.0939	-1.03891	-1.04015	-0.993557
	247.9	-2.14599	-2.24863	-2.30568	-2.48261	-2.50596	-2.51813	-2.51948	-2.66564	-2.51956	-2.40108	-1.85672	-1.57078	-1.42633	-1.39055	-1.29709	-1.29535		247.9	-1.71699	-1.56945	-1.74223	-1.69019	-1.83564	-1.8975	-1.85702	-1.91752	-1.87376	-1.71443	-1.54029	-1.19988	-1.16772	-0.865557	-0.827599	-0.814412		247.9	-2.0256	-2.09488	-2.14095	-2.07942	-2.08042	-1.84605	-1.53446	-1.20563	-1.07435	-1.02948	-1.03239	-0.987784
	248	-2.0964	-2.19049	-2.24836	-2.42551	-2.45532	-2.46483	-2.472	-2.61982	-2.46756	-2.35462	-1.82832	-1.54104	-1.40274	-1.36293	-1.27242	-1.27169		248	-1.66041	-1.51179	-1.6905	-1.62366	-1.78041	-1.84125	-1.81492	-1.86354	-1.82775	-1.66138	-1.50312	-1.16893	-1.13567	-0.841895	-0.810602	-0.792357		248	-1.99585	-2.06589	-2.11078	-2.04998	-2.0499	-1.82216	-1.51128	-1.18048	-1.05929	-1.01997	-1.02363	-0.980772
	248.1	-2.04463	-2.1312	-2.19106	-2.36502	-2.39947	-2.40945	-2.4229	-2.57307	-2.41753	-2.30995	-1.79516	-1.50853	-1.37716	-1.33688	-1.24675	-1.24592		248.1	-1.59842	-1.4521	-1.63739	-1.55737	-1.72085	-1.77959	-1.77246	-1.80488	-1.77648	-1.60895	-1.46632	-1.13259	-1.10078	-0.819539	-0.791962	-0.772083		248.1	-1.96631	-2.03682	-2.08179	-2.02441	-2.02138	-1.79943	-1.48608	-1.15853	-1.04493	-1.0136	-1.01564	-0.973992
	248.2	-1.99208	-2.07354	-2.13499	-2.30606	-2.33949	-2.35572	-2.37142	-2.52559	-2.36705	-2.26329	-1.76298	-1.4785	-1.34869	-1.31481	-1.21734	-1.22213		248.2	-1.5368	-1.40218	-1.58302	-1.49631	-1.66143	-1.72173	-1.72929	-1.75018	-1.72634	-1.55782	-1.42887	-1.09791	-1.07133	-0.798376	-0.774449	-0.752922		248.2	-1.9393	-2.00699	-2.05249	-1.99529	-1.99538	-1.77473	-1.46029	-1.13075	-1.03101	-1.00209	-1.00406	-0.965981
	248.3	-1.94088	-2.01975	-2.07657	-2.24779	-2.27993	-2.30269	-2.31753	-2.47661	-2.31688	-2.21187	-1.73695	-1.44934	-1.32226	-1.29191	-1.19279	-1.20354		248.3	-1.4732	-1.35104	-1.52917	-1.43576	-1.60211	-1.66447	-1.6834	-1.69937	-1.67576	-1.50609	-1.39365	-1.06424	-1.04445	-0.779176	-0.759144	-0.734991		248.3	-1.91298	-1.97789	-2.02605	-1.96506	-1.97093	-1.74895	-1.43408	-1.10832	-1.01989	-0.993501	-0.995113	-0.958594
	248.4	-1.89495	-1.96528	-2.02397	-2.19392	-2.22083	-2.24775	-2.26619	-2.42917	-2.27157	-2.16399	-1.71269	-1.42517	-1.29955	-1.2741	-1.17299	-1.18852		248.4	-1.41371	-1.30031	-1.47514	-1.37454	-1.54688	-1.60705	-1.64228	-1.65125	-1.6296	-1.45705	-1.35719	-1.03814	-1.01609	-0.758492	-0.744441	-0.721258		248.4	-1.88832	-1.9465	-2.001	-1.93693	-1.95228	-1.725	-1.41095	-1.08545	-1.00977	-0.983157	-0.986923	-0.954417
	248.5	-1.84437	-1.90864	-1.97119	-2.13322	-2.16162	-2.19299	-2.21052	-2.37437	-2.22476	-2.11401	-1.68698	-1.39911	-1.27688	-1.25403	-1.15306	-1.1736		248.5	-1.34731	-1.24462	-1.41423	-1.30817	-1.48918	-1.54286	-1.5945	-1.59388	-1.57648	-1.4063	-1.31646	-1.00884	-0.983096	-0.73502	-0.723863	-0.700153		248.5	-1.8629	-1.91375	-1.96982	-1.90919	-1.92967	-1.69591	-1.38479	-1.06461	-0.998597	-0.973633	-0.972896	-0.95335
	248.6	-1.79666	-1.85233	-1.91574	-2.07391	-2.09705	-2.1355	-2.15552	-2.31926	-2.17837	-2.06543	-1.65592	-1.37229	-1.2548	-1.23328	-1.13845	-1.16536		248.6	-1.27505	-1.18863	-1.34601	-1.23799	-1.4279	-1.48218	-1.54245	-1.53313	-1.52118	-1.35644	-1.27041	-0.976411	-0.949929	-0.70651	-0.704196	-0.67624		248.6	-1.83656	-1.87175	-1.93486	-1.8741	-1.90173	-1.66244	-1.36032	-1.03953	-0.978239	-0.962912	-0.956482	-0.947711
	248.7	-1.7472	-1.79626	-1.8643	-2.01291	-2.0313	-2.07487	-2.09926	-2.26509	-2.13096	-2.01415	-1.63008	-1.34423	-1.23151	-1.21508	-1.13054	-1.16169		248.7	-1.20007	-1.12936	-1.27433	-1.17161	-1.36145	-1.42072	-1.4855	-1.47411	-1.46327	-1.30902	-1.2248	-0.941308	-0.913927	-0.679267	-0.682236	-0.64998		248.7	-1.81357	-1.8317	-1.90249	-1.83753	-1.87233	-1.63321	-1.33677	-1.02091	-0.964085	-0.951727	-0.942679	-0.945919
	248.8	-1.69215	-1.73689	-1.81466	-1.94949	-1.96522	-2.01572	-2.04109	-2.20937	-2.08647	-1.96421	-1.60391	-1.31415	-1.20587	-1.20045	-1.12665	-1.15879		248.8	-1.12322	-1.06747	-1.20136	-1.10743	-1.29114	-1.35532	-1.42643	-1.40976	-1.40323	-1.25923	-1.17393	-0.903936	-0.872491	-0.653664	-0.655425	-0.626115		248.8	-1.79175	-1.79136	-1.86975	-1.79924	-1.84128	-1.60357	-1.31166	-1.00075	-0.944183	-0.941561	-0.929435	-0.943726
	248.9	-1.63144	-1.67565	-1.76406	-1.88721	-1.89858	-1.95632	-1.98258	-2.15237	-2.04015	-1.91381	-1.58256	-1.2853	-1.17937	-1.18838	-1.12113	-1.15486		248.9	-1.04859	-1.00554	-1.12372	-1.05058	-1.21921	-1.28512	-1.3659	-1.35069	-1.34301	-1.20755	-1.12308	-0.87228	-0.828185	-0.626705	-0.628556	-0.604786		248.9	-1.76873	-1.75171	-1.83979	-1.76385	-1.80857	-1.5753	-1.28387	-0.98002	-0.925095	-0.931011	-0.918597	-0.940809
	249	-1.56416	-1.60994	-1.70541	-1.82389	-1.82446	-1.89536	-1.91954	-2.0911	-1.98609	-1.86098	-1.56026	-1.25448	-1.15139	-1.17329	-1.11339	-1.1491		249	-0.978217	-0.946058	-1.04689	-0.991541	-1.14807	-1.21815	-1.30708	-1.29463	-1.28375	-1.15569	-1.07557	-0.84638	-0.784211	-0.601438	-0.603625	-0.583306		249	-1.74314	-1.71288	-1.80856	-1.72608	-1.77506	-1.55047	-1.25689	-0.957	-0.908192	-0.919175	-0.908714	-0.941496
	249.1	-1.49635	-1.5418	-1.64019	-1.75903	-1.75187	-1.8321	-1.85696	-2.032	-1.93044	-1.80679	-1.53243	-1.22561	-1.12311	-1.15551	-1.10622	-1.14096		249.1	-0.903524	-0.884409	-0.968893	-0.930537	-1.07598	-1.15203	-1.24706	-1.23069	-1.21989	-1.10553	-1.03101	-0.8238	-0.738723	-0.577107	-0.577676	-0.558474		249.1	-1.71534	-1.67224	-1.77768	-1.69087	-1.73697	-1.52536	-1.2311	-0.93885	-0.895188	-0.909437	-0.902997	-0.947952
	249.2	-1.42657	-1.47106	-1.57199	-1.69075	-1.68142	-1.7677	-1.7908	-1.97123	-1.87094	-1.75384	-1.4984	-1.19354	-1.09121	-1.1359	-1.09829	-1.13138		249.2	-0.83122	-0.822477	-0.891279	-0.868651	-1.00161	-1.08427	-1.18365	-1.16806	-1.15762	-1.05308	-0.983793	-0.797536	-0.692484	-0.55163	-0.548351	-0.534501		249.2	-1.68289	-1.63277	-1.74077	-1.65385	-1.69358	-1.49652	-1.20637	-0.915349	-0.883056	-0.901097	-0.896029	-0.946687
	249.3	-1.35573	-1.39826	-1.5024	-1.62266	-1.61017	-1.70365	-1.72315	-1.90927	-1.80768	-1.69854	-1.46277	-1.16545	-1.0576	-1.11712	-1.09128	-1.12491		249.3	-0.75985	-0.760995	-0.81586	-0.808333	-0.93225	-1.01839	-1.12352	-1.10651	-1.10168	-1.00336	-0.942832	-0.770855	-0.652816	-0.532135	-0.525831	-0.514716		249.3	-1.64521	-1.59513	-1.70018	-1.61301	-1.64544	-1.46414	-1.17709	-0.886033	-0.869279	-0.889135	-0.88916	-0.941428
	249.4	-1.27895	-1.31872	-1.42988	-1.5498	-1.53633	-1.63696	-1.65434	-1.84239	-1.73775	-1.64057	-1.42352	-1.13679	-1.0199	-1.09476	-1.08272	-1.11599		249.4	-0.693251	-0.694929	-0.745103	-0.745646	-0.863557	-0.956211	-1.06387	-1.05435	-1.05044	-0.954774	-0.906123	-0.744266	-0.616914	-0.51808	-0.509222	-0.497117		249.4	-1.60455	-1.55824	-1.65982	-1.57225	-1.59911	-1.43522	-1.14708	-0.85974	-0.860742	-0.873377	-0.885466	-0.940495
	249.5	-1.20179	-1.2431	-1.35951	-1.47473	-1.46427	-1.57069	-1.58325	-1.77217	-1.67096	-1.58814	-1.38211	-1.11297	-0.988808	-1.07511	-1.0743	-1.10686		249.5	-0.626678	-0.628683	-0.673371	-0.676861	-0.795223	-0.889883	-1.00112	-1.0012	-1.00004	-0.8998	-0.864168	-0.713765	-0.577165	-0.502866	-0.490939	-0.481473		249.5	-1.5634	-1.51911	-1.62259	-1.53564	-1.5528	-1.40571	-1.11943	-0.831377	-0.854346	-0.857283	-0.881757	-0.94292
	249.6	-1.12954	-1.16817	-1.28516	-1.40207	-1.39451	-1.50651	-1.5148	-1.70372	-1.6074	-1.53688	-1.34442	-1.09166	-0.959984	-1.05677	-1.06835	-1.10073		249.6	-0.557918	-0.564106	-0.600798	-0.604847	-0.72156	-0.823299	-0.938621	-0.944542	-0.943121	-0.839557	-0.822358	-0.682702	-0.536442	-0.482962	-0.473631	-0.462398		249.6	-1.52388	-1.48328	-1.58283	-1.4998	-1.50652	-1.37345	-1.09354	-0.804066	-0.848601	-0.838732	-0.878952	-0.937883
	249.7	-1.05905	-1.09503	-1.20906	-1.33019	-1.32541	-1.44269	-1.44749	-1.6363	-1.53843	-1.48265	-1.30574	-1.06881	-0.934121	-1.03851	-1.06024	-1.09309		249.7	-0.490161	-0.501629	-0.533014	-0.535106	-0.653644	-0.758907	-0.879291	-0.886728	-0.884883	-0.781601	-0.785481	-0.647754	-0.502612	-0.463012	-0.456661	-0.450447		249.7	-1.48268	-1.45126	-1.54107	-1.4697	-1.4621	-1.3417	-1.07155	-0.774508	-0.845475	-0.821857	-0.873631	-0.930918
	249.8	-0.989836	-1.01989	-1.13823	-1.25898	-1.26047	-1.38195	-1.38106	-1.57122	-1.47456	-1.42588	-1.26394	-1.04437	-0.908682	-1.01989	-1.05233	-1.08362		249.8	-0.418597	-0.432997	-0.468426	-0.466326	-0.58427	-0.69624	-0.814989	-0.828422	-0.827406	-0.724956	-0.744004	-0.60999	-0.466089	-0.444927	-0.436256	-0.438633		249.8	-1.44411	-1.42353	-1.50016	-1.43724	-1.41408	-1.31158	-1.05148	-0.75114	-0.842515	-0.804741	-0.868494	-0.923911
	249.9	-0.922777	-0.944514	-1.07312	-1.18689	-1.19401	-1.3186	-1.31513	-1.50691	-1.41109	-1.37251	-1.22149	-1.01895	-0.882684	-1.00648	-1.04043	-1.07296		249.9	-0.348918	-0.367388	-0.407263	-0.39715	-0.519379	-0.63293	-0.751313	-0.774001	-0.773339	-0.670855	-0.700845	-0.575377	-0.436244	-0.429945	-0.415602	-0.432444		249.9	-1.40109	-1.39311	-1.4578	-1.40255	-1.3662	-1.27842	-1.02966	-0.728702	-0.834859	-0.790916	-0.859037	-0.911839
	250	-0.850116	-0.866862	-1.00359	-1.11768	-1.12465	-1.25226	-1.24849	-1.43967	-1.34732	-1.31539	-1.17581	-0.985997	-0.859881	-0.994802	-1.02706	-1.06226		250	-0.282938	-0.301367	-0.342604	-0.332518	-0.453223	-0.569421	-0.688917	-0.727012	-0.715844	-0.620521	-0.656801	-0.540738	-0.412198	-0.416848	-0.399877	-0.428019		250	-1.3605	-1.36353	-1.42106	-1.36928	-1.32309	-1.24747	-1.00816	-0.71409	-0.827365	-0.777304	-0.850818	-0.903995
	250.1	-0.774057	-0.787558	-0.931641	-1.04335	-1.04867	-1.17925	-1.18046	-1.36572	-1.28065	-1.25498	-1.12691	-0.950042	-0.83542	-0.979938	-1.00709	-1.04557		250.1	-0.216199	-0.23687	-0.276374	-0.266087	-0.386104	-0.504424	-0.628206	-0.675567	-0.649509	-0.568997	-0.609245	-0.50707	-0.386691	-0.400391	-0.382441	-0.423169		250.1	-1.32028	-1.33331	-1.38582	-1.34039	-1.28107	-1.21728	-0.985431	-0.69867	-0.815054	-0.763681	-0.845656	-0.897267
	250.2	-0.700256	-0.708284	-0.861268	-0.967428	-0.975283	-1.10916	-1.11496	-1.28888	-1.21621	-1.19598	-1.08375	-0.913301	-0.815222	-0.966982	-0.987843	-1.03175		250.2	-0.140802	-0.173546	-0.202724	-0.203548	-0.313945	-0.435331	-0.565952	-0.620021	-0.582203	-0.520076	-0.559978	-0.470714	-0.357107	-0.380532	-0.362035	-0.418065		250.2	-1.27637	-1.29822	-1.3486	-1.30663	-1.2373	-1.17842	-0.960469	-0.682161	-0.803266	-0.748571	-0.837512	-0.884321
	250.3	-0.622151	-0.624855	-0.783015	-0.893329	-0.901371	-1.03773	-1.04301	-1.21206	-1.14874	-1.13587	-1.0404	-0.87353	-0.797189	-0.950901	-0.967172	-1.01728		250.3	-0.0635475	-0.103326	-0.12515	-0.142219	-0.236863	-0.36532	-0.494474	-0.558898	-0.516154	-0.467842	-0.505001	-0.431405	-0.328516	-0.359816	-0.33925	-0.407502		250.3	-1.23108	-1.26717	-1.31107	-1.26914	-1.19247	-1.13414	-0.934518	-0.665545	-0.785898	-0.732458	-0.827714	-0.866975
	250.4	-0.542363	-0.541314	-0.7062	-0.819437	-0.827062	-0.960652	-0.969882	-1.13331	-1.08043	-1.07735	-0.996542	-0.836596	-0.780597	-0.940389	-0.948614	-1.00585		250.4	0.0171087	-0.0295846	-0.0492538	-0.0776495	-0.161771	-0.291168	-0.419607	-0.496373	-0.444593	-0.416184	-0.446345	-0.39724	-0.299542	-0.338754	-0.316175	-0.397457		250.4	-1.18921	-1.2306	-1.27455	-1.22658	-1.14598	-1.08661	-0.905764	-0.64947	-0.76726	-0.71595	-0.818599	-0.852282
	250.5	-0.458305	-0.453914	-0.625189	-0.745528	-0.751559	-0.883401	-0.899095	-1.0548	-1.01211	-1.01849	-0.953475	-0.794843	-0.765441	-0.924492	-0.927734	-0.994463		250.5	0.0974802	0.0457407	0.0309986	-0.012863	-0.0855681	-0.209628	-0.341743	-0.432468	-0.36976	-0.363617	-0.388362	-0.359114	-0.266073	-0.313031	-0.294511	-0.381022		250.5	-1.14454	-1.19026	-1.23721	-1.18147	-1.09829	-1.03705	-0.870283	-0.630186	-0.741419	-0.695826	-0.810318	-0.836165
	250.6	-0.378099	-0.369506	-0.543725	-0.670875	-0.676849	-0.805929	-0.826214	-0.971248	-0.94372	-0.959461	-0.912884	-0.754677	-0.75075	-0.910072	-0.909768	-0.98605		250.6	0.17555	0.119618	0.115388	0.0547752	-0.0104679	-0.127463	-0.261322	-0.364558	-0.297706	-0.310209	-0.327324	-0.323404	-0.23485	-0.28661	-0.27787	-0.361289		250.6	-1.09951	-1.14869	-1.19793	-1.13651	-1.05096	-0.992143	-0.833994	-0.607348	-0.714921	-0.671074	-0.800319	-0.822306
	250.7	-0.297347	-0.284406	-0.460158	-0.590877	-0.60207	-0.727199	-0.749742	-0.886833	-0.874107	-0.894231	-0.870624	-0.712839	-0.737542	-0.889948	-0.89421	-0.973408		250.7	0.260153	0.200395	0.199557	0.125278	0.0667944	-0.0433617	-0.177614	-0.290731	-0.220414	-0.253706	-0.264863	-0.286462	-0.199043	-0.257589	-0.260584	-0.338285		250.7	-1.0508	-1.1048	-1.15422	-1.0891	-1.00054	-0.946856	-0.796302	-0.58779	-0.688724	-0.64842	-0.79149	-0.804694
	250.8	-0.215276	-0.197646	-0.376467	-0.504189	-0.524683	-0.647775	-0.673603	-0.80287	-0.803775	-0.83156	-0.828689	-0.674474	-0.72237	-0.868886	-0.876456	-0.957875		250.8	0.347907	0.282709	0.283164	0.202128	0.141647	0.0440158	-0.0905865	-0.209588	-0.142482	-0.196436	-0.203257	-0.245728	-0.158203	-0.22641	-0.241953	-0.315415		250.8	-1.00157	-1.06042	-1.10725	-1.04291	-0.949448	-0.901882	-0.756242	-0.56372	-0.660497	-0.624809	-0.777992	-0.788973
	250.9	-0.130744	-0.108363	-0.287116	-0.413844	-0.444215	-0.569905	-0.590773	-0.718682	-0.727814	-0.767047	-0.783437	-0.636328	-0.700899	-0.844764	-0.857561	-0.938582		250.9	0.434093	0.364226	0.367116	0.280049	0.219481	0.12641	-0.000100497	-0.129074	-0.0663807	-0.135206	-0.140129	-0.204361	-0.116425	-0.19844	-0.220877	-0.289045		250.9	-0.953736	-1.01432	-1.05477	-0.994694	-0.895701	-0.855144	-0.71927	-0.538146	-0.632136	-0.600873	-0.759371	-0.772419
	251	-0.0412614	-0.0187521	-0.195811	-0.324075	-0.361307	-0.485959	-0.505776	-0.635026	-0.647781	-0.701818	-0.733013	-0.596294	-0.678074	-0.818391	-0.838257	-0.91382		251	0.518587	0.446511	0.449341	0.36056	0.298212	0.210037	0.0902317	-0.0554388	0.00682665	-0.0707272	-0.0741429	-0.161828	-0.073251	-0.174004	-0.201495	-0.262283		251	-0.906891	-0.970391	-1.00611	-0.947048	-0.844648	-0.814378	-0.684528	-0.514678	-0.602914	-0.578143	-0.745153	-0.756633
	251.1	0.0490799	0.0675747	-0.100991	-0.234576	-0.282017	-0.397168	-0.416558	-0.54876	-0.565744	-0.632723	-0.684045	-0.555013	-0.652904	-0.791002	-0.812473	-0.882947		251.1	0.598451	0.526181	0.526582	0.437957	0.371715	0.291652	0.178328	0.0141896	0.0788864	-0.00912554	-0.0150918	-0.126781	-0.033613	-0.152388	-0.183329	-0.241069		251.1	-0.860373	-0.928274	-0.956946	-0.900976	-0.793079	-0.770753	-0.646382	-0.492827	-0.57859	-0.554816	-0.730646	-0.747144
	251.2	0.143212	0.160738	-0.00236097	-0.143882	-0.200223	-0.306917	-0.326494	-0.456852	-0.483204	-0.561822	-0.631249	-0.510397	-0.621997	-0.75888	-0.781087	-0.850492		251.2	0.675137	0.602267	0.60374	0.520881	0.442049	0.370286	0.262083	0.0821345	0.149073	0.0533078	0.0404365	-0.0935223	0.00289526	-0.130698	-0.166496	-0.219774		251.2	-0.814799	-0.886918	-0.90801	-0.858543	-0.743666	-0.727155	-0.608884	-0.472729	-0.553847	-0.535152	-0.716254	-0.74036
	251.3	0.23968	0.254814	0.101036	-0.0483516	-0.115428	-0.217569	-0.230943	-0.362279	-0.400926	-0.484686	-0.576037	-0.467375	-0.59194	-0.721714	-0.746928	-0.816896		251.3	0.752288	0.679964	0.683338	0.605436	0.515946	0.448252	0.346806	0.151381	0.213894	0.11525	0.0877957	-0.0617348	0.0350258	-0.109222	-0.150837	-0.19834		251.3	-0.766381	-0.844692	-0.859303	-0.814268	-0.694639	-0.682487	-0.569799	-0.455218	-0.535256	-0.51361	-0.70027	-0.732795
	251.4	0.33327	0.351921	0.20482	0.0483934	-0.0304223	-0.1297	-0.134274	-0.264236	-0.318916	-0.405585	-0.517218	-0.424023	-0.560484	-0.684667	-0.718272	-0.788426		251.4	0.831888	0.755961	0.760526	0.69467	0.589414	0.52516	0.432936	0.225759	0.279124	0.175676	0.135246	-0.0244489	0.0633386	-0.089878	-0.132463	-0.17572		251.4	-0.718362	-0.802704	-0.808699	-0.771581	-0.64468	-0.637899	-0.530943	-0.439469	-0.51647	-0.495331	-0.682765	-0.728907
	251.5	0.426997	0.45213	0.30984	0.145829	0.0558686	-0.0414931	-0.0385888	-0.163971	-0.236331	-0.329679	-0.457937	-0.380018	-0.527105	-0.649238	-0.690598	-0.762605		251.5	0.915803	0.841357	0.840789	0.783995	0.664857	0.602247	0.515048	0.301313	0.345223	0.23643	0.182882	0.0135682	0.0928368	-0.0673258	-0.11081	-0.151346		251.5	-0.670648	-0.760343	-0.756007	-0.723885	-0.594453	-0.586099	-0.484436	-0.42412	-0.492022	-0.478216	-0.658981	-0.719838
	251.6	0.525415	0.553683	0.414427	0.242039	0.144091	0.0483625	0.0560684	-0.064619	-0.154063	-0.254675	-0.405925	-0.336744	-0.495424	-0.616487	-0.661824	-0.741885		251.6	0.992348	0.922985	0.921332	0.864481	0.740476	0.678674	0.594672	0.374705	0.40696	0.298827	0.230947	0.0534075	0.116721	-0.0439653	-0.0894745	-0.130152		251.6	-0.624594	-0.716137	-0.706995	-0.678148	-0.549037	-0.536285	-0.438497	-0.406582	-0.466954	-0.46195	-0.638817	-0.711464
	251.7	0.623624	0.655766	0.515847	0.335458	0.23246	0.140633	0.149371	0.0340208	-0.072577	-0.175163	-0.357896	-0.294784	-0.46636	-0.586483	-0.63214	-0.722764		251.7	1.07104	1.00688	1.00314	0.946493	0.819482	0.760593	0.676344	0.451027	0.472011	0.364432	0.278301	0.0911846	0.139889	-0.0233626	-0.0704912	-0.107979		251.7	-0.582685	-0.669381	-0.661373	-0.633422	-0.503619	-0.48719	-0.391981	-0.395472	-0.444839	-0.442914	-0.616601	-0.704848
	251.8	0.721199	0.754326	0.616782	0.429965	0.321016	0.231508	0.242603	0.133836	0.00732698	-0.0970739	-0.311259	-0.249441	-0.437756	-0.55647	-0.601243	-0.703306		251.8	1.15226	1.09353	1.08523	1.02887	0.900586	0.841992	0.76337	0.528216	0.542044	0.429861	0.326312	0.127736	0.166074	0.000908118	-0.0477763	-0.0860279		251.8	-0.541999	-0.622276	-0.61816	-0.589821	-0.459455	-0.438742	-0.346833	-0.385311	-0.423359	-0.42929	-0.599295	-0.695044
	251.9	0.816433	0.849766	0.719001	0.524779	0.408176	0.318194	0.336781	0.229301	0.0807538	-0.0218917	-0.269605	-0.206491	-0.410989	-0.530699	-0.572003	-0.686684		251.9	1.23458	1.17657	1.16797	1.1123	0.981653	0.924631	0.850597	0.611887	0.616431	0.497095	0.375863	0.166084	0.188272	0.0298078	-0.0215218	-0.0665164		251.9	-0.502486	-0.573514	-0.570955	-0.542886	-0.414124	-0.383701	-0.296695	-0.37325	-0.397598	-0.411112	-0.575984	-0.683026
	252	0.909329	0.948156	0.818251	0.623088	0.499116	0.404067	0.427632	0.323929	0.154043	0.0555606	-0.228829	-0.166717	-0.385763	-0.506602	-0.546172	-0.670202		252	1.32223	1.26824	1.25501	1.19824	1.07052	1.01032	0.938319	0.701889	0.696738	0.566037	0.427588	0.209478	0.21305	0.0630942	0.00755415	-0.0417056		252	-0.45862	-0.522016	-0.518366	-0.490057	-0.363634	-0.327276	-0.24323	-0.357042	-0.366376	-0.391906	-0.549252	-0.665468
	252.1	1.00094	1.04216	0.912359	0.718264	0.589807	0.491818	0.515409	0.414183	0.228283	0.129221	-0.19002	-0.130607	-0.360135	-0.485287	-0.520999	-0.660266		252.1	1.41229	1.36451	1.34283	1.28348	1.15872	1.1017	1.02891	0.793269	0.780997	0.634018	0.484269	0.258166	0.239669	0.0983561	0.0391585	-0.0141729		252.1	-0.413502	-0.467601	-0.464582	-0.434936	-0.309357	-0.272422	-0.190388	-0.336054	-0.331981	-0.371608	-0.519336	-0.651001
	252.2	1.09664	1.13582	1.00807	0.812219	0.68199	0.585766	0.601348	0.506316	0.301708	0.201939	-0.149192	-0.0993626	-0.332015	-0.465146	-0.498539	-0.646568		252.2	1.50322	1.46598	1.43628	1.37216	1.24828	1.19453	1.12373	0.888857	0.866404	0.703735	0.546471	0.307666	0.267044	0.131414	0.072543	0.0177318		252.2	-0.36866	-0.41025	-0.408279	-0.37857	-0.254688	-0.215664	-0.137948	-0.312776	-0.295551	-0.352836	-0.492412	-0.637016
	252.3	1.19384	1.22724	1.10433	0.905128	0.776145	0.684532	0.685955	0.596314	0.375785	0.27007	-0.110831	-0.0696193	-0.304994	-0.448275	-0.480123	-0.630607		252.3	1.58612	1.5618	1.5295	1.4573	1.33626	1.28513	1.21249	0.980406	0.947401	0.770365	0.606731	0.351053	0.2866	0.162504	0.0992239	0.0465864		252.3	-0.323309	-0.348603	-0.350051	-0.324846	-0.202385	-0.155335	-0.0821934	-0.283058	-0.259825	-0.333302	-0.464035	-0.619696
	252.4	1.29623	1.31727	1.19905	0.996446	0.874921	0.784442	0.770934	0.686003	0.449245	0.340839	-0.0699403	-0.0425576	-0.275371	-0.428014	-0.464284	-0.616166		252.4	1.67393	1.65624	1.623	1.5438	1.42838	1.37726	1.30361	1.07665	1.03082	0.837596	0.664429	0.401141	0.311929	0.193762	0.126323	0.0784906		252.4	-0.281303	-0.289631	-0.293193	-0.273646	-0.146175	-0.0993666	-0.0303486	-0.253485	-0.22959	-0.315969	-0.441636	-0.606259
	252.5	1.39643	1.40502	1.29372	1.08604	0.973835	0.881838	0.855367	0.775829	0.522629	0.406017	-0.0297661	-0.0164604	-0.245734	-0.405996	-0.453378	-0.600508		252.5	1.76559	1.75098	1.71821	1.63322	1.51998	1.47308	1.39471	1.17504	1.11472	0.908529	0.724233	0.453128	0.339894	0.228155	0.157198	0.114408		252.5	-0.237914	-0.233704	-0.235248	-0.221579	-0.0918368	-0.0435782	0.0165185	-0.217329	-0.202147	-0.300453	-0.423909	-0.59466
	252.6	1.49341	1.49382	1.39149	1.17468	1.07323	0.976869	0.942812	0.863391	0.59614	0.470695	0.0149721	0.00527693	-0.219126	-0.383484	-0.443723	-0.589066		252.6	1.86005	1.84935	1.81015	1.72174	1.61547	1.5712	1.48849	1.27756	1.19584	0.983657	0.780628	0.505144	0.369024	0.263839	0.190347	0.151193		252.6	-0.192258	-0.179414	-0.177152	-0.168084	-0.0305026	0.0106833	0.0609008	-0.179017	-0.175582	-0.284948	-0.402942	-0.582089
	252.7	1.59069	1.58345	1.48675	1.25853	1.17428	1.06927	1.02946	0.947705	0.670051	0.534818	0.0637477	0.0251057	-0.196456	-0.362001	-0.433838	-0.578844		252.7	1.95394	1.95047	1.90351	1.81591	1.7099	1.66688	1.58688	1.38133	1.27736	1.06286	0.842422	0.558364	0.39901	0.294207	0.224714	0.193094		252.7	-0.149693	-0.125222	-0.118648	-0.118706	0.0277466	0.0593273	0.103369	-0.145533	-0.153283	-0.272939	-0.386844	-0.575391
	252.8	1.68883	1.67197	1.58517	1.34718	1.27853	1.16573	1.11839	1.03469	0.7484	0.603668	0.116641	0.0507783	-0.170593	-0.340284	-0.424002	-0.563989		252.8	2.04604	2.04238	1.99195	1.9076	1.7963	1.75817	1.67494	1.47719	1.35333	1.13616	0.902612	0.608629	0.42804	0.324576	0.254118	0.226531		252.8	-0.108898	-0.069479	-0.0602208	-0.0699779	0.0815132	0.10197	0.144444	-0.112797	-0.134281	-0.263024	-0.372118	-0.575371
	252.9	1.78774	1.76541	1.68674	1.43997	1.38495	1.25749	1.21157	1.12381	0.82615	0.67351	0.171251	0.0801411	-0.148376	-0.313735	-0.414083	-0.545533		252.9	2.13882	2.13135	2.08311	2.00107	1.88549	1.84786	1.76141	1.57249	1.42682	1.21134	0.963709	0.663598	0.46116	0.354144	0.283236	0.259742		252.9	-0.0656105	-0.0172995	-0.00270174	-0.0241074	0.132823	0.144484	0.181638	-0.085647	-0.121219	-0.253625	-0.363983	-0.574021
	253	1.88671	1.85239	1.78525	1.53499	1.48471	1.34834	1.30393	1.21077	0.902733	0.741922	0.226796	0.112256	-0.124712	-0.289208	-0.403704	-0.533459		253	2.2348	2.22258	2.17382	2.09348	1.97555	1.93445	1.84329	1.66601	1.50425	1.28792	1.02653	0.715267	0.496214	0.380999	0.313721	0.291532		253	-0.0206358	0.0331965	0.0551474	0.0251334	0.184379	0.189007	0.217198	-0.0559373	-0.107166	-0.24045	-0.350934	-0.571754
	253.1	1.98987	1.94413	1.8838	1.63207	1.58914	1.44028	1.39915	1.30014	0.987762	0.810543	0.289237	0.143613	-0.101917	-0.258157	-0.386246	-0.516629		253.1	2.33294	2.3129	2.26058	2.17933	2.06461	2.01986	1.92316	1.75721	1.58596	1.36532	1.08832	0.766852	0.534041	0.409812	0.347995	0.320851		253.1	0.0232207	0.0825044	0.108809	0.0753289	0.235834	0.235299	0.247273	-0.0314629	-0.0983465	-0.228946	-0.338894	-0.57047
	253.2	2.09593	2.0368	1.98496	1.73466	1.69293	1.53216	1.4948	1.3896	1.07754	0.874905	0.353631	0.175571	-0.0770041	-0.228214	-0.368908	-0.500315		253.2	2.42783	2.40151	2.34662	2.26614	2.1545	2.10325	1.99993	1.84954	1.66626	1.44245	1.15165	0.818539	0.576504	0.438775	0.382591	0.348903		253.2	0.0642715	0.129	0.162288	0.125054	0.286225	0.278282	0.279086	-0.00814725	-0.0907477	-0.21506	-0.323301	-0.569944
	253.3	2.20231	2.13013	2.08324	1.83354	1.79112	1.62543	1.59118	1.48196	1.16896	0.943357	0.417708	0.210855	-0.0513511	-0.201472	-0.351051	-0.481983		253.3	2.51645	2.48723	2.43299	2.35148	2.24948	2.18412	2.07434	1.93582	1.74896	1.51981	1.21494	0.869151	0.613764	0.466331	0.416317	0.37421		253.3	0.11257	0.182034	0.218238	0.181609	0.341683	0.325717	0.316275	0.014141	-0.0759502	-0.19532	-0.307141	-0.562263
	253.4	2.30941	2.21938	2.17767	1.93229	1.88639	1.72057	1.68574	1.57426	1.2603	1.01278	0.479618	0.250353	-0.0249901	-0.173053	-0.334092	-0.465668		253.4	2.60853	2.57502	2.52065	2.43353	2.34511	2.27059	2.14496	2.0225	1.83368	1.59243	1.27854	0.921275	0.650122	0.494185	0.444894	0.397955		253.4	0.162374	0.231967	0.27338	0.236551	0.38874	0.374821	0.35572	0.0366783	-0.060551	-0.180172	-0.295392	-0.552979
	253.5	2.41101	2.31528	2.27527	2.03367	1.98018	1.81503	1.78203	1.66993	1.3508	1.08228	0.541281	0.286128	0.0040346	-0.145563	-0.318446	-0.449454		253.5	2.69925	2.66177	2.61097	2.51099	2.44129	2.35874	2.21852	2.11309	1.91999	1.66609	1.33889	0.974088	0.684661	0.527214	0.472628	0.417865		253.5	0.214674	0.283642	0.32857	0.291622	0.4372	0.430018	0.394715	0.0632129	-0.0475603	-0.166127	-0.280402	-0.539707
	253.6	2.51068	2.41426	2.36957	2.13389	2.07049	1.90506	1.87442	1.76411	1.43703	1.14667	0.599146	0.314235	0.0310864	-0.119198	-0.310114	-0.438808		253.6	2.79418	2.75424	2.70748	2.59187	2.54257	2.45335	2.29841	2.20647	2.01099	1.74572	1.40482	1.03231	0.722132	0.562428	0.506047	0.441784		253.6	0.266999	0.335902	0.381817	0.346201	0.485845	0.483747	0.432605	0.0911842	-0.0313498	-0.152429	-0.265458	-0.522459
	253.7	2.60702	2.50483	2.46293	2.23099	2.15877	1.99402	1.96561	1.85388	1.52528	1.20593	0.656587	0.339119	0.0531031	-0.0948159	-0.302176	-0.430797		253.7	2.88988	2.8491	2.80539	2.67227	2.64749	2.55152	2.38605	2.30812	2.10275	1.82988	1.47626	1.09419	0.764503	0.601331	0.547921	0.468669		253.7	0.318964	0.388094	0.437914	0.402834	0.534576	0.538385	0.473224	0.122957	-0.0129732	-0.13765	-0.247307	-0.503333
	253.8	2.69734	2.5947	2.55306	2.32627	2.24622	2.0843	2.0528	1.94488	1.6162	1.2644	0.709926	0.362285	0.0751331	-0.0749671	-0.293995	-0.422736		253.8	2.9832	2.94503	2.89656	2.75275	2.74704	2.65116	2.47517	2.4091	2.19805	1.91569	1.55119	1.15586	0.808148	0.640784	0.58859	0.4934		253.8	0.367245	0.436521	0.491741	0.454836	0.578069	0.588043	0.511726	0.154796	0.00519379	-0.129835	-0.234328	-0.489295
	253.9	2.78805	2.68234	2.63908	2.42097	2.33402	2.17924	2.14132	2.03415	1.70652	1.32455	0.758995	0.384587	0.0970299	-0.056737	-0.283391	-0.408527		253.9	3.07318	3.03862	2.99118	2.83232	2.84739	2.74732	2.56638	2.50543	2.29089	2.0002	1.62466	1.21872	0.854234	0.681982	0.627054	0.519807		253.9	0.416993	0.48836	0.549056	0.513323	0.625436	0.638988	0.549204	0.190191	0.0263913	-0.118136	-0.221858	-0.473225
	254	2.8749	2.76437	2.72579	2.51445	2.41722	2.27451	2.22758	2.12138	1.79363	1.38778	0.809329	0.405782	0.117497	-0.0387732	-0.272032	-0.392178		254	3.16339	3.12814	3.08474	2.91546	2.9441	2.84615	2.6643	2.60316	2.38309	2.08706	1.70134	1.28035	0.898352	0.723931	0.664583	0.546011		254	0.472631	0.546646	0.610756	0.571378	0.679359	0.689128	0.584858	0.230868	0.0508535	-0.10307	-0.212737	-0.45607
	254.1	2.958	2.84711	2.81353	2.60643	2.5014	2.36641	2.31222	2.21055	1.8791	1.45192	0.862463	0.429996	0.137058	-0.0196477	-0.262927	-0.374138		254.1	3.26039	3.2236	3.18241	3.00594	3.04308	2.9466	2.76677	2.69991	2.47593	2.17115	1.78041	1.34639	0.946448	0.765553	0.702715	0.572574		254.1	0.533229	0.606329	0.67226	0.63627	0.731816	0.743736	0.621857	0.27337	0.0764664	-0.0829585	-0.198958	-0.435191
	254.2	3.04505	2.93071	2.90548	2.70088	2.59109	2.45726	2.39982	2.30229	1.96254	1.51566	0.919105	0.455543	0.15742	0.00314965	-0.252222	-0.356626		254.2	3.35903	3.31944	3.28364	3.09637	3.13951	3.04169	2.86939	2.79629	2.56687	2.25483	1.85941	1.41413	0.99505	0.81082	0.744678	0.596872		254.2	0.592818	0.662695	0.73328	0.703411	0.783958	0.801364	0.658543	0.31728	0.10076	-0.0644429	-0.18847	-0.41841
	254.3	3.1335	3.01615	2.99695	2.79641	2.67954	2.5482	2.48199	2.39148	2.04646	1.57693	0.970772	0.477876	0.174461	0.0242895	-0.242751	-0.33757		254.3	3.45657	3.41296	3.38421	3.18918	3.23336	3.14136	2.97281	2.89439	2.65327	2.34193	1.93986	1.48124	1.04796	0.861727	0.786749	0.626039		254.3	0.65203	0.719755	0.796886	0.774364	0.839349	0.858114	0.693888	0.360354	0.122674	-0.0417614	-0.175605	-0.405256
	254.4	3.22333	3.09962	3.08597	2.88608	2.76991	2.63861	2.56221	2.48165	2.13887	1.6408	1.02691	0.504247	0.192046	0.0461305	-0.228444	-0.316252		254.4	3.55357	3.5086	3.48091	3.28015	3.32418	3.23903	3.07226	2.99232	2.73741	2.42593	2.01782	1.54581	1.10476	0.909494	0.826015	0.658024		254.4	0.716571	0.778607	0.856458	0.842929	0.895701	0.912821	0.729006	0.401827	0.146592	-0.0192364	-0.166072	-0.390526
	254.5	3.31834	3.18467	3.17796	2.97573	2.86343	2.72919	2.6501	2.57204	2.2376	1.70733	1.08826	0.537666	0.215102	0.0703358	-0.212484	-0.295184		254.5	3.64601	3.59528	3.56956	3.36588	3.40629	3.32887	3.16932	3.08074	2.81431	2.50224	2.08966	1.60121	1.15564	0.951781	0.85869	0.681289		254.5	0.783858	0.83611	0.916606	0.914074	0.955291	0.968232	0.767843	0.442576	0.171487	0.00259458	-0.15786	-0.375193
	254.6	3.4151	3.27418	3.2711	3.06872	2.95774	2.81702	2.74339	2.6647	2.33392	1.77743	1.15246	0.578038	0.239296	0.0934232	-0.19706	-0.269153		254.6	3.73187	3.67482	3.6571	3.45027	3.48474	3.41221	3.2587	3.16233	2.88331	2.57579	2.15242	1.65073	1.19728	0.990642	0.879556	0.694815		254.6	0.854293	0.896823	0.973797	0.98741	1.01859	1.02736	0.807062	0.481127	0.194699	0.0276411	-0.148484	-0.356186
	254.7	3.51088	3.36505	3.366	3.16101	3.05119	2.89951	2.83727	2.75692	2.43047	1.84972	1.21718	0.619105	0.263999	0.118975	-0.179265	-0.244274		254.7	3.82245	3.75761	3.74489	3.53741	3.56502	3.49945	3.34881	3.24454	2.9533	2.65094	2.21977	1.70095	1.24552	1.03242	0.898781	0.712256		254.7	0.924366	0.960046	1.03296	1.06369	1.08726	1.09142	0.851186	0.519494	0.219641	0.0555768	-0.133865	-0.338456
	254.8	3.60188	3.45404	3.45941	3.25238	3.14322	2.97697	2.93124	2.85047	2.52505	1.91992	1.27893	0.658081	0.285792	0.140058	-0.16745	-0.227583		254.8	3.91581	3.83853	3.83076	3.62529	3.64229	3.58549	3.43862	3.32834	3.02785	2.72784	2.28217	1.75565	1.29427	1.07358	0.917057	0.726373		254.8	0.989576	1.01655	1.08488	1.13782	1.15162	1.14984	0.893237	0.552811	0.242413	0.0808364	-0.123604	-0.328406
	254.9	3.68883	3.5462	3.54922	3.3435	3.23123	3.05166	3.02656	2.94644	2.61985	1.9858	1.33823	0.693868	0.30723	0.156495	-0.154446	-0.210368		254.9	4.00897	3.91908	3.91894	3.71348	3.72068	3.6673	3.52867	3.40955	3.10697	2.80724	2.34842	1.8031	1.34254	1.11457	0.938792	0.74423		254.9	1.05083	1.07166	1.14026	1.2076	1.21317	1.20776	0.938971	0.584075	0.268669	0.108195	-0.109472	-0.32117
	255	3.77491	3.63808	3.63559	3.43608	3.31612	3.12646	3.11702	3.03912	2.71628	2.05201	1.39372	0.723271	0.329261	0.167878	-0.142657	-0.191789		255	4.09887	3.99995	3.99893	3.79624	3.79434	3.74572	3.61613	3.49309	3.18769	2.88405	2.41184	1.84896	1.38846	1.15247	0.957532	0.759032		255	1.11037	1.12856	1.19786	1.27488	1.27917	1.26018	0.987991	0.610803	0.29713	0.132787	-0.0899721	-0.313886
	255.1	3.86248	3.72885	3.71414	3.52666	3.39802	3.20033	3.20712	3.13147	2.80837	2.11744	1.44659	0.756878	0.352555	0.176878	-0.133957	-0.174964		255.1	4.18259	4.07606	4.07057	3.87672	3.85913	3.81391	3.69671	3.56662	3.26093	2.94946	2.47076	1.89083	1.42353	1.18063	0.971973	0.769007		255.1	1.16767	1.18908	1.25511	1.3427	1.34452	1.31058	1.03672	0.639036	0.325519	0.159359	-0.0719814	-0.307719
	255.2	3.95255	3.81805	3.79689	3.62379	3.47949	3.28141	3.30167	3.2236	2.89954	2.1856	1.50081	0.79336	0.381692	0.189077	-0.123495	-0.154997		255.2	4.26384	4.14795	4.13937	3.95342	3.926	3.88302	3.77513	3.63801	3.33662	3.01267	2.52291	1.92794	1.45477	1.21116	0.982723	0.774225		255.2	1.22304	1.24526	1.31157	1.40938	1.41131	1.3626	1.08571	0.667662	0.357386	0.189223	-0.0500982	-0.30216
	255.3	4.0365	3.90558	3.87273	3.71708	3.55456	3.35754	3.39556	3.31359	2.98517	2.2509	1.54722	0.824411	0.406848	0.202677	-0.113831	-0.141232		255.3	4.34243	4.22194	4.21184	4.02964	3.99609	3.94845	3.85712	3.71129	3.41547	3.07602	2.57027	1.96699	1.48677	1.23837	0.997822	0.785522		255.3	1.2787	1.3003	1.36598	1.47275	1.47708	1.41806	1.12984	0.700264	0.38842	0.221051	-0.029692	-0.293033
	255.4	4.1208	3.98852	3.9479	3.80555	3.62905	3.43608	3.48241	3.40084	3.06962	2.31517	1.59108	0.853858	0.436754	0.216571	-0.102641	-0.135057		255.4	4.4205	4.30004	4.28337	4.10594	4.06581	4.01459	3.94351	3.78774	3.49806	3.13901	2.61798	2.00477	1.51757	1.26913	1.01905	0.803606		255.4	1.33096	1.35364	1.41894	1.53872	1.53953	1.47003	1.17154	0.735399	0.421854	0.251865	-0.00585524	-0.285578
	255.5	4.20123	4.07728	4.02195	3.89373	3.7075	3.51936	3.57151	3.48546	3.15377	2.37972	1.63138	0.876527	0.461573	0.227674	-0.0917842	-0.126126		255.5	4.49064	4.37145	4.34709	4.17544	4.13191	4.07977	4.02877	3.86094	3.57492	3.19679	2.65798	2.03646	1.54201	1.29871	1.03617	0.819728		255.5	1.38019	1.40498	1.47	1.59803	1.59816	1.5156	1.21091	0.767263	0.452667	0.278317	0.0127078	-0.279959
	255.6	4.28196	4.16683	4.09632	3.97984	3.78219	3.60499	3.66042	3.56641	3.23255	2.44819	1.66886	0.899853	0.487865	0.235375	-0.0803992	-0.117721		255.6	4.55973	4.44622	4.41651	4.25198	4.20419	4.14773	4.11892	3.93808	3.65338	3.25686	2.70016	2.0699	1.56949	1.32939	1.0573	0.840521		255.6	1.42454	1.45616	1.51742	1.65561	1.65252	1.55924	1.24889	0.797625	0.489185	0.302234	0.0274711	-0.275541
	255.7	4.36016	4.25182	4.16873	4.05988	3.85838	3.6944	3.74774	3.64831	3.30624	2.51623	1.70411	0.925666	0.508735	0.241924	-0.0682793	-0.109649		255.7	4.62827	4.5239	4.48447	4.32637	4.27308	4.22047	4.20748	4.01359	3.73085	3.31847	2.73966	2.10354	1.59529	1.35874	1.08029	0.858469		255.7	1.47321	1.50791	1.56422	1.71305	1.70437	1.60669	1.28361	0.830427	0.52778	0.321269	0.0393047	-0.26978
	255.8	4.4342	4.33422	4.24349	4.13846	3.93655	3.78187	3.83914	3.72577	3.37878	2.58031	1.74147	0.948739	0.525773	0.25034	-0.0567282	-0.10884		255.8	4.69804	4.60093	4.55537	4.40339	4.33668	4.29582	4.29754	4.09148	3.80848	3.38326	2.78287	2.13398	1.62186	1.39053	1.1001	0.878518		255.8	1.52266	1.55809	1.60959	1.77133	1.76069	1.65728	1.31521	0.86589	0.563174	0.339469	0.0508205	-0.263003
	255.9	4.50943	4.41607	4.32302	4.21675	4.01817	3.86778	3.93095	3.80364	3.45059	2.6426	1.77874	0.970535	0.540043	0.25842	-0.0444458	-0.106089		255.9	4.76871	4.67807	4.62791	4.4828	4.40334	4.37251	4.39335	4.17465	3.89096	3.45388	2.83084	2.16855	1.65592	1.42616	1.12835	0.902237		255.9	1.56874	1.60704	1.65309	1.8257	1.81644	1.71046	1.34425	0.895623	0.594212	0.354825	0.0591289	-0.259538
	256	4.58163	4.49123	4.39682	4.2879	4.09872	3.94762	4.01535	3.87452	3.51892	2.70028	1.81027	0.987238	0.544862	0.261139	-0.0345682	-0.109827		256	4.84319	4.75648	4.70318	4.56449	4.46659	4.44608	4.48643	4.25419	3.9691	3.52073	2.8802	2.20356	1.69339	1.46035	1.15664	0.929905		256	1.61556	1.65263	1.69843	1.88225	1.8705	1.76385	1.37203	0.925036	0.622112	0.373362	0.0654869	-0.25706
	256.1	4.65257	4.5667	4.47008	4.36214	4.18085	4.02992	4.09542	3.94483	3.58947	2.75847	1.84501	1.00457	0.552183	0.262	-0.0221258	-0.11111		256.1	4.9157	4.82901	4.77198	4.6462	4.52484	4.51481	4.57194	4.32951	4.04584	3.58463	2.92853	2.2369	1.72897	1.49281	1.18119	0.953161		256.1	1.65977	1.69947	1.74726	1.94014	1.92542	1.8135	1.40088	0.952169	0.645042	0.392185	0.0749818	-0.256942
	256.2	4.72308	4.64382	4.54175	4.43579	4.26168	4.1149	4.17111	4.01635	3.65796	2.81648	1.87704	1.01754	0.554797	0.25765	-0.0135539	-0.109347		256.2	4.99236	4.90112	4.8449	4.72688	4.58462	4.58883	4.65608	4.40323	4.12516	3.64973	2.97604	2.27058	1.76665	1.52268	1.19655	0.974645		256.2	1.70335	1.74446	1.79213	1.99477	1.97914	1.86205	1.42905	0.976275	0.666447	0.408811	0.0805949	-0.259238
	256.3	4.79727	4.72039	4.61926	4.50762	4.34147	4.19762	4.24583	4.08799	3.72897	2.87278	1.91069	1.03215	0.557001	0.256022	-0.00672174	-0.107377		256.3	5.07151	4.97039	4.92255	4.80923	4.64664	4.66338	4.73785	4.47676	4.20379	3.71415	3.02415	2.30532	1.80166	1.55224	1.21583	1.00015		256.3	1.74818	1.79392	1.84364	2.0531	2.0362	1.91846	1.46013	1.00208	0.690079	0.430263	0.0920297	-0.253825
	256.4	4.87526	4.79776	4.69867	4.58274	4.42446	4.27971	4.31746	4.16127	3.80395	2.92771	1.94986	1.05361	0.561327	0.262366	0.000101793	-0.104273		256.4	5.15041	5.04231	4.99616	4.89171	4.70733	4.7335	4.81776	4.55476	4.28127	3.77967	3.07165	2.3376	1.83672	1.57925	1.23536	1.02502		256.4	1.80066	1.84118	1.89718	2.10628	2.09304	1.97623	1.496	1.02533	0.709462	0.452904	0.10179	-0.247941
	256.5	4.95157	4.88054	4.77575	4.65529	4.50994	4.35559	4.38894	4.23406	3.87906	2.98048	1.98649	1.07386	0.566391	0.26962	0.00381676	-0.102448		256.5	5.22732	5.11448	5.06696	4.97093	4.77186	4.8018	4.89315	4.63017	4.35673	3.84203	3.11793	2.37433	1.87006	1.60431	1.25251	1.05		256.5	1.84962	1.88428	1.9447	2.16136	2.14282	2.03056	1.52747	1.04569	0.719094	0.472483	0.110138	-0.245069
	256.6	5.02757	4.96287	4.84783	4.7272	4.59396	4.43283	4.45997	4.30579	3.95308	3.03022	2.02724	1.09524	0.573025	0.276598	0.00783746	-0.097783		256.6	5.29867	5.18171	5.13402	5.04706	4.83902	4.86741	4.96528	4.70575	4.42934	3.9063	3.15865	2.4097	1.90286	1.63077	1.26756	1.07891		256.6	1.88935	1.92298	1.9907	2.20942	2.19264	2.07571	1.55434	1.06209	0.728747	0.489887	0.114718	-0.246205
	256.7	5.10023	5.04681	4.91782	4.79998	4.67719	4.51382	4.52902	4.37468	4.02829	3.08231	2.06465	1.11777	0.5794	0.282843	0.0113104	-0.0912593		256.7	5.36501	5.24637	5.19949	5.11868	4.90571	4.93308	5.03132	4.77844	4.50138	3.96671	3.19196	2.44206	1.93583	1.65439	1.28295	1.10958		256.7	1.9285	1.9584	2.03274	2.25406	2.23821	2.11712	1.58006	1.07498	0.740809	0.506952	0.119123	-0.24516
	256.8	5.17167	5.13299	4.98913	4.87275	4.76115	4.59792	4.60539	4.44597	4.10453	3.13706	2.10371	1.14356	0.589351	0.295031	0.020782	-0.0806385		256.8	5.42903	5.30896	5.26222	5.18441	4.97393	4.99689	5.09386	4.84829	4.57706	4.02476	3.22398	2.47562	1.9619	1.67307	1.29807	1.13822		256.8	1.97055	1.99645	2.07564	2.29983	2.28483	2.15935	1.61006	1.09196	0.758493	0.522654	0.123326	-0.241352
	256.9	5.24563	5.22001	5.06058	4.94945	4.84089	4.68371	4.68364	4.52083	4.17366	3.19365	2.1409	1.17016	0.596324	0.310965	0.0247725	-0.0725103		256.9	5.49248	5.36994	5.32513	5.24637	5.04349	5.06018	5.15602	4.91696	4.64691	4.08227	3.25753	2.50883	1.98638	1.68728	1.31203	1.16624		256.9	2.01177	2.03093	2.1184	2.34595	2.32975	2.20018	1.63698	1.10821	0.774141	0.53045	0.128532	-0.23785
	257	5.31539	5.30294	5.13081	5.02515	4.91534	4.76738	4.75909	4.59438	4.2378	3.24608	2.17656	1.19397	0.604722	0.329937	0.0317124	-0.0610395		257	5.55354	5.43276	5.38837	5.30915	5.11542	5.1253	5.21843	4.98645	4.71663	4.14313	3.29145	2.54422	2.01107	1.70264	1.33369	1.19722		257	2.04838	2.06606	2.15717	2.38559	2.36799	2.24177	1.65805	1.1209	0.782141	0.541663	0.128103	-0.23287
	257.1	5.38492	5.38478	5.20163	5.09986	4.98824	4.85361	4.8326	4.66922	4.30484	3.29576	2.21118	1.21457	0.61335	0.352362	0.0399151	-0.0509009		257.1	5.61758	5.50158	5.4511	5.37085	5.18535	5.19256	5.2829	5.05708	4.78731	4.20789	3.33051	2.58072	2.04122	1.72073	1.35969	1.23278		257.1	2.08436	2.09808	2.19498	2.42221	2.40291	2.27818	1.68037	1.13224	0.789165	0.549456	0.124123	-0.230899
	257.2	5.44996	5.46323	5.26904	5.17597	5.06036	4.93667	4.90913	4.74339	4.36428	3.34277	2.24124	1.2348	0.619176	0.370056	0.0448219	-0.0431763		257.2	5.68078	5.56454	5.51082	5.4285	5.25433	5.25668	5.34378	5.12498	4.8569	4.26725	3.36365	2.61515	2.06735	1.73871	1.38812	1.26463		257.2	2.11883	2.13278	2.23417	2.46123	2.43716	2.31012	1.70414	1.14618	0.797135	0.556723	0.120831	-0.226929
	257.3	5.51734	5.54129	5.33789	5.25177	5.1328	5.02449	4.98832	4.81732	4.42694	3.39334	2.27649	1.25567	0.629183	0.389707	0.0598083	-0.0311623		257.3	5.74681	5.63285	5.57354	5.48723	5.32545	5.32458	5.40561	5.19727	4.92539	4.32682	3.40209	2.64516	2.09695	1.75607	1.4227	1.30101		257.3	2.15988	2.17462	2.27968	2.50022	2.47734	2.34392	1.72681	1.1656	0.807266	0.567476	0.120864	-0.217138
	257.4	5.58742	5.61529	5.41249	5.33002	5.20467	5.1128	5.06618	4.89115	4.49321	3.44846	2.31068	1.27871	0.638315	0.408216	0.0758532	-0.0196203		257.4	5.80908	5.6995	5.63428	5.54299	5.39077	5.39276	5.46306	5.26921	4.98711	4.38241	3.43981	2.67863	2.12444	1.77334	1.45648	1.33153		257.4	2.20932	2.2211	2.32521	2.5457	2.52146	2.38039	1.75016	1.18654	0.818063	0.578867	0.123252	-0.205534
	257.5	5.65691	5.68586	5.48916	5.40592	5.27221	5.19877	5.14642	4.96484	4.55772	3.50514	2.3486	1.29839	0.65096	0.432314	0.0954206	-0.00782987		257.5	5.87082	5.76351	5.69402	5.60435	5.45902	5.46164	5.52234	5.34246	5.04535	4.43987	3.48096	2.71155	2.15462	1.78979	1.48869	1.36257		257.5	2.26374	2.27242	2.37533	2.59409	2.56678	2.42028	1.77327	1.21027	0.826346	0.595466	0.126002	-0.1948
	257.6	5.7237	5.75569	5.56828	5.48259	5.33733	5.28255	5.22473	5.0363	4.61985	3.56397	2.38607	1.31587	0.661951	0.453755	0.114741	0.00374605		257.6	5.93407	5.82965	5.76076	5.66665	5.53454	5.53775	5.58728	5.41932	5.10991	4.50432	3.52786	2.74807	2.19153	1.8127	1.5246	1.39633		257.6	2.31637	2.32308	2.42518	2.64252	2.60847	2.46338	1.7939	1.23108	0.834372	0.608925	0.131786	-0.180594
	257.7	5.78559	5.82424	5.64592	5.55477	5.40164	5.36225	5.30009	5.10632	4.68302	3.62237	2.42282	1.33189	0.674662	0.473074	0.133263	0.0139139		257.7	5.99532	5.89861	5.83023	5.7338	5.60849	5.61537	5.65494	5.49861	5.17323	4.56986	3.57805	2.78765	2.23231	1.83811	1.56213	1.43004		257.7	2.36924	2.37489	2.4755	2.69181	2.64904	2.50704	1.81454	1.25466	0.845047	0.62161	0.138908	-0.166542
	257.8	5.85057	5.89482	5.72739	5.6269	5.46989	5.44351	5.37237	5.17436	4.7466	3.68208	2.46283	1.35002	0.692342	0.489903	0.152537	0.0256709		257.8	6.05722	5.96933	5.89774	5.80088	5.68058	5.69369	5.72186	5.57637	5.2391	4.63638	3.62886	2.82216	2.27132	1.86556	1.59777	1.45873		257.8	2.42046	2.42728	2.52766	2.74455	2.69162	2.5491	1.84124	1.27553	0.856279	0.634939	0.14944	-0.158695
	257.9	5.91342	5.96581	5.80349	5.70262	5.53997	5.52427	5.45108	5.24091	4.80663	3.74366	2.50488	1.36761	0.708702	0.507724	0.171635	0.0418372		257.9	6.11736	6.03289	5.96168	5.86498	5.75425	5.76898	5.78516	5.64845	5.30049	4.69807	3.67708	2.85828	2.30639	1.88792	1.62763	1.48271		257.9	2.47154	2.4822	2.5821	2.79788	2.73916	2.59156	1.87221	1.29698	0.870235	0.650528	0.161248	-0.14682
	258	5.97559	6.03218	5.88001	5.77372	5.60353	5.5992	5.52373	5.30764	4.8703	3.8039	2.54453	1.38451	0.725158	0.523466	0.189056	0.0565411		258	6.17793	6.09982	6.02781	5.93335	5.82945	5.84621	5.84949	5.72283	5.36326	4.7649	3.73437	2.9031	2.34548	1.91078	1.65948	1.51083		258	2.51957	2.53597	2.6333	2.85322	2.7851	2.6365	1.90015	1.31666	0.88262	0.665884	0.176247	-0.132508
	258.1	6.03721	6.09752	5.95787	5.84616	5.66585	5.66995	5.59336	5.36901	4.9326	3.86176	2.58321	1.40406	0.743051	0.541739	0.201909	0.0687763		258.1	6.2375	6.16139	6.09086	5.99793	5.89932	5.91906	5.90833	5.78827	5.42301	4.83004	3.78949	2.94784	2.38103	1.93256	1.68784	1.53783		258.1	2.57062	2.58695	2.68668	2.90755	2.83232	2.68386	1.93151	1.33369	0.8951	0.680554	0.192216	-0.118929
	258.2	6.09506	6.167	6.0342	5.91739	5.72843	5.73806	5.66033	5.42988	4.9957	3.92306	2.62013	1.4228	0.762806	0.565687	0.215911	0.0831091		258.2	6.30001	6.22091	6.15515	6.06485	5.97265	5.98746	5.97028	5.85288	5.48714	4.88981	3.84616	2.99102	2.41318	1.95617	1.71318	1.56671		258.2	2.62053	2.63785	2.73661	2.95921	2.88034	2.73091	1.96438	1.34623	0.90547	0.697741	0.204761	-0.106193
	258.3	6.15444	6.23284	6.10818	5.98812	5.79279	5.8051	5.72205	5.49225	5.05701	3.98456	2.65152	1.4464	0.782673	0.58624	0.227871	0.098111		258.3	6.36348	6.28122	6.21633	6.12613	6.04798	6.05033	6.03102	5.91648	5.5489	4.94256	3.89979	3.03401	2.44683	1.97709	1.74243	1.59332		258.3	2.65958	2.68043	2.7799	3.00235	2.91692	2.77174	1.99875	1.35675	0.913017	0.707657	0.215694	-0.0958721
	258.4	6.21038	6.29829	6.17746	6.05699	5.8556	5.87384	5.78	5.5524	5.12097	4.04298	2.68369	1.47089	0.800452	0.603056	0.238492	0.109421		258.4	6.42475	6.34004	6.27471	6.18475	6.11881	6.10767	6.08698	5.97662	5.60348	4.99179	3.94725	3.07267	2.47314	1.99592	1.76538	1.613		258.4	2.70167	2.72483	2.82355	3.047	2.96226	2.80787	2.03778	1.36817	0.926818	0.72643	0.232662	-0.0809779
	258.5	6.2664	6.36345	6.2447	6.12771	5.91791	5.94212	5.83939	5.61356	5.18354	4.10122	2.71749	1.49859	0.822384	0.621697	0.25261	0.122506		258.5	6.48449	6.39471	6.32933	6.24218	6.18842	6.16619	6.14334	6.03784	5.6592	5.04008	3.9928	3.11043	2.49444	2.01258	1.79116	1.62967		258.5	2.74234	2.768	2.86632	3.08578	3.01033	2.84188	2.07797	1.37936	0.940531	0.743764	0.251245	-0.0659534
	258.6	6.32675	6.43146	6.3144	6.20112	5.98218	6.01023	5.9041	5.67419	5.24701	4.16219	2.75349	1.52933	0.842602	0.642554	0.269038	0.136989		258.6	6.54204	6.45158	6.38383	6.29622	6.2604	6.22483	6.20243	6.10093	5.71223	5.08977	4.03801	3.14894	2.51943	2.03016	1.81331	1.64905		258.6	2.78534	2.80976	2.90508	3.12096	3.05668	2.8747	2.11327	1.39172	0.956215	0.75794	0.263296	-0.0475002
	258.7	6.38234	6.49666	6.38113	6.27285	6.04437	6.07125	5.96715	5.73266	5.31165	4.22668	2.79298	1.56006	0.864411	0.663641	0.285653	0.148434		258.7	6.59386	6.51131	6.42972	6.35118	6.3286	6.28081	6.25523	6.16199	5.76304	5.13218	4.08301	3.18835	2.53991	2.04987	1.83986	1.66556		258.7	2.83108	2.85376	2.94464	3.15615	3.10796	2.91237	2.14948	1.4091	0.975115	0.773575	0.278897	-0.0259876
	258.8	6.4377	6.55987	6.44104	6.34491	6.10945	6.13562	6.02989	5.78754	5.371	4.29312	2.83488	1.59566	0.88846	0.682927	0.303881	0.162392		258.8	6.64351	6.57492	6.47851	6.40401	6.3912	6.33197	6.30792	6.22367	5.81236	5.17581	4.12288	3.22541	2.56342	2.0719	1.86311	1.67914		258.8	2.87935	2.89315	2.97991	3.19027	3.16056	2.94725	2.18493	1.42638	0.992384	0.788715	0.291791	-0.0108091
	258.9	6.49195	6.62236	6.49992	6.41206	6.1707	6.1991	6.09276	5.84333	5.42392	4.35603	2.87402	1.62708	0.912532	0.698328	0.323149	0.173147		258.9	6.69275	6.63366	6.52425	6.45346	6.45008	6.38547	6.35562	6.2799	5.85978	5.21377	4.15998	3.2595	2.58292	2.0951	1.87967	1.68875		258.9	2.91956	2.93339	3.01601	3.22693	3.21171	2.98013	2.2169	1.44668	1.00817	0.803798	0.304064	0.00314666
	259	6.54419	6.67849	6.55755	6.48104	6.23277	6.2644	6.15576	5.89858	5.47549	4.41908	2.91364	1.6594	0.934681	0.711554	0.343636	0.184169		259	6.73905	6.69144	6.56949	6.50275	6.50692	6.43954	6.40723	6.33855	5.9092	5.25772	4.19611	3.29094	2.60586	2.11664	1.89878	1.69709		259	2.95925	2.97633	3.05544	3.26177	3.26485	3.01553	2.25078	1.46779	1.02372	0.821542	0.319191	0.017789
	259.1	6.59671	6.73132	6.61688	6.54958	6.29126	6.32566	6.22329	5.95382	5.52834	4.48052	2.95104	1.68716	0.957122	0.722405	0.366289	0.191632		259.1	6.78455	6.7472	6.61514	6.55068	6.55748	6.49486	6.45762	6.39415	5.95923	5.30079	4.23596	3.31981	2.62764	2.13525	1.92048	1.70264		259.1	3.00439	3.02235	3.09977	3.29941	3.31937	3.05452	2.28764	1.49475	1.03918	0.838376	0.338609	0.0369291
	259.2	6.65242	6.78528	6.67807	6.61521	6.3503	6.38495	6.29175	6.01245	5.58113	4.54111	2.99207	1.71397	0.984009	0.734857	0.390434	0.200573		259.2	6.8332	6.80108	6.66404	6.60341	6.6081	6.55302	6.51317	6.45109	6.01292	5.34922	4.27703	3.35176	2.64915	2.1527	1.94168	1.71251		259.2	3.05035	3.07296	3.14684	3.33687	3.37034	3.09342	2.32427	1.52187	1.05426	0.85395	0.357319	0.0531064
	259.3	6.70803	6.83617	6.73919	6.67969	6.40823	6.44017	6.35807	6.07147	5.63003	4.60182	3.03317	1.73877	1.01072	0.743749	0.411725	0.207905		259.3	6.88257	6.85394	6.7118	6.66033	6.65794	6.60607	6.56869	6.50388	6.06312	5.39729	4.3169	3.3789	2.66831	2.16986	1.95974	1.72		259.3	3.09495	3.12066	3.19016	3.37376	3.41971	3.12962	2.35452	1.54822	1.06129	0.864671	0.372972	0.0644724
	259.4	6.76253	6.88725	6.80094	6.74195	6.46793	6.49296	6.42086	6.12951	5.68098	4.65892	3.06945	1.75783	1.03632	0.751256	0.432799	0.214022		259.4	6.93136	6.90862	6.75983	6.71815	6.7063	6.65803	6.62354	6.55754	6.11727	5.44707	4.35797	3.40737	2.68898	2.19193	1.97761	1.73185		259.4	3.13735	3.17389	3.23635	3.41368	3.46966	3.16825	2.38301	1.57135	1.07193	0.882635	0.390504	0.0755482
	259.5	6.81884	6.94016	6.86402	6.80137	6.53013	6.5485	6.479	6.18895	5.7347	4.71801	3.1024	1.77958	1.06144	0.75761	0.451467	0.214494		259.5	6.97887	6.96112	6.80866	6.77515	6.75092	6.70863	6.67623	6.61242	6.17307	5.49628	4.39889	3.43286	2.70876	2.21265	1.99056	1.7451		259.5	3.18016	3.22416	3.28312	3.45756	3.51697	3.20559	2.41086	1.5955	1.08716	0.897697	0.413183	0.0815111
	259.6	6.87112	6.99092	6.92596	6.8585	6.58683	6.59963	6.53741	6.24557	5.7848	4.77427	3.12998	1.79981	1.08318	0.765837	0.469132	0.216369		259.6	7.02871	7.0091	6.85952	6.83331	6.79824	6.76029	6.7362	6.66941	6.2309	5.53995	4.44009	3.45674	2.72765	2.22913	2.00544	1.75975		259.6	3.22233	3.27971	3.33612	3.5034	3.56613	3.24592	2.44087	1.6207	1.10684	0.915829	0.438259	0.0895166
	259.7	6.92475	7.04527	6.98688	6.91317	6.64635	6.65579	6.59575	6.30126	5.84202	4.83193	3.16176	1.81948	1.10584	0.780254	0.487624	0.221703		259.7	7.07212	7.05555	6.90874	6.89002	6.84622	6.80852	6.79705	6.72456	6.28471	5.58471	4.48037	3.48221	2.74657	2.2444	2.01786	1.77398		259.7	3.26791	3.33653	3.38931	3.54743	3.61327	3.28923	2.46645	1.64348	1.12708	0.935755	0.45879	0.100074
	259.8	6.98066	7.09665	7.05171	6.96921	6.70845	6.70994	6.65474	6.35695	5.89735	4.89312	3.19202	1.84058	1.12704	0.796736	0.505132	0.22855		259.8	7.11394	7.096	6.95859	6.94182	6.89404	6.85511	6.85791	6.77519	6.33591	5.6283	4.51992	3.50775	2.76482	2.25959	2.03	1.78413		259.8	3.31109	3.38911	3.44051	3.59438	3.66019	3.33367	2.49455	1.66292	1.1507	0.952622	0.478264	0.107961
	259.9	7.03335	7.14873	7.11187	7.02133	6.76838	6.76242	6.70846	6.40734	5.94505	4.94956	3.22186	1.85894	1.14769	0.815907	0.519821	0.23424		259.9	7.15673	7.13521	7.0065	6.99392	6.94016	6.90004	6.91952	6.82223	6.38603	5.67087	4.55587	3.53282	2.78594	2.27814	2.03946	1.79391		259.9	3.35048	3.43697	3.48711	3.64212	3.70578	3.37635	2.52049	1.68214	1.17328	0.969263	0.49586	0.114862
	260	7.08651	7.20192	7.17136	7.07313	6.83215	6.81684	6.76164	6.4562	5.99076	5.00314	3.25229	1.88332	1.16824	0.836319	0.532485	0.238334		260	7.19218	7.17305	7.05176	7.04091	6.98189	6.94082	6.98102	6.86818	6.43395	5.70864	4.58838	3.55514	2.80499	2.29828	2.04982	1.80434		260	3.38797	3.47977	3.53084	3.68607	3.75082	3.42184	2.54516	1.70079	1.19733	0.982802	0.512788	0.122453
	260.1	7.1395	7.25503	7.23086	7.12205	6.89616	6.8712	6.81247	6.50646	6.04084	5.05466	3.28071	1.90495	1.187	0.855876	0.545089	0.244533		260.1	7.22409	7.2076	7.09221	7.08518	7.01578	6.97496	7.03493	6.9091	6.47557	5.74067	4.61793	3.57341	2.82185	2.31372	2.05605	1.81053		260.1	3.42694	3.52285	3.57599	3.73167	3.7977	3.46773	2.57367	1.72318	1.22276	1.00026	0.526822	0.13216
	260.2	7.19484	7.30483	7.2868	7.16707	6.95633	6.92539	6.86349	6.55353	6.09	5.10157	3.31009	1.92471	1.2053	0.875003	0.557568	0.251213		260.2	7.25805	7.23648	7.13084	7.12469	7.04627	7.00842	7.08677	6.94824	6.51706	5.76987	4.6459	3.5926	2.83476	2.32768	2.06184	1.81777		260.2	3.46935	3.56643	3.62366	3.77899	3.84599	3.51473	2.60785	1.74814	1.24686	1.01897	0.542114	0.146075
	260.3	7.24702	7.35093	7.33582	7.21118	7.0137	6.97988	6.91437	6.60298	6.13401	5.14635	3.33807	1.93931	1.21758	0.892674	0.566541	0.260783		260.3	7.29079	7.26272	7.16783	7.1619	7.07892	7.04304	7.13842	6.98902	6.55301	5.79471	4.67324	3.61491	2.84938	2.33895	2.06838	1.82444		260.3	3.51501	3.61033	3.66783	3.82587	3.89318	3.55908	2.64302	1.7681	1.27027	1.03481	0.55651	0.163316
	260.4	7.29634	7.39396	7.3886	7.25302	7.07013	7.03103	6.95986	6.65127	6.18233	5.19141	3.36498	1.95322	1.22785	0.9036	0.575703	0.267928		260.4	7.32444	7.2883	7.20823	7.19304	7.10722	7.0755	7.18504	7.03202	6.58722	5.82102	4.69813	3.63288	2.86434	2.35116	2.07457	1.83479		260.4	3.56247	3.65301	3.71257	3.86715	3.93753	3.60267	2.67655	1.78952	1.28903	1.04871	0.570139	0.176634
	260.5	7.34861	7.43847	7.44227	7.30105	7.13203	7.08247	7.00939	6.70344	6.22927	5.23752	3.39792	1.97329	1.24245	0.917551	0.587175	0.277517		260.5	7.3585	7.30957	7.24478	7.22042	7.13118	7.10327	7.22759	7.072	6.6182	5.84321	4.7165	3.64229	2.87544	2.36167	2.07956	1.83783		260.5	3.61047	3.69132	3.75249	3.90241	3.98138	3.6373	2.71201	1.80581	1.30404	1.05754	0.583242	0.18531
	260.6	7.39824	7.48273	7.4894	7.34686	7.19095	7.13328	7.05586	6.75969	6.27658	5.2814	3.42869	1.99472	1.25653	0.930897	0.59645	0.287648		260.6	7.38974	7.3346	7.27753	7.25182	7.14987	7.13198	7.26593	7.11471	6.64885	5.86351	4.73084	3.64887	2.88403	2.36853	2.07959	1.83991		260.6	3.65757	3.7291	3.79093	3.93454	4.0242	3.66897	2.74067	1.82298	1.31605	1.06887	0.593624	0.193845
	260.7	7.44915	7.52616	7.53406	7.39292	7.24666	7.18398	7.10349	6.81721	6.32741	5.31859	3.45838	2.01455	1.26878	0.937796	0.6033	0.296198		260.7	7.4191	7.3595	7.30578	7.27747	7.16259	7.15919	7.29755	7.15352	6.67296	5.88345	4.74139	3.65317	2.88972	2.36827	2.07678	1.83581		260.7	3.70252	3.76875	3.83434	3.96574	4.06794	3.69992	2.76566	1.84442	1.32994	1.07863	0.606062	0.199597
	260.8	7.49739	7.57199	7.5757	7.43898	7.29669	7.232	7.14908	6.87288	6.37697	5.35243	3.48987	2.02796	1.27885	0.942208	0.611955	0.30739		260.8	7.44861	7.37945	7.33144	7.30157	7.17482	7.18697	7.32331	7.18978	6.69439	5.90233	4.74883	3.65764	2.8886	2.36594	2.06749	1.83229		260.8	3.74797	3.81252	3.8797	3.99581	4.11269	3.72788	2.78513	1.86323	1.33919	1.0875	0.61643	0.201873
	260.9	7.54588	7.61624	7.61575	7.48439	7.34575	7.2776	7.19467	6.92599	6.4228	5.38862	3.51925	2.04339	1.29073	0.94744	0.621604	0.318709		260.9	7.47468	7.40066	7.35549	7.32549	7.18871	7.21514	7.34804	7.22411	6.71666	5.9238	4.75634	3.66268	2.88695	2.36419	2.06223	1.83121		260.9	3.79246	3.8575	3.92545	4.03184	4.15689	3.7596	2.80499	1.8847	1.34948	1.09556	0.625905	0.201936
	261	7.59577	7.66379	7.65855	7.53418	7.39683	7.32781	7.23982	6.98384	6.4711	5.42819	3.55012	2.06355	1.30646	0.954416	0.629142	0.332244		261	7.49578	7.42465	7.37699	7.34581	7.20413	7.24183	7.37151	7.25681	6.74005	5.94885	4.76792	3.664	2.89085	2.36563	2.05515	1.8331		261	3.8365	3.90386	3.96997	4.07471	4.19886	3.78974	2.82387	1.90298	1.36252	1.10418	0.630526	0.201396
	261.1	7.63812	7.70572	7.70081	7.57955	7.44541	7.37156	7.2823	7.04	6.51855	5.46304	3.57381	2.08299	1.32016	0.962156	0.633967	0.341401		261.1	7.51593	7.44766	7.39984	7.36716	7.21882	7.27051	7.39181	7.288	6.76351	5.97184	4.78219	3.66337	2.89279	2.3666	2.05115	1.83601		261.1	3.88005	3.95042	4.0176	4.11831	4.24055	3.82455	2.84495	1.92026	1.3761	1.11489	0.640978	0.199113
	261.2	7.68193	7.75022	7.74567	7.62551	7.49098	7.41812	7.32768	7.09476	6.56241	5.49251	3.59502	2.10504	1.33888	0.971615	0.640503	0.353364		261.2	7.53948	7.46887	7.42265	7.39218	7.23516	7.29869	7.41647	7.32002	6.7879	5.99906	4.79754	3.66169	2.89527	2.36588	2.04574	1.83665		261.2	3.91731	3.9927	4.06281	4.16373	4.27652	3.85291	2.85989	1.92854	1.38587	1.12032	0.64725	0.194283
	261.3	7.72255	7.79149	7.78445	7.6634	7.52882	7.456	7.36827	7.14672	6.60311	5.5126	3.60955	2.11425	1.35275	0.976828	0.643701	0.355782		261.3	7.55987	7.48536	7.43827	7.41354	7.25531	7.32447	7.44288	7.34408	6.81266	6.02516	4.81423	3.6578	2.89333	2.36058	2.03982	1.83572		261.3	3.95138	4.03646	4.1085	4.21098	4.31317	3.88385	2.87478	1.94217	1.39521	1.12865	0.653619	0.19529
	261.4	7.75921	7.83088	7.82737	7.70067	7.56554	7.49132	7.40823	7.19254	6.64377	5.53519	3.62104	2.11756	1.36329	0.979376	0.643068	0.358477		261.4	7.57829	7.50185	7.45589	7.43604	7.27718	7.34891	7.47008	7.3663	6.83649	6.0546	4.83425	3.6563	2.89433	2.35437	2.03668	1.83484		261.4	3.98625	4.08338	4.15139	4.25906	4.35032	3.91596	2.89202	1.95765	1.40889	1.13571	0.662952	0.19578
	261.5	7.79739	7.86857	7.86936	7.73408	7.59996	7.52542	7.44826	7.23544	6.6822	5.55716	3.63138	2.11936	1.37664	0.982857	0.643238	0.36348		261.5	7.5991	7.51868	7.47761	7.45685	7.30196	7.37226	7.49987	7.39076	6.86238	6.08216	4.85408	3.65902	2.89712	2.35369	2.03464	1.83991		261.5	4.02134	4.12441	4.19063	4.30485	4.38319	3.9435	2.91113	1.97151	1.42415	1.14041	0.670973	0.196221
	261.6	7.83677	7.90645	7.91297	7.7676	7.63704	7.56273	7.48428	7.27724	6.7211	5.58652	3.64077	2.12186	1.3891	0.991261	0.641522	0.369533		261.6	7.62022	7.53482	7.4994	7.47561	7.32733	7.3943	7.52858	7.41517	6.8884	6.11078	4.87351	3.66078	2.9051	2.35403	2.03237	1.842		261.6	4.05755	4.16341	4.22544	4.35214	4.41601	3.97468	2.93108	1.98291	1.44123	1.14701	0.682879	0.196298
	261.7	7.87245	7.93942	7.9508	7.80024	7.66852	7.59547	7.51841	7.3173	6.75982	5.61344	3.64557	2.11873	1.39742	0.998648	0.633338	0.371539		261.7	7.64213	7.55109	7.51508	7.48817	7.35003	7.41258	7.55586	7.43954	6.90891	6.13194	4.89468	3.66254	2.91252	2.35704	2.02702	1.83909		261.7	4.09251	4.20001	4.26032	4.39795	4.45107	4.00479	2.95083	1.99512	1.45738	1.15286	0.696267	0.195957
	261.8	7.90599	7.96787	7.98298	7.83065	7.69785	7.62848	7.55148	7.35239	6.79973	5.63831	3.6465	2.11269	1.40388	1.00421	0.625543	0.375266		261.8	7.66762	7.56575	7.53357	7.4967	7.3758	7.43144	7.58062	7.46322	6.92678	6.15276	4.91303	3.66896	2.92156	2.35824	2.02562	1.83436		261.8	4.12393	4.23879	4.29733	4.43963	4.48494	4.0374	2.97292	2.00534	1.4762	1.16448	0.714152	0.198422
	261.9	7.93793	7.99471	8.01615	7.85981	7.72796	7.6633	7.58774	7.3869	6.84044	5.66396	3.65631	2.11032	1.41345	1.00819	0.620537	0.383569		261.9	7.69471	7.57725	7.55315	7.50655	7.40241	7.45358	7.60732	7.48495	6.9455	6.17297	4.9314	3.6767	2.92949	2.35608	2.02695	1.82676		261.9	4.15456	4.27143	4.33236	4.47416	4.5175	4.0695	2.99565	2.01934	1.49081	1.17113	0.727653	0.200632
	262	7.9687	8.02034	8.047	7.8883	7.75553	7.69939	7.62764	7.42137	6.87769	5.69074	3.66468	2.10441	1.42083	1.01235	0.614485	0.394842		262	7.72149	7.586	7.57284	7.5128	7.42783	7.47395	7.63324	7.50325	6.96299	6.19344	4.94788	3.68719	2.93767	2.35539	2.02894	1.8185		262	4.19055	4.30731	4.36793	4.50593	4.5563	4.10209	3.02317	2.0428	1.50447	1.18446	0.741466	0.209464
	262.1	8.00284	8.04676	8.07556	7.91993	7.78874	7.73984	7.66946	7.45358	6.91592	5.72173	3.68137	2.10731	1.42839	1.01976	0.612076	0.409505		262.1	7.7443	7.59679	7.59064	7.51846	7.45183	7.49448	7.65123	7.52361	6.98092	6.21234	4.96485	3.70045	2.94888	2.35997	2.031	1.81227		262.1	4.22734	4.33607	4.39746	4.53597	4.58967	4.1337	3.04853	2.06304	1.51718	1.19509	0.752106	0.217996
	262.2	8.03481	8.06569	8.09937	7.94967	7.81475	7.77543	7.70381	7.48234	6.94943	5.74737	3.69307	2.11115	1.43162	1.02142	0.606561	0.418399		262.2	7.7698	7.60741	7.60808	7.5265	7.4755	7.51648	7.66897	7.5447	7.00196	6.23202	4.98496	3.71268	2.9619	2.36476	2.03616	1.81119		262.2	4.26124	4.35674	4.42331	4.56709	4.62257	4.1646	3.07404	2.08042	1.52771	1.20546	0.766013	0.229566
	262.3	8.06218	8.08827	8.1174	7.97889	7.83492	7.8068	7.73342	7.50919	6.983	5.7683	3.70621	2.1146	1.43296	1.02085	0.598574	0.423527		262.3	7.79322	7.61572	7.62077	7.53482	7.49682	7.53506	7.68414	7.5648	7.02149	6.25198	5.00288	3.72466	2.97174	2.36553	2.04082	1.81149		262.3	4.2932	4.37796	4.4488	4.59778	4.65508	4.19577	3.09776	2.09828	1.53618	1.21817	0.782284	0.243847
	262.4	8.08753	8.11029	8.13556	8.00815	7.85489	7.83822	7.76696	7.53692	7.01765	5.79048	3.72075	2.12061	1.43409	1.01939	0.592161	0.432684		262.4	7.8118	7.62527	7.62924	7.54315	7.51961	7.55236	7.70103	7.5826	7.04231	6.27292	5.01897	3.7349	2.97408	2.36561	2.04383	1.81363		262.4	4.32247	4.39786	4.47352	4.62175	4.68419	4.22239	3.11723	2.11056	1.54173	1.22766	0.796289	0.256657
	262.5	8.11142	8.13159	8.15466	8.03983	7.87425	7.87034	7.79748	7.56383	7.04989	5.81412	3.73308	2.12832	1.43483	1.01653	0.590915	0.442583		262.5	7.83522	7.63506	7.64378	7.55389	7.54789	7.57252	7.71503	7.59654	7.06694	6.29577	5.03446	3.74586	2.97697	2.36529	2.04767	1.81609		262.5	4.3475	4.41704	4.49157	4.64435	4.70893	4.24199	3.13706	2.11708	1.54584	1.23535	0.806052	0.270192
	262.6	8.13179	8.14892	8.17402	8.06928	7.89491	7.89634	7.82764	7.58957	7.08044	5.83649	3.74744	2.13683	1.43548	1.01581	0.588306	0.450131		262.6	7.86046	7.64689	7.65933	7.5653	7.57467	7.60096	7.73137	7.61348	7.09565	6.31893	5.05447	3.75924	2.98138	2.37281	2.05182	1.82394		262.6	4.3696	4.43189	4.50818	4.66135	4.72755	4.25574	3.15401	2.1211	1.54902	1.23731	0.813788	0.280666
	262.7	8.14829	8.1668	8.18752	8.09757	7.91431	7.91807	7.85426	7.61303	7.10378	5.86021	3.75643	2.1447	1.43384	1.01724	0.584432	0.45508		262.7	7.88177	7.65909	7.66851	7.5756	7.59974	7.62304	7.74522	7.62945	7.12037	6.33995	5.06768	3.76991	2.98397	2.3787	2.05402	1.82811		262.7	4.38456	4.44252	4.51622	4.67367	4.74245	4.26018	3.16245	2.1183	1.54706	1.23415	0.815789	0.283482
	262.8	8.16358	8.18434	8.20236	8.12587	7.93482	7.9381	7.87813	7.63327	7.13281	5.88019	3.76878	2.15923	1.43652	1.01748	0.583903	0.459294		262.8	7.90095	7.67485	7.67725	7.58696	7.62052	7.64399	7.75876	7.64304	7.14621	6.36341	5.08244	3.78232	2.98375	2.38473	2.05444	1.83482		262.8	4.39513	4.45365	4.52828	4.68482	4.75546	4.26807	3.1705	2.1165	1.54913	1.23387	0.819503	0.284701
	262.9	8.17852	8.20124	8.21578	8.14986	7.94987	7.95492	7.89828	7.65458	7.15746	5.89671	3.77931	2.16932	1.44008	1.01707	0.580974	0.46075		262.9	7.91816	7.68932	7.68005	7.60206	7.64074	7.66108	7.77312	7.65165	7.16974	6.38547	5.09637	3.79142	2.98227	2.38923	2.0553	1.83548		262.9	4.40195	4.46326	4.53854	4.69458	4.76749	4.27292	3.17578	2.11009	1.54888	1.22813	0.823153	0.282567
	263	8.19137	8.21632	8.22603	8.17101	7.96363	7.97183	7.91382	7.67577	7.18271	5.91468	3.78735	2.17729	1.44357	1.01551	0.580124	0.465759		263	7.93587	7.70538	7.68685	7.61496	7.66369	7.68057	7.79074	7.66034	7.19379	6.40549	5.10803	3.80454	2.98172	2.39581	2.05495	1.83959		263	4.40879	4.48124	4.55459	4.70449	4.77992	4.28308	3.18289	2.10993	1.55485	1.225	0.824113	0.283284
	263.1	8.20776	8.23097	8.24164	8.19087	7.98015	7.99195	7.93018	7.69542	7.2091	5.93201	3.79765	2.18411	1.45101	1.01752	0.584981	0.474193		263.1	7.95041	7.71925	7.69707	7.62168	7.68923	7.70058	7.81009	7.66637	7.21379	6.42201	5.12145	3.82013	2.98122	2.40731	2.05693	1.84329		263.1	4.41433	4.50091	4.57235	4.71882	4.79131	4.29686	3.19384	2.11516	1.56286	1.22304	0.824816	0.283404
	263.2	8.21871	8.24058	8.25235	8.20414	7.99319	8.00593	7.94353	7.70843	7.22806	5.94771	3.80392	2.18656	1.45612	1.01657	0.588557	0.477751		263.2	7.9632	7.73023	7.71366	7.63227	7.7162	7.72279	7.83178	7.67378	7.23494	6.44176	5.1396	3.8368	2.98183	2.42471	2.0613	1.85343		263.2	4.42581	4.52139	4.58872	4.73922	4.80281	4.31337	3.21161	2.12009	1.57068	1.22498	0.828034	0.287733
	263.3	8.23078	8.24903	8.26783	8.21691	8.01149	8.02254	7.9586	7.72482	7.24921	5.96625	3.81399	2.19178	1.4643	1.01873	0.594488	0.483469		263.3	7.97267	7.74234	7.72938	7.64272	7.73504	7.74439	7.85138	7.68013	7.25429	6.46001	5.15602	3.84884	2.98804	2.43881	2.06842	1.86361		263.3	4.44371	4.54183	4.61155	4.76735	4.81519	4.33279	3.23175	2.12976	1.58403	1.23449	0.833543	0.29457
	263.4	8.24199	8.25582	8.28067	8.23136	8.02585	8.03655	7.9716	7.73843	7.26146	5.97938	3.82225	2.19208	1.46857	1.02046	0.598983	0.488489		263.4	7.98297	7.75055	7.74329	7.65505	7.7501	7.7645	7.8678	7.68725	7.2725	6.47506	5.16923	3.86245	2.99382	2.44965	2.07178	1.8694		263.4	4.46601	4.56191	4.63715	4.7921	4.8278	4.35248	3.24917	2.14229	1.59402	1.24285	0.840084	0.303485
	263.5	8.2533	8.25924	8.29135	8.24199	8.03477	8.0468	7.98102	7.74713	7.27358	5.98704	3.82882	2.18953	1.47041	1.02011	0.606541	0.488266		263.5	7.99407	7.7556	7.75657	7.66806	7.7653	7.7752	7.88134	7.69076	7.28671	6.4867	5.17308	3.87765	2.99541	2.45361	2.07452	1.87112		263.5	4.49243	4.58529	4.66456	4.82041	4.84031	4.37649	3.27169	2.15321	1.60548	1.25394	0.852209	0.315086
	263.6	8.26892	8.26466	8.3	8.25033	8.04169	8.05638	7.98809	7.75563	7.28697	5.99963	3.84073	2.18792	1.47412	1.01689	0.615594	0.493729		263.6	8.00785	7.76129	7.76744	7.67866	7.77882	7.78619	7.89528	7.69376	7.29855	6.49846	5.17611	3.89341	2.99688	2.4585	2.07863	1.87038		263.6	4.5198	4.60654	4.69133	4.84939	4.8546	4.40206	3.29764	2.16681	1.61802	1.26397	0.863215	0.327858
	263.7	8.28409	8.26919	8.308	8.25515	8.05177	8.06389	7.99499	7.76514	7.29851	6.0159	3.85322	2.18454	1.47444	1.01592	0.625124	0.496194		263.7	8.01735	7.76162	7.77968	7.68361	7.78861	7.7932	7.904	7.69234	7.30752	6.50726	5.1729	3.90806	2.99675	2.46057	2.08069	1.87647		263.7	4.54892	4.63202	4.71865	4.87663	4.86798	4.42966	3.32272	2.1862	1.62956	1.27791	0.87401	0.341677
	263.8	8.3005	8.27619	8.31446	8.26328	8.06492	8.07494	8.00428	7.77524	7.30837	6.03527	3.86752	2.18887	1.47518	1.02011	0.63796	0.50178		263.8	8.02418	7.75698	7.79314	7.68796	7.79461	7.80117	7.90683	7.69582	7.31432	6.51139	5.17086	3.92557	2.99832	2.46088	2.08152	1.88238		263.8	4.57602	4.6556	4.74329	4.90049	4.87729	4.45115	3.34047	2.19665	1.63832	1.28996	0.882242	0.35164
	263.9	8.31129	8.27994	8.31586	8.26972	8.07558	8.08307	8.00838	7.78154	7.31667	6.04973	3.8829	2.19601	1.47451	1.02319	0.652208	0.504903		263.9	8.03219	7.75524	7.80333	7.69184	7.79895	7.80743	7.9095	7.70271	7.32442	6.51894	5.168	3.94278	2.99791	2.46065	2.08536	1.8888		263.9	4.60077	4.6715	4.76173	4.92167	4.88632	4.47095	3.35602	2.20211	1.63901	1.3003	0.89005	0.361588
	264	8.32058	8.28356	8.3169	8.27864	8.08561	8.09045	8.01038	7.78801	7.32264	6.06277	3.89624	2.20256	1.47083	1.02555	0.663394	0.504138		264	8.04105	7.753	7.80753	7.69406	7.80118	7.81366	7.90532	7.70678	7.33355	6.52509	5.16632	3.95801	2.99596	2.45701	2.0896	1.88928		264	4.62788	4.68816	4.78317	4.94273	4.89996	4.49327	3.37351	2.21107	1.64475	1.31133	0.901647	0.377868
	264.1	8.32721	8.28837	8.31652	8.28841	8.0942	8.09654	8.01139	7.79442	7.32835	6.07026	3.91107	2.21279	1.46509	1.02848	0.678871	0.503948		264.1	8.04664	7.74952	7.80495	7.69428	7.80004	7.81365	7.89962	7.70758	7.33877	6.52619	5.16216	3.97249	2.9886	2.45081	2.09371	1.88895		264.1	4.64941	4.70455	4.80546	4.95724	4.91221	4.51313	3.39008	2.22043	1.64971	1.32154	0.906986	0.392078
	264.2	8.3309	8.28946	8.31732	8.29105	8.1009	8.10142	8.00477	7.79605	7.33423	6.07462	3.92423	2.22605	1.45973	1.02797	0.696664	0.506257		264.2	8.04599	7.74663	7.80323	7.6944	7.79748	7.81335	7.8955	7.70343	7.34471	6.52776	5.158	3.98374	2.97804	2.44292	2.10015	1.89382		264.2	4.66946	4.72179	4.824	4.97138	4.92396	4.53303	3.40894	2.22994	1.65638	1.33481	0.912769	0.407229
	264.3	8.33257	8.29469	8.3196	8.29495	8.10727	8.10249	7.99863	7.79724	7.34003	6.08019	3.93874	2.24204	1.45458	1.03055	0.714873	0.504092		264.3	8.0421	7.74742	7.79941	7.6948	7.79018	7.81315	7.88959	7.70064	7.35215	6.53075	5.15998	3.99307	2.96887	2.43682	2.10741	1.90355		264.3	4.68859	4.73807	4.84035	4.98699	4.93343	4.55223	3.42537	2.23935	1.66585	1.34709	0.915228	0.426859
	264.4	8.32976	8.29734	8.31456	8.29962	8.11021	8.10492	7.98968	7.79327	7.34181	6.08065	3.94602	2.25851	1.44643	1.03638	0.731953	0.501579		264.4	8.03086	7.74269	7.79632	7.68935	7.77976	7.81169	7.88296	7.69652	7.3579	6.53045	5.15845	4.00027	2.9594	2.43835	2.11018	1.91249		264.4	4.70222	4.74937	4.85247	5.00056	4.93989	4.56385	3.43723	2.24663	1.67125	1.35711	0.915408	0.442487
	264.5	8.32323	8.29727	8.30691	8.30337	8.10769	8.1019	7.9776	7.78607	7.34041	6.07626	3.95167	2.27436	1.43485	1.03781	0.750064	0.498237		264.5	8.01442	7.73409	7.78888	7.68328	7.76811	7.808	7.87347	7.69028	7.35964	6.5222	5.15558	4.00127	2.9477	2.43441	2.10613	1.91715		264.5	4.70739	4.75369	4.86095	5.01135	4.94222	4.56753	3.44273	2.24153	1.67409	1.35989	0.911184	0.453612
	264.6	8.31257	8.29093	8.30021	8.30542	8.10226	8.09301	7.96132	7.7762	7.33972	6.06789	3.94951	2.28446	1.42759	1.03446	0.761339	0.492619		264.6	7.99966	7.72585	7.78219	7.67468	7.75681	7.80271	7.8672	7.68302	7.35991	6.51877	5.15184	4.00161	2.93591	2.42945	2.10695	1.9193		264.6	4.7096	4.75542	4.86843	5.0164	4.94307	4.56696	3.44668	2.23893	1.67464	1.36015	0.9058	0.464206
	264.7	8.30336	8.28786	8.2961	8.30808	8.09558	8.08347	7.94967	7.77178	7.33872	6.0627	3.94698	2.29479	1.42559	1.03181	0.778236	0.491088		264.7	7.98455	7.71862	7.77788	7.66249	7.7395	7.79574	7.86205	7.67453	7.35445	6.51268	5.14266	4.00096	2.92167	2.42387	2.10712	1.91792		264.7	4.71213	4.75703	4.87469	5.01768	4.94186	4.56261	3.44969	2.23803	1.67851	1.35914	0.897924	0.468612
	264.8	8.29146	8.27685	8.28544	8.3053	8.08618	8.06972	7.93694	7.76292	7.33095	6.05306	3.93452	2.29867	1.41988	1.02555	0.790414	0.485321		264.8	7.96407	7.71032	7.7692	7.64825	7.71598	7.78549	7.85178	7.66086	7.34478	6.4996	5.13117	3.99673	2.90607	2.42011	2.10093	1.91266		264.8	4.713	4.75903	4.87934	5.01659	4.93518	4.55478	3.44871	2.23349	1.67978	1.35457	0.885572	0.467299
	264.9	8.27715	8.26156	8.27295	8.29985	8.0732	8.04963	7.91906	7.74929	7.31992	6.04178	3.91811	2.29912	1.41262	1.01685	0.801282	0.476246		264.9	7.94082	7.6984	7.76135	7.63179	7.69045	7.7714	7.83466	7.64749	7.33049	6.4815	5.12038	3.98735	2.89146	2.41366	2.09257	1.90759		264.9	4.71502	4.76527	4.88584	5.01813	4.92767	4.55011	3.45251	2.2299	1.68136	1.35458	0.87578	0.467456
	265	8.26227	8.24419	8.25298	8.2886	8.05766	8.02736	7.90133	7.73716	7.30619	6.02475	3.90015	2.29526	1.40655	1.00713	0.805698	0.464205		265	7.91473	7.68262	7.74829	7.61025	7.65904	7.75403	7.81688	7.63551	7.3111	6.4598	5.10433	3.97562	2.8763	2.4057	2.08415	1.89802		265	4.71903	4.77349	4.89488	5.02223	4.92529	4.54983	3.45528	2.23274	1.68498	1.35518	0.873198	0.470039
	265.1	8.2455	8.22386	8.22909	8.27413	8.03963	8.00638	7.8791	7.72372	7.2884	6.00508	3.88014	2.28849	1.40193	0.997411	0.808027	0.453076		265.1	7.88373	7.66012	7.73162	7.58412	7.63002	7.72872	7.79692	7.62221	7.28947	6.4359	5.08458	3.9605	2.86161	2.39372	2.07733	1.88486		265.1	4.72151	4.7781	4.90075	5.02579	4.92138	4.55068	3.4542	2.23387	1.68348	1.35473	0.871166	0.468194
	265.2	8.22811	8.20479	8.21147	8.25923	8.02212	7.98171	7.85604	7.71319	7.27388	5.98582	3.86008	2.27909	1.39739	0.984362	0.809303	0.442486		265.2	7.85584	7.64035	7.71464	7.55823	7.60162	7.70496	7.77747	7.60641	7.26903	6.41468	5.06656	3.94541	2.84878	2.38105	2.07426	1.87453		265.2	4.73081	4.78869	4.91394	5.03201	4.92203	4.55808	3.45733	2.24007	1.69113	1.35961	0.875146	0.474005
	265.3	8.21066	8.18297	8.19371	8.2404	8.00144	7.95352	7.83091	7.70165	7.25732	5.96848	3.83872	2.26179	1.38794	0.9753	0.807281	0.431547		265.3	7.83114	7.61717	7.69725	7.53156	7.57854	7.68088	7.75581	7.59291	7.24623	6.39586	5.04854	3.92689	2.84018	2.37309	2.07545	1.86819		265.3	4.74195	4.79782	4.92644	5.03816	4.92292	4.5637	3.45654	2.24972	1.69493	1.3638	0.88074	0.481662
	265.4	8.19676	8.16177	8.17277	8.22192	7.98291	7.93094	7.81085	7.69	7.23931	5.95279	3.82301	2.2477	1.37849	0.970968	0.809988	0.425473		265.4	7.80285	7.5948	7.67884	7.50204	7.55145	7.65819	7.73086	7.57941	7.22365	6.37596	5.03069	3.90709	2.82851	2.36423	2.07486	1.86089		265.4	4.75643	4.81213	4.93833	5.04852	4.92443	4.57368	3.46032	2.26269	1.70466	1.37471	0.88919	0.494672
	265.5	8.17751	8.13871	8.15225	8.19537	7.96047	7.90824	7.79012	7.67292	7.21483	5.92988	3.80787	2.2314	1.36259	0.966907	0.807529	0.413989		265.5	7.76913	7.56953	7.65208	7.47123	7.52301	7.63153	7.70204	7.56221	7.20061	6.3546	5.01608	3.88423	2.81663	2.3546	2.07316	1.85072		265.5	4.77139	4.8233	4.95174	5.06488	4.92711	4.58353	3.46703	2.27591	1.71224	1.38524	0.901045	0.509515
	265.6	8.15479	8.11636	8.13241	8.16787	7.93917	7.88209	7.77122	7.65551	7.19231	5.9098	3.79588	2.2173	1.34446	0.964353	0.803329	0.40557		265.6	7.73616	7.54104	7.62152	7.44179	7.49666	7.60332	7.67431	7.54339	7.18052	6.33258	5.00031	3.86084	2.80224	2.34274	2.07089	1.84068		265.6	4.7878	4.83154	4.96684	5.07844	4.93232	4.59192	3.47216	2.28616	1.7165	1.39444	0.915033	0.526548
	265.7	8.13563	8.09531	8.11738	8.14219	7.92189	7.86336	7.75467	7.64587	7.17362	5.89549	3.79162	2.20979	1.33428	0.967049	0.803677	0.404399		265.7	7.70491	7.51556	7.58956	7.4129	7.47437	7.57531	7.64925	7.52566	7.16006	6.31191	4.98456	3.84301	2.7923	2.33397	2.07212	1.83064		265.7	4.79357	4.8308	4.97619	5.0811	4.93217	4.59049	3.4619	2.29313	1.71419	1.39771	0.923307	0.538963
	265.8	8.1138	8.07285	8.10031	8.11196	7.89896	7.83955	7.73546	7.62705	7.15015	5.87695	3.78395	2.19916	1.32074	0.971145	0.802652	0.399662		265.8	7.67889	7.49173	7.56066	7.3851	7.45674	7.54864	7.62758	7.51046	7.14305	6.29493	4.97313	3.82933	2.78289	2.33162	2.07079	1.82376		265.8	4.79169	4.82583	4.97695	5.07336	4.92997	4.58446	3.4485	2.29136	1.70829	1.39717	0.927141	0.546403
	265.9	8.09422	8.05404	8.08772	8.08174	7.87488	7.81876	7.7213	7.61048	7.1338	5.86472	3.78217	2.19163	1.30887	0.977599	0.802786	0.398982		265.9	7.65166	7.46441	7.53368	7.35254	7.4378	7.5207	7.60551	7.49265	7.12608	6.27612	4.96407	3.8132	2.77194	2.33265	2.06779	1.81916		265.9	4.78814	4.8187	4.97558	5.06637	4.92621	4.57239	3.43813	2.28586	1.70182	1.39639	0.929899	0.55396
	266	8.07351	8.03275	8.07181	8.04914	7.85195	7.79739	7.70813	7.59029	7.11664	5.85229	3.78104	2.18209	1.29529	0.981212	0.799445	0.402833		266	7.62333	7.4386	7.50331	7.31882	7.41694	7.49646	7.58137	7.47644	7.10531	6.25406	4.95848	3.79433	2.7598	2.3344	2.06596	1.81545		266	4.77994	4.81036	4.97342	5.05227	4.92104	4.55877	3.42531	2.28573	1.69486	1.39707	0.929893	0.561739
	266.1	8.04715	8.00932	8.05197	8.01686	7.82976	7.77904	7.695	7.56915	7.09343	5.83525	3.77376	2.17327	1.28368	0.983597	0.7959	0.4018		266.1	7.58756	7.40824	7.4688	7.28389	7.38888	7.46463	7.5527	7.45465	7.08555	6.23068	4.94842	3.77242	2.7472	2.3312	2.0581	1.80877		266.1	4.76631	4.80059	4.96571	5.03499	4.91168	4.53935	3.41092	2.28028	1.68746	1.39508	0.923982	0.569169
	266.2	8.01757	7.98261	8.03137	7.98307	7.80342	7.75862	7.67473	7.54409	7.06854	5.81297	3.76373	2.16489	1.27194	0.982046	0.788368	0.40116		266.2	7.55367	7.37692	7.43282	7.24791	7.36189	7.4331	7.52413	7.43018	7.06455	6.20623	4.93737	3.74821	2.73713	2.33093	2.05187	1.79975		266.2	4.75414	4.78822	4.95786	5.01676	4.9022	4.51689	3.39729	2.27425	1.67802	1.39121	0.918762	0.575278
	266.3	7.98704	7.95475	8.01427	7.95217	7.7759	7.7358	7.6509	7.51742	7.04517	5.79332	3.74994	2.15518	1.26187	0.979356	0.778063	0.403317		266.3	7.52403	7.3494	7.39781	7.21328	7.33291	7.40115	7.49673	7.4027	7.04298	6.18269	4.92461	3.72393	2.72702	2.33106	2.04507	1.79167		266.3	4.74025	4.77577	4.94657	4.99683	4.89195	4.49431	3.3837	2.26768	1.6697	1.38633	0.914175	0.579722
	266.4	7.95978	7.92703	7.99373	7.92151	7.74937	7.71323	7.63016	7.49358	7.02272	5.77633	3.73762	2.14491	1.25389	0.977641	0.769875	0.409807		266.4	7.49559	7.32025	7.36495	7.17754	7.30243	7.36975	7.46958	7.37239	7.01698	6.15699	4.91237	3.70051	2.71994	2.33309	2.03742	1.7836		266.4	4.72673	4.76625	4.93233	4.97375	4.8745	4.46905	3.36988	2.25993	1.6688	1.38289	0.908569	0.582732
	266.5	7.934	7.90073	7.96784	7.88914	7.7205	7.68983	7.60552	7.46558	7.00103	5.75555	3.72556	2.13846	1.24718	0.974221	0.762336	0.414715		266.5	7.46411	7.28585	7.33064	7.13655	7.26469	7.3342	7.4385	7.33662	6.9848	6.12571	4.89288	3.67097	2.70993	2.33128	2.02477	1.77767		266.5	4.71224	4.75773	4.91717	4.95326	4.85483	4.44437	3.35636	2.24935	1.66637	1.37988	0.899981	0.583434
	266.6	7.90873	7.87297	7.93764	7.85429	7.68951	7.66269	7.58175	7.43596	6.97622	5.73432	3.71161	2.13137	1.24365	0.965753	0.749544	0.420532		266.6	7.43005	7.24973	7.2968	7.09293	7.2262	7.30112	7.40837	7.30168	6.95164	6.09621	4.87358	3.6426	2.69809	2.3288	2.01326	1.77134		266.6	4.70429	4.75123	4.9005	4.94011	4.83823	4.42034	3.34646	2.24286	1.66737	1.37747	0.898174	0.58866
	266.7	7.88055	7.84666	7.90551	7.8225	7.66435	7.6354	7.56047	7.40873	6.94898	5.71314	3.69707	2.12172	1.23976	0.957389	0.736423	0.424399		266.7	7.39472	7.21353	7.25778	7.04992	7.18688	7.26455	7.37206	7.26544	6.91411	6.06747	4.85348	3.61131	2.69098	2.32491	1.99894	1.75773		266.7	4.69889	4.74605	4.88664	4.92443	4.82057	4.39714	3.33395	2.2392	1.66943	1.37414	0.8987	0.598418
	266.8	7.84936	7.81332	7.87015	7.7867	7.63927	7.60836	7.53311	7.38272	6.91425	5.68699	3.68214	2.1098	1.23676	0.946277	0.722812	0.426942		266.8	7.35684	7.17034	7.21617	7.00785	7.14801	7.22661	7.33701	7.22759	6.87347	6.03544	4.83065	3.58072	2.68291	2.3213	1.98013	1.74269		266.8	4.69308	4.73889	4.86918	4.90571	4.80437	4.37025	3.31857	2.23557	1.66726	1.36802	0.901328	0.601796
	266.9	7.81873	7.77702	7.83915	7.75139	7.61289	7.5754	7.50534	7.35791	6.87725	5.66347	3.66641	2.09681	1.23388	0.93286	0.71055	0.427662		266.9	7.32726	7.13352	7.17515	6.97118	7.11306	7.19159	7.30341	7.19165	6.83493	6.00825	4.81083	3.55435	2.67882	2.31675	1.97081	1.73149		266.9	4.69272	4.73848	4.85463	4.89239	4.79028	4.34856	3.30931	2.23227	1.66818	1.36524	0.914416	0.609026
	267	7.78874	7.73967	7.80734	7.71371	7.58669	7.54117	7.47804	7.33125	6.84046	5.639	3.65185	2.08166	1.23371	0.920488	0.698759	0.426451		267	7.30301	7.10133	7.13616	6.93543	7.07889	7.15831	7.27232	7.16207	6.79901	5.98492	4.79004	3.53199	2.67374	2.31789	1.96748	1.72194		267	4.69424	4.73939	4.84178	4.88397	4.77821	4.3311	3.29979	2.23283	1.67391	1.36417	0.93495	0.61428
	267.1	7.75452	7.70034	7.76824	7.67235	7.55479	7.50232	7.4461	7.305	6.79981	5.60864	3.63601	2.06162	1.23093	0.906374	0.689683	0.421869		267.1	7.27592	7.06391	7.09042	6.89782	7.04167	7.12151	7.23656	7.12966	6.75788	5.95443	4.76633	3.5059	2.66453	2.3145	1.9614	1.71012		267.1	4.70126	4.74673	4.83597	4.88065	4.77064	4.31984	3.29632	2.23796	1.68221	1.3705	0.958626	0.620744
	267.2	7.71741	7.65718	7.72686	7.62875	7.52317	7.46067	7.40973	7.27039	6.75909	5.5734	3.62061	2.04187	1.22637	0.89215	0.675122	0.415419		267.2	7.24808	7.02374	7.04116	6.86001	7.00555	7.08411	7.19769	7.09683	6.72117	5.92602	4.74496	3.4779	2.65759	2.31083	1.95583	1.70065		267.2	4.70558	4.75243	4.82899	4.87541	4.76674	4.30664	3.29074	2.24142	1.68459	1.37425	0.980792	0.632622
	267.3	7.67969	7.61478	7.69008	7.58661	7.49313	7.42458	7.37473	7.23822	6.72148	5.54035	3.60994	2.02563	1.22526	0.884356	0.664503	0.414569		267.3	7.22032	6.98077	6.99195	6.82174	6.97222	7.0483	7.15934	7.06296	6.68496	5.89931	4.72165	3.45031	2.64913	2.30549	1.95246	1.6921		267.3	4.71184	4.75901	4.82365	4.87423	4.76502	4.29572	3.28992	2.24822	1.69037	1.38159	1.00507	0.647257
	267.4	7.64139	7.5685	7.65413	7.54267	7.46186	7.38859	7.34018	7.20961	6.6841	5.50909	3.59702	2.00811	1.2247	0.877314	0.653908	0.414352		267.4	7.1964	6.93937	6.94378	6.787	6.94309	7.01694	7.12009	7.02755	6.65098	5.87427	4.69922	3.42678	2.64437	2.30001	1.94938	1.68347		267.4	4.7161	4.76076	4.8186	4.87231	4.76178	4.28195	3.28473	2.25546	1.69681	1.38689	1.02858	0.661923
	267.5	7.59836	7.52071	7.61573	7.49465	7.42573	7.35018	7.30461	7.17585	6.6452	5.47918	3.57924	1.99167	1.21921	0.8705	0.644784	0.41512		267.5	7.17572	6.9015	6.89984	6.75409	6.91858	6.9837	7.08276	6.99153	6.62101	5.85164	4.68239	3.40915	2.64001	2.29711	1.9481	1.68057		267.5	4.71438	4.75505	4.81074	4.86747	4.75013	4.26415	3.27845	2.2577	1.69909	1.39062	1.04233	0.669655
	267.6	7.55949	7.47838	7.57882	7.44912	7.38616	7.31516	7.27298	7.14081	6.60837	5.4485	3.5635	1.98057	1.2155	0.863583	0.640351	0.418048		267.6	7.15394	6.86746	6.85555	6.72181	6.89371	6.95073	7.04461	6.95294	6.59082	5.82898	4.66088	3.38995	2.63293	2.29437	1.94457	1.67975		267.6	4.71439	4.75454	4.80391	4.86166	4.74063	4.24935	3.27417	2.25785	1.70378	1.39516	1.055	0.675931
	267.7	7.52206	7.43362	7.53663	7.40374	7.34465	7.28233	7.24161	7.10241	6.57142	5.4139	3.54511	1.97073	1.20859	0.85832	0.635501	0.419538		267.7	7.12817	6.82978	6.81253	6.68645	6.86398	6.91537	7.00087	6.91093	6.5584	5.80307	4.64123	3.36987	2.62457	2.28964	1.93486	1.67759		267.7	4.70813	4.749	4.7944	4.85369	4.72701	4.23291	3.2662	2.25355	1.7012	1.39772	1.05943	0.68021
	267.8	7.47864	7.38986	7.48843	7.35711	7.30408	7.24744	7.2072	7.06139	6.53038	5.37698	3.52457	1.96447	1.2043	0.852123	0.630851	0.421346		267.8	7.09722	6.78821	6.76784	6.65337	6.82797	6.87442	6.95458	6.8657	6.52621	5.77398	4.61795	3.35168	2.61473	2.2805	1.91777	1.67285		267.8	4.70277	4.74534	4.78426	4.84242	4.71474	4.21687	3.2605	2.24639	1.70026	1.40112	1.05664	0.685502
	267.9	7.43058	7.34528	7.44119	7.31102	7.2604	7.21011	7.16666	7.01916	6.4894	5.33757	3.49652	1.95737	1.19722	0.842779	0.625426	0.418843		267.9	7.06455	6.74537	6.72801	6.61883	6.79396	6.83267	6.91066	6.81994	6.49066	5.74438	4.59141	3.33379	2.60653	2.27423	1.90127	1.67214		267.9	4.69445	4.73747	4.77341	4.8262	4.69797	4.19708	3.25391	2.23629	1.69501	1.40209	1.04942	0.693428
	268	7.38481	7.3055	7.39237	7.26864	7.21649	7.17384	7.12827	6.97715	6.44928	5.30466	3.46896	1.95236	1.1923	0.834315	0.622518	0.41794		268	7.03248	6.70596	6.69163	6.58786	6.75935	6.79377	6.86857	6.7752	6.45724	5.71285	4.56246	3.31818	2.59995	2.27102	1.88774	1.67233		268	4.6818	4.72739	4.7557	4.80651	4.68014	4.1779	3.24135	2.22144	1.68773	1.40319	1.04143	0.694466
	268.1	7.33811	7.26371	7.33923	7.22716	7.16755	7.13588	7.08768	6.93388	6.40279	5.26857	3.43669	1.94028	1.18594	0.82142	0.620478	0.414715		268.1	6.99694	6.67185	6.65241	6.55283	6.71912	6.75269	6.82301	6.73476	6.41899	5.68097	4.53689	3.29756	2.59531	2.26641	1.87571	1.67097		268.1	4.67131	4.71936	4.73821	4.79086	4.66467	4.16115	3.23256	2.20926	1.68805	1.40395	1.03641	0.699729
	268.2	7.29108	7.22338	7.28512	7.18459	7.11643	7.09085	7.04313	6.88427	6.35518	5.22564	3.40202	1.9244	1.17425	0.804434	0.614183	0.407833		268.2	6.95855	6.63625	6.61027	6.51333	6.67385	6.70715	6.77588	6.69333	6.37829	5.64481	4.50613	3.26894	2.58811	2.25773	1.86221	1.67024		268.2	4.66442	4.71424	4.72119	4.77588	4.65196	4.1492	3.2294	2.19759	1.68715	1.40313	1.0283	0.704397
	268.3	7.24616	7.18091	7.23213	7.14799	7.06696	7.05102	6.99988	6.83964	6.31019	5.18589	3.37163	1.91025	1.16541	0.787661	0.608177	0.402069		268.3	6.91414	6.59718	6.56515	6.47274	6.62565	6.66208	6.73008	6.65065	6.33555	5.60775	4.4716	3.24067	2.5792	2.25016	1.8497	1.66882		268.3	4.66001	4.7122	4.70576	4.76473	4.64196	4.14291	3.22831	2.19145	1.68619	1.40137	1.02426	0.713991
	268.4	7.19831	7.13675	7.18014	7.11158	7.02195	7.00828	6.94916	6.79576	6.26537	5.14427	3.34019	1.89419	1.15797	0.771784	0.600923	0.394737		268.4	6.86725	6.55484	6.51832	6.42987	6.57304	6.61745	6.68243	6.60427	6.29003	5.56709	4.43541	3.20985	2.56996	2.23353	1.84066	1.66677		268.4	4.65663	4.7095	4.68965	4.75355	4.62982	4.14036	3.22332	2.18428	1.68651	1.39965	1.0229	0.725432
	268.5	7.1474	7.08854	7.12915	7.07506	6.97753	6.96356	6.89489	6.75502	6.2157	5.10149	3.3101	1.87835	1.15188	0.756883	0.597103	0.38586		268.5	6.82273	6.50796	6.47293	6.38334	6.51645	6.57384	6.63521	6.55702	6.24476	5.52665	4.40025	3.17973	2.5601	2.21648	1.831	1.65982		268.5	4.64945	4.70437	4.66997	4.74458	4.61609	4.13459	3.21447	2.17198	1.68166	1.39189	1.02348	0.734801
	268.6	7.10099	7.03829	7.08078	7.03659	6.93066	6.91671	6.83982	6.71103	6.17158	5.0589	3.28565	1.86061	1.14212	0.74186	0.592693	0.379295		268.6	6.78326	6.46467	6.43021	6.33797	6.46648	6.53764	6.59488	6.5142	6.1965	5.48787	4.3679	3.15159	2.55124	2.20644	1.83096	1.65489		268.6	4.64443	4.6989	4.65168	4.73632	4.60216	4.12951	3.20308	2.16534	1.67501	1.38591	1.0288	0.743019
	268.7	7.05534	6.98843	7.02986	6.99911	6.88528	6.86862	6.79154	6.66745	6.12815	5.01749	3.26311	1.84102	1.13236	0.730914	0.59049	0.374878		268.7	6.74032	6.42406	6.38956	6.2907	6.41375	6.499	6.55526	6.4707	6.14761	5.44929	4.33978	3.12553	2.5401	2.1951	1.83212	1.6477		268.7	4.63475	4.68945	4.63251	4.7264	4.58826	4.12383	3.19086	2.15861	1.67303	1.3811	1.037	0.750347
	268.8	7.00749	6.93598	6.98025	6.95786	6.84081	6.82152	6.74624	6.62759	6.08561	4.9755	3.24375	1.82237	1.128	0.720693	0.588769	0.372912		268.8	6.69476	6.38109	6.34583	6.24071	6.35938	6.45542	6.5125	6.42715	6.09538	5.41002	4.30995	3.09861	2.5283	2.1794	1.83158	1.64032		268.8	4.62644	4.68013	4.61767	4.71533	4.57416	4.11933	3.18276	2.15482	1.6733	1.37571	1.04455	0.760537
	268.9	6.95576	6.87852	6.93142	6.91585	6.79549	6.77438	6.69808	6.5868	6.04073	4.92863	3.2222	1.80555	1.12392	0.712524	0.584732	0.370153		268.9	6.64736	6.33541	6.29773	6.19252	6.30855	6.41348	6.46956	6.38091	6.04412	5.36804	4.27564	3.07085	2.51263	2.16072	1.82812	1.63286		268.9	4.61432	4.66815	4.60674	4.70283	4.56018	4.1137	3.16692	2.1487	1.66844	1.36897	1.04969	0.769614
	269	6.90247	6.82394	6.88779	6.87775	6.74894	6.73195	6.65264	6.55065	5.99665	4.88657	3.19986	1.79011	1.11945	0.709643	0.584151	0.372547		269	6.60045	6.28968	6.2497	6.15151	6.26223	6.37348	6.42883	6.3356	5.99266	5.32883	4.24384	3.04766	2.49671	2.14442	1.8292	1.62141		269	4.59757	4.6558	4.59362	4.68513	4.54467	4.10449	3.14842	2.14201	1.66412	1.36342	1.0552	0.776262
	269.1	6.84604	6.76781	6.84285	6.8366	6.70043	6.68646	6.60372	6.51204	5.9534	4.8427	3.17532	1.7692	1.11476	0.706225	0.584734	0.374948		269.1	6.55882	6.24485	6.20684	6.11471	6.21733	6.33508	6.38893	6.29322	5.94556	5.29065	4.2166	3.02816	2.48789	2.13147	1.82973	1.61313		269.1	4.57609	4.63942	4.57976	4.66096	4.52414	4.09118	3.12667	2.12852	1.65754	1.35621	1.05503	0.779404
	269.2	6.79151	6.71105	6.79582	6.79446	6.64322	6.63918	6.55565	6.4699	5.90982	4.79811	3.14982	1.74842	1.11018	0.707422	0.585459	0.377525		269.2	6.51477	6.19754	6.16195	6.0748	6.17085	6.29338	6.34949	6.24908	5.90067	5.2517	4.1866	3.00878	2.47499	2.11949	1.82886	1.60612		269.2	4.55388	4.62096	4.56663	4.64175	4.50632	4.07844	3.1056	2.11305	1.65134	1.34793	1.05579	0.780473
	269.3	6.73979	6.65865	6.75117	6.75402	6.58632	6.59395	6.51646	6.42773	5.87447	4.76132	3.12514	1.73423	1.10688	0.710673	0.588581	0.383112		269.3	6.47151	6.15751	6.12095	6.03676	6.12647	6.25418	6.3112	6.20749	5.86007	5.21555	4.15567	2.98977	2.46693	2.11263	1.83185	1.60138		269.3	4.53352	4.60522	4.55452	4.62386	4.49171	4.06614	3.08802	2.10085	1.64819	1.34223	1.05634	0.783973
	269.4	6.68497	6.60946	6.70113	6.7104	6.52935	6.55038	6.47564	6.38659	5.8395	4.72348	3.10039	1.71859	1.10263	0.713466	0.58793	0.387191		269.4	6.41852	6.11417	6.07674	5.99447	6.07912	6.20632	6.26694	6.16266	5.81826	5.17168	4.12107	2.96645	2.45497	2.09702	1.8264	1.59381		269.4	4.51279	4.59151	4.54299	4.60676	4.4768	4.05399	3.07208	2.08892	1.65001	1.34098	1.05403	0.789322
	269.5	6.63248	6.56003	6.65191	6.66557	6.47567	6.50911	6.42991	6.34552	5.80556	4.68587	3.07506	1.70509	1.09693	0.715428	0.586513	0.394125		269.5	6.36172	6.06739	6.02662	5.95263	6.03125	6.15829	6.22184	6.11183	5.77357	5.1254	4.08898	2.94362	2.44195	2.07676	1.81555	1.58434		269.5	4.49398	4.58197	4.5297	4.58578	4.46231	4.04227	3.05836	2.07535	1.65095	1.34139	1.04866	0.798953
	269.6	6.58155	6.51552	6.60573	6.61849	6.4242	6.46816	6.38557	6.30073	5.77265	4.65373	3.05203	1.69381	1.0866	0.713854	0.585326	0.404531		269.6	6.30609	6.02301	5.97861	5.91112	5.98627	6.11617	6.17728	6.0617	5.73201	5.08343	4.06146	2.92242	2.43209	2.06279	1.8037	1.57972		269.6	4.47184	4.56909	4.51042	4.5687	4.44531	4.0298	3.04052	2.05777	1.64821	1.33798	1.0418	0.810088
	269.7	6.53526	6.47461	6.56085	6.5706	6.3735	6.42952	6.34322	6.26129	5.73895	4.62165	3.03167	1.68304	1.07363	0.713371	0.585643	0.412604		269.7	6.25206	5.97693	5.93147	5.86886	5.9424	6.07078	6.13109	6.00986	5.68778	5.04254	4.03454	2.90053	2.4208	2.05186	1.79135	1.57105		269.7	4.45244	4.55993	4.49273	4.55605	4.42826	4.01905	3.02777	2.04125	1.64808	1.34081	1.03999	0.818078
	269.8	6.48895	6.43329	6.51686	6.51994	6.32032	6.38669	6.29837	6.2185	5.70599	4.59206	3.01248	1.67265	1.06104	0.708594	0.585346	0.417106		269.8	6.20153	5.93519	5.88718	5.82869	5.90037	6.02629	6.08616	5.96366	5.64653	5.00352	4.01144	2.88414	2.41207	2.0463	1.77913	1.56841		269.8	4.43417	4.55077	4.47306	4.54155	4.40784	4.00604	3.01301	2.02451	1.64481	1.34104	1.03596	0.824684
	269.9	6.44351	6.39724	6.47311	6.4679	6.27391	6.34795	6.2553	6.17367	5.67451	4.56193	2.99551	1.66433	1.04735	0.707328	0.585865	0.420426		269.9	6.14736	5.89477	5.84036	5.78531	5.8551	5.97849	6.04231	5.91673	5.60511	4.96599	3.98738	2.86277	2.4016	2.03616	1.76704	1.56478		269.9	4.42044	4.54471	4.45064	4.52439	4.38937	3.99664	2.99799	2.00958	1.64088	1.34109	1.03114	0.832051
	270	6.40065	6.36442	6.43449	6.42219	6.23392	6.31154	6.21364	6.1318	5.64469	4.53437	2.98266	1.65878	1.03669	0.706484	0.589597	0.424965		270	6.09227	5.85456	5.7907	5.74197	5.80583	5.93082	5.99672	5.8729	5.56044	4.92704	3.96149	2.83559	2.38871	2.02309	1.75365	1.55837		270	4.41147	4.54514	4.43262	4.50781	4.37885	3.99136	2.98565	1.99877	1.63605	1.34225	1.03297	0.842947
	270.1	6.35372	6.3281	6.39389	6.37667	6.1963	6.27065	6.16795	6.08959	5.6124	4.50734	2.96717	1.6476	1.02226	0.703039	0.589938	0.424017		270.1	6.04298	5.81576	5.74522	5.70276	5.75597	5.88635	5.95395	5.8321	5.51663	4.89179	3.93955	2.81276	2.37678	2.01056	1.74237	1.55356		270.1	4.40162	4.53905	4.41518	4.49157	4.36744	3.98098	2.97415	1.98814	1.6342	1.34553	1.03321	0.85783
	270.2	6.30598	6.28838	6.35523	6.32898	6.159	6.22766	6.12074	6.04402	5.5792	4.47889	2.95283	1.63703	1.01049	0.698052	0.586865	0.426215		270.2	5.99392	5.77724	5.70034	5.66657	5.70987	5.84564	5.91546	5.79393	5.47286	4.8564	3.9169	2.79133	2.36471	2.00151	1.73142	1.54991		270.2	4.3939	4.53144	4.40068	4.47644	4.35483	3.97288	2.9637	1.98019	1.62921	1.34703	1.03691	0.869827
	270.3	6.2611	6.25082	6.32281	6.28425	6.12114	6.18703	6.0783	6.00281	5.5483	4.45239	2.9396	1.62717	0.998871	0.695461	0.584114	0.422546		270.3	5.94875	5.74149	5.65688	5.62633	5.66303	5.80707	5.87714	5.75483	5.42986	4.82353	3.89535	2.77054	2.35207	1.99404	1.72518	1.54761		270.3	4.3859	4.51834	4.38487	4.46113	4.34315	3.96305	2.94735	1.97518	1.61954	1.34649	1.04317	0.878852
	270.4	6.2189	6.21115	6.28882	6.23935	6.08418	6.14667	6.04002	5.96311	5.5176	4.4272	2.93113	1.61584	0.992638	0.696152	0.580359	0.418741		270.4	5.90798	5.70605	5.6127	5.58866	5.617	5.76761	5.83668	5.7163	5.3911	4.79063	3.87212	2.752	2.33862	1.98514	1.71876	1.54586		270.4	4.37855	4.49996	4.36871	4.44738	4.33446	3.95201	2.92849	1.9695	1.61434	1.34331	1.04972	0.878487
	270.5	6.17409	6.16634	6.25496	6.19513	6.04914	6.10166	5.99419	5.92221	5.48623	4.39851	2.91465	1.60274	0.988116	0.695748	0.573858	0.411351		270.5	5.86618	5.6689	5.56864	5.55029	5.57189	5.72501	5.79266	5.67678	5.34922	4.76002	3.84653	2.73313	2.32454	1.96986	1.71163	1.53858		270.5	4.37173	4.47815	4.35461	4.42835	4.32225	3.9378	2.90635	1.96433	1.6071	1.33597	1.05024	0.878982
	270.6	6.12933	6.11826	6.21708	6.14764	6.01352	6.05463	5.9472	5.87726	5.45192	4.36878	2.89501	1.58966	0.980565	0.693041	0.562649	0.403238		270.6	5.82703	5.63086	5.52916	5.5127	5.52622	5.6843	5.75392	5.63442	5.31095	4.72706	3.82131	2.7156	2.31091	1.95372	1.70152	1.53198		270.6	4.36185	4.45408	4.33903	4.40479	4.30586	3.91823	2.88111	1.95761	1.59062	1.32777	1.04732	0.874977
	270.7	6.08057	6.06655	6.17552	6.10285	5.97478	6.00586	5.89708	5.83106	5.41338	4.33934	2.87509	1.57635	0.971054	0.690943	0.551517	0.395045		270.7	5.788	5.59199	5.49058	5.47443	5.47914	5.6438	5.71411	5.59083	5.27288	4.69272	3.79808	2.70416	2.29674	1.94042	1.69236	1.5237		270.7	4.35143	4.43153	4.32701	4.3877	4.28965	3.90165	2.85974	1.95299	1.57858	1.32397	1.052	0.876102
	270.8	6.02919	6.01459	6.12811	6.05451	5.93202	5.9501	5.84358	5.78131	5.37254	4.30566	2.84885	1.56212	0.960977	0.685188	0.53805	0.386611		270.8	5.74886	5.55306	5.45354	5.43664	5.43734	5.60282	5.67336	5.5435	5.23696	4.66024	3.77777	2.69782	2.28176	1.92491	1.68577	1.51392		270.8	4.33843	4.40534	4.31371	4.3685	4.27003	3.88024	2.83748	1.94526	1.56609	1.32076	1.05496	0.874265
	270.9	5.9745	5.95907	6.07464	5.99969	5.88664	5.89392	5.78898	5.72879	5.32928	4.26802	2.81698	1.54568	0.949025	0.678789	0.5233	0.376705		270.9	5.71434	5.51433	5.41468	5.40296	5.40191	5.56048	5.6343	5.49684	5.2003	4.62838	3.75844	2.69316	2.26982	1.91758	1.67883	1.50538		270.9	4.32049	4.38103	4.30089	4.34937	4.25118	3.85532	2.81898	1.94069	1.5549	1.31524	1.05333	0.866914
	271	5.9235	5.90795	6.02274	5.94844	5.83784	5.83834	5.73987	5.6743	5.28947	4.23126	2.78311	1.5314	0.932938	0.675827	0.507656	0.370845		271	5.67731	5.47851	5.3745	5.36886	5.36946	5.51609	5.59489	5.45229	5.166	4.59902	3.73968	2.68835	2.25855	1.90845	1.66931	1.50197		271	4.30239	4.35914	4.28668	4.32533	4.23199	3.82814	2.80295	1.93573	1.54724	1.30927	1.04979	0.860526
	271.1	5.8673	5.85354	5.96843	5.89452	5.78645	5.78238	5.68831	5.62146	5.2441	4.19336	2.74647	1.51462	0.914864	0.671728	0.490783	0.365441		271.1	5.64059	5.44131	5.33372	5.33671	5.33813	5.46983	5.55471	5.4108	5.13319	4.56923	3.72026	2.6823	2.24946	1.89886	1.65493	1.50047		271.1	4.28348	4.33851	4.27148	4.30266	4.2116	3.80097	2.78893	1.92859	1.54178	1.30169	1.04507	0.852844
	271.2	5.81101	5.79727	5.91525	5.83944	5.73334	5.72669	5.62898	5.56742	5.19792	4.15688	2.70409	1.49979	0.896073	0.661934	0.470967	0.356719		271.2	5.60155	5.4016	5.2903	5.30723	5.30627	5.42562	5.51467	5.37004	5.10117	4.53864	3.69877	2.67365	2.23881	1.88413	1.63982	1.49691		271.2	4.26849	4.32383	4.25661	4.28074	4.18917	3.77602	2.77597	1.92262	1.53385	1.29543	1.0382	0.849785
	271.3	5.75531	5.74379	5.85953	5.78378	5.67665	5.66907	5.56919	5.50967	5.14877	4.11754	2.66401	1.48228	0.870892	0.65074	0.454679	0.346785		271.3	5.56428	5.36326	5.24844	5.27996	5.27569	5.38669	5.48047	5.33224	5.07023	4.51011	3.68011	2.66579	2.22962	1.87651	1.62793	1.49533		271.3	4.25379	4.31054	4.23975	4.26253	4.16759	3.74825	2.76455	1.9167	1.52482	1.28945	1.03329	0.84452
	271.4	5.70063	5.69569	5.80422	5.73219	5.61887	5.61287	5.51237	5.45101	5.10067	4.08425	2.62676	1.46469	0.849806	0.636465	0.44329	0.33823		271.4	5.52466	5.32312	5.20667	5.25116	5.24172	5.34776	5.44319	5.29534	5.03804	4.48156	3.6623	2.65689	2.22226	1.8696	1.61539	1.49432		271.4	4.24319	4.30238	4.22451	4.24937	4.15036	3.72672	2.76308	1.91255	1.52301	1.28733	1.03186	0.843962
	271.5	5.64757	5.64397	5.74534	5.67253	5.56005	5.55126	5.45698	5.38872	5.05307	4.04712	2.59054	1.44501	0.828645	0.618319	0.430653	0.324911		271.5	5.48467	5.28261	5.16643	5.21894	5.21001	5.31011	5.40761	5.26002	5.00841	4.45645	3.64674	2.64837	2.21714	1.86523	1.60279	1.49875		271.5	4.2313	4.28934	4.20594	4.23293	4.13234	3.70316	2.75604	1.90624	1.51825	1.28075	1.02891	0.841123
	271.6	5.59501	5.59097	5.68866	5.61456	5.5048	5.49721	5.40083	5.3261	5.00433	4.00934	2.55692	1.42721	0.805977	0.59883	0.41709	0.308735		271.6	5.44233	5.24161	5.12246	5.18459	5.1768	5.26875	5.36857	5.22063	4.97486	4.42708	3.62799	2.63144	2.20566	1.85726	1.58685	1.50383		271.6	4.21924	4.27528	4.188	4.21814	4.11503	3.6795	2.74944	1.90336	1.513	1.27495	1.02549	0.837204
	271.7	5.54565	5.53873	5.63402	5.56132	5.4529	5.44597	5.34585	5.26449	4.95511	3.97524	2.52582	1.41224	0.782728	0.578159	0.404477	0.294184		271.7	5.39925	5.2009	5.08245	5.14881	5.14189	5.22809	5.32543	5.1845	4.94216	4.39694	3.61001	2.6141	2.19551	1.84853	1.57036	1.50823		271.7	4.20609	4.25978	4.16481	4.20063	4.09482	3.65425	2.7434	1.89772	1.50234	1.27168	1.01804	0.830227
	271.8	5.49387	5.48479	5.57852	5.5037	5.40065	5.39268	5.28546	5.20197	4.90045	3.93508	2.49579	1.39372	0.759116	0.554857	0.390761	0.278862		271.8	5.35762	5.15959	5.04223	5.1158	5.10761	5.18578	5.28426	5.14927	4.90948	4.36758	3.59414	2.59703	2.1839	1.83475	1.55551	1.5116		271.8	4.19743	4.24485	4.14587	4.18245	4.07187	3.63317	2.7394	1.89086	1.49192	1.26936	1.01168	0.821181
	271.9	5.44393	5.43106	5.52618	5.44739	5.34585	5.3349	5.22386	5.13654	4.84567	3.89379	2.46661	1.37544	0.73542	0.533516	0.378287	0.262766		271.9	5.31573	5.11823	5.00149	5.08023	5.06772	5.14502	5.24216	5.11022	4.87342	4.33792	3.57748	2.57456	2.17066	1.82301	1.54345	1.51464		271.9	4.18897	4.22674	4.12575	4.16005	4.0535	3.61411	2.73148	1.88388	1.47821	1.26354	1.00586	0.81131
	272	5.39486	5.38257	5.47493	5.39426	5.28997	5.27676	5.16613	5.07148	4.79302	3.8526	2.44333	1.35951	0.716535	0.512663	0.366581	0.248179		272	5.27746	5.07754	4.96395	5.04021	5.02736	5.10262	5.19754	5.06915	4.84009	4.31116	3.55915	2.55024	2.15916	1.81349	1.53039	1.51985		272	4.17421	4.20267	4.1066	4.13634	4.03136	3.59163	2.72	1.87673	1.46147	1.25352	0.998464	0.796761
	272.1	5.34779	5.33261	5.42606	5.34461	5.23115	5.22259	5.11032	5.00845	4.74012	3.80923	2.41882	1.34361	0.701015	0.497477	0.353828	0.234594		272.1	5.23423	5.03411	4.92617	4.99837	4.98557	5.0522	5.15229	5.0254	4.8042	4.27966	3.53461	2.52439	2.14554	1.79964	1.51752	1.52072		272.1	4.15692	4.17762	4.08926	4.10804	4.00891	3.56778	2.7091	1.86718	1.44544	1.24309	0.990831	0.781101
	272.2	5.29852	5.28191	5.37877	5.29766	5.17509	5.17037	5.0535	4.94239	4.68944	3.76787	2.39373	1.32727	0.684228	0.487071	0.343455	0.224107		272.2	5.18862	4.99329	4.8893	4.95678	4.94594	5.00343	5.10824	4.9817	4.7705	4.24888	3.5079	2.5031	2.1309	1.78074	1.50433	1.52154		272.2	4.14011	4.15172	4.07214	4.08062	3.98522	3.54357	2.69445	1.86038	1.42885	1.22936	0.981344	0.764489
	272.3	5.25087	5.23338	5.33133	5.25301	5.12128	5.12082	4.99771	4.88403	4.64026	3.72345	2.36985	1.31519	0.667437	0.481882	0.336147	0.218244		272.3	5.14336	4.95579	4.85425	4.91917	4.90529	4.95591	5.06449	4.93779	4.7361	4.2196	3.47791	2.48062	2.11587	1.7617	1.49446	1.51966		272.3	4.12525	4.12441	4.0595	4.05503	3.966	3.52392	2.68438	1.85483	1.41507	1.21656	0.976415	0.75096
	272.4	5.2073	5.18655	5.28791	5.21396	5.06384	5.06982	4.94507	4.83012	4.5959	3.68006	2.348	1.30468	0.656406	0.478729	0.329401	0.219706		272.4	5.10101	4.91804	4.82047	4.88053	4.8642	4.91231	5.02207	4.89681	4.70428	4.19068	3.44689	2.46619	2.10169	1.74798	1.4898	1.51747		272.4	4.10785	4.09544	4.04669	4.03023	3.94996	3.499	2.67353	1.84826	1.40299	1.20319	0.970319	0.737024
	272.5	5.16463	5.14169	5.24659	5.17329	5.00558	5.01488	4.89209	4.77827	4.55164	3.63455	2.32597	1.29337	0.646138	0.476374	0.323081	0.222363		272.5	5.05955	4.88176	4.78823	4.84272	4.82328	4.87238	4.98434	4.85182	4.67464	4.16488	3.41538	2.45572	2.09093	1.73528	1.48596	1.51513		272.5	4.09343	4.06565	4.03618	4.00764	3.93035	3.47607	2.65962	1.83952	1.39565	1.19213	0.96774	0.727951
	272.6	5.12364	5.0982	5.20295	5.13192	4.94453	4.95951	4.83933	4.72589	4.50758	3.58929	2.30565	1.28441	0.636789	0.475639	0.317147	0.226484		272.6	5.01558	4.84323	4.75272	4.79889	4.78038	4.82681	4.94359	4.80452	4.64333	4.13571	3.38073	2.43968	2.07581	1.72141	1.48102	1.50663		272.6	4.07585	4.0371	4.02311	3.98459	3.91151	3.45384	2.64248	1.83185	1.38462	1.17819	0.965919	0.719683
	272.7	5.07883	5.05329	5.15665	5.08966	4.88173	4.90586	4.78492	4.67646	4.46227	3.54483	2.28172	1.27201	0.628693	0.471574	0.31051	0.228146		272.7	4.97094	4.80509	4.71802	4.75677	4.73787	4.78001	4.90001	4.75818	4.60823	4.10592	3.34605	2.42629	2.06257	1.70691	1.47545	1.49623		272.7	4.0539	4.00578	4.00583	3.95708	3.88883	3.42619	2.6225	1.81956	1.37736	1.16483	0.960023	0.71105
	272.8	5.03436	5.00295	5.10507	5.04488	4.82197	4.85061	4.73216	4.62591	4.4156	3.50083	2.25357	1.25985	0.619953	0.467183	0.305697	0.231909		272.8	4.92678	4.76593	4.68351	4.71578	4.6996	4.73613	4.85712	4.71162	4.5727	4.07529	3.3122	2.41342	2.0495	1.69243	1.46852	1.48336		272.8	4.02796	3.97842	3.98775	3.93336	3.8632	3.39927	2.60664	1.805	1.37197	1.155	0.955383	0.706533
	272.9	4.98806	4.95304	5.05347	4.99805	4.76528	4.79481	4.67943	4.57274	4.36738	3.45403	2.22215	1.24788	0.608217	0.462422	0.301423	0.236568		272.9	4.88215	4.72803	4.64892	4.67713	4.65902	4.6923	4.81795	4.66727	4.5366	4.04418	3.28329	2.40108	2.04013	1.67873	1.46389	1.47022		272.9	4.00358	3.95431	3.96833	3.90736	3.83693	3.37478	2.59014	1.79187	1.36478	1.14797	0.952122	0.706284
	273	4.94328	4.90097	4.99729	4.94739	4.70737	4.73634	4.63194	4.52119	4.31557	3.40529	2.1915	1.23338	0.595917	0.45362	0.294517	0.240506		273	4.83978	4.68945	4.61576	4.63738	4.61534	4.65325	4.77971	4.62434	4.50286	4.01287	3.25863	2.38923	2.02907	1.66838	1.45866	1.46592		273	3.98228	3.93665	3.94886	3.88481	3.81538	3.3558	2.57889	1.78245	1.36182	1.14551	0.954394	0.71219
	273.1	4.8992	4.84836	4.94544	4.90023	4.65054	4.67835	4.58687	4.47227	4.26818	3.36057	2.16525	1.21965	0.586716	0.444366	0.291153	0.241652		273.1	4.79917	4.64711	4.57798	4.59778	4.57563	4.61096	4.7376	4.5809	4.46409	3.9838	3.23092	2.37628	2.01665	1.65858	1.4536	1.46211		273.1	3.96087	3.91883	3.92708	3.85974	3.79193	3.33735	2.56612	1.76976	1.35988	1.14148	0.957128	0.717528
	273.2	4.85722	4.79655	4.8953	4.85082	4.59666	4.62224	4.54361	4.42342	4.22101	3.31741	2.13744	1.20409	0.576341	0.433957	0.285013	0.24155		273.2	4.75719	4.59924	4.5394	4.55656	4.5371	4.56716	4.69448	4.53719	4.4246	3.95454	3.2018	2.35733	2.00128	1.64301	1.44561	1.45852		273.2	3.94003	3.901	3.90587	3.83389	3.76522	3.31627	2.5532	1.75672	1.36136	1.13948	0.960423	0.720746
	273.3	4.81417	4.74532	4.84572	4.7984	4.54428	4.57176	4.5004	4.37717	4.17211	3.27708	2.1123	1.19051	0.563465	0.425365	0.279778	0.241049		273.3	4.7148	4.54966	4.49528	4.51309	4.49471	4.5187	4.6514	4.49669	4.37715	3.9222	3.16752	2.327	1.9849	1.62416	1.43664	1.45115		273.3	3.92196	3.8887	3.88522	3.81329	3.74005	3.29723	2.54	1.74506	1.3634	1.13702	0.960929	0.725742
	273.4	4.77096	4.69433	4.80078	4.74751	4.49127	4.52441	4.4624	4.33242	4.1239	3.23949	2.08865	1.17707	0.552402	0.415349	0.277124	0.239889		273.4	4.66943	4.50125	4.45378	4.46753	4.45317	4.47354	4.61079	4.45928	4.32904	3.89433	3.13279	2.29933	1.96696	1.60627	1.42803	1.44778		273.4	3.90381	3.87264	3.86254	3.79021	3.71188	3.27948	2.52237	1.7282	1.36129	1.13327	0.958807	0.730271
	273.5	4.72547	4.64196	4.75584	4.69523	4.44259	4.47749	4.4234	4.28973	4.07606	3.20356	2.06544	1.16158	0.544972	0.405871	0.275579	0.237797		273.5	4.62467	4.45381	4.41489	4.42689	4.41134	4.4344	4.5722	4.42269	4.28388	3.86775	3.09855	2.27521	1.95173	1.59091	1.42243	1.4456		273.5	3.89043	3.85592	3.84273	3.77029	3.68675	3.26431	2.50238	1.71565	1.35843	1.12967	0.958024	0.734407
	273.6	4.68483	4.5967	4.71494	4.65072	4.39801	4.43497	4.38757	4.25084	4.03415	3.1721	2.047	1.15089	0.539706	0.401148	0.279675	0.240254		273.6	4.58016	4.40634	4.37557	4.38337	4.36834	4.3949	4.53264	4.38373	4.2387	3.83679	3.06181	2.25124	1.93187	1.57027	1.41799	1.44137		273.6	3.88092	3.84056	3.82476	3.75036	3.66444	3.24947	2.48277	1.70436	1.35117	1.13016	0.960293	0.73931
	273.7	4.64715	4.55621	4.67585	4.60991	4.35398	4.39549	4.35549	4.21222	3.995	3.14044	2.03357	1.13928	0.534856	0.40204	0.285186	0.242974		273.7	4.53672	4.36079	4.33581	4.33682	4.32705	4.3547	4.49326	4.34731	4.19143	3.80547	3.02559	2.22875	1.91246	1.55443	1.41116	1.44143		273.7	3.87165	3.82316	3.80769	3.73179	3.64268	3.23374	2.46439	1.69085	1.34679	1.12889	0.959283	0.741983
	273.8	4.60986	4.51683	4.6414	4.57425	4.31399	4.36007	4.32594	4.17929	3.96166	3.11524	2.02179	1.13466	0.533497	0.405863	0.294443	0.247591		273.8	4.49343	4.31476	4.29463	4.28953	4.28876	4.31595	4.45111	4.31026	4.14876	3.77703	2.99119	2.20674	1.89359	1.54142	1.40517	1.43904		273.8	3.86149	3.80045	3.78866	3.71025	3.61987	3.21969	2.4446	1.67656	1.34213	1.12683	0.957323	0.746719
	273.9	4.5739	4.47701	4.60607	4.53521	4.27746	4.3235	4.29686	4.14728	3.93091	3.08762	2.00555	1.13061	0.532311	0.412222	0.299881	0.250635		273.9	4.44808	4.26745	4.25126	4.24111	4.24825	4.27575	4.4073	4.27311	4.10395	3.74286	2.95314	2.18175	1.87152	1.52432	1.40199	1.43262		273.9	3.84812	3.77346	3.76945	3.68551	3.59421	3.19933	2.41969	1.66176	1.32943	1.1194	0.95418	0.748706
	274	4.53247	4.43494	4.57139	4.49926	4.2411	4.28578	4.26516	4.11465	3.89814	3.06063	1.98854	1.12491	0.529281	0.41964	0.30263	0.255512		274	4.40498	4.22407	4.20801	4.19292	4.20348	4.23481	4.36313	4.23688	4.06125	3.70987	2.91789	2.15948	1.85108	1.50906	1.39776	1.42061		274	3.8384	3.75195	3.75288	3.66676	3.57236	3.18371	2.40074	1.65243	1.32001	1.11712	0.950749	0.754798
	274.1	4.49307	4.39617	4.53561	4.46377	4.20295	4.24522	4.2369	4.08515	3.86664	3.036	1.97221	1.11848	0.527763	0.427423	0.308064	0.261181		274.1	4.36121	4.183	4.16119	4.14779	4.1593	4.19923	4.31853	4.20017	4.02208	3.67758	2.88207	2.14234	1.83213	1.49659	1.39268	1.40718		274.1	3.83368	3.73631	3.73836	3.65112	3.55486	3.17456	2.38354	1.64357	1.31143	1.1181	0.951786	0.763273
	274.2	4.45208	4.35613	4.49758	4.42672	4.16614	4.20177	4.20843	4.05261	3.83661	3.0095	1.95629	1.11154	0.526392	0.435272	0.312684	0.267943		274.2	4.32172	4.14429	4.1148	4.10513	4.1174	4.16349	4.27482	4.16082	3.98308	3.64269	2.8478	2.12588	1.81001	1.48162	1.38896	1.39477		274.2	3.8308	3.72304	3.72784	3.63562	3.5399	3.16447	2.36756	1.6417	1.31017	1.11857	0.953289	0.777108
	274.3	4.41139	4.31609	4.45646	4.3908	4.12951	4.15478	4.17743	4.02068	3.80664	2.98369	1.93942	1.10138	0.52255	0.44261	0.313394	0.274011		274.3	4.27964	4.09861	4.06551	4.056	4.06944	4.12283	4.22428	4.11414	3.93799	3.60206	2.80766	2.10484	1.78331	1.4643	1.37829	1.37595		274.3	3.82307	3.70882	3.71502	3.62193	3.52454	3.15448	2.35112	1.63794	1.30946	1.12224	0.956964	0.790368
	274.4	4.37152	4.27543	4.41302	4.35029	4.0966	4.11118	4.14669	3.9893	3.77751	2.95871	1.92468	1.09222	0.521072	0.446656	0.313541	0.281062		274.4	4.24252	4.05527	4.01902	4.01099	4.02891	4.08346	4.17781	4.07134	3.89848	3.56802	2.77173	2.09053	1.76103	1.45309	1.36821	1.35684		274.4	3.81616	3.69086	3.70276	3.6081	3.50487	3.14063	2.33649	1.63473	1.30768	1.12336	0.958394	0.804491
	274.5	4.32933	4.23037	4.36813	4.30663	4.06312	4.06283	4.11693	3.95502	3.74399	2.93202	1.90126	1.07833	0.517284	0.45137	0.310313	0.281788		274.5	4.20192	4.01254	3.97372	3.96839	3.98891	4.04758	4.1324	4.03243	3.86005	3.53308	2.73889	2.07719	1.74178	1.44574	1.36264	1.34166		274.5	3.8104	3.67566	3.6901	3.5972	3.48427	3.13026	2.32334	1.6303	1.3051	1.12086	0.960509	0.818506
	274.6	4.28859	4.18798	4.32082	4.25969	4.03191	4.01361	4.08525	3.92444	3.71315	2.90865	1.88002	1.06249	0.512411	0.454759	0.306466	0.281932		274.6	4.16673	3.97249	3.93162	3.92897	3.94793	4.01602	4.08893	3.99502	3.82462	3.5042	2.71068	2.06683	1.7234	1.43987	1.35928	1.32976		274.6	3.80763	3.66523	3.67954	3.58907	3.46377	3.11896	2.31079	1.6266	1.30309	1.12032	0.9667	0.827449
	274.7	4.24425	4.14093	4.26838	4.20805	3.99647	3.95928	4.05003	3.89248	3.67518	2.88146	1.85547	1.04305	0.508254	0.450293	0.297242	0.277906		274.7	4.13033	3.9336	3.88752	3.8882	3.90403	3.98259	4.04673	3.9583	3.78669	3.4745	2.68176	2.05014	1.70612	1.4355	1.35396	1.31925		274.7	3.80831	3.65742	3.66821	3.57948	3.44191	3.11223	2.29861	1.62195	1.30243	1.12137	0.971829	0.837854
	274.8	4.20183	4.09543	4.21505	4.15571	3.95973	3.90764	4.01365	3.85649	3.63284	2.8556	1.83205	1.01867	0.50508	0.443867	0.288989	0.271972		274.8	4.09339	3.89481	3.84271	3.84485	3.85895	3.94771	4.00519	3.92255	3.75025	3.44275	2.65503	2.03071	1.6909	1.43089	1.34389	1.3068		274.8	3.80552	3.64644	3.64822	3.56623	3.41761	3.09994	2.2825	1.61667	1.29663	1.12164	0.973461	0.845551
	274.9	4.15861	4.0474	4.15649	4.10017	3.92491	3.85773	3.97376	3.81905	3.5868	2.82992	1.80789	0.995015	0.502205	0.433089	0.281061	0.258873		274.9	4.05422	3.85392	3.79893	3.80039	3.81509	3.90929	3.96394	3.88515	3.70974	3.40611	2.6266	2.00815	1.6731	1.42221	1.33099	1.29519		274.9	3.80164	3.63788	3.6307	3.55195	3.38794	3.09231	2.27142	1.61388	1.29202	1.12025	0.977712	0.854677
	275	4.11506	3.99484	4.09472	4.04523	3.89016	3.80719	3.93127	3.77838	3.54049	2.80308	1.78005	0.970085	0.495926	0.421775	0.266249	0.241087		275	4.01598	3.81001	3.75885	3.75696	3.77534	3.8717	3.91875	3.85095	3.66618	3.37013	2.60153	1.98452	1.65511	1.41441	1.31775	1.28733		275	3.78977	3.62288	3.60623	3.53368	3.35222	3.0757	2.25912	1.6097	1.28223	1.11266	0.975203	0.856785
	275.1	4.07192	3.94158	4.03552	3.9887	3.85686	3.76039	3.89205	3.74089	3.49636	2.77579	1.74802	0.945759	0.491027	0.410047	0.251544	0.224536		275.1	3.97698	3.76602	3.71861	3.71623	3.73637	3.841	3.87519	3.81793	3.62065	3.33529	2.57464	1.96474	1.64189	1.40611	1.30278	1.28385		275.1	3.78123	3.60975	3.58288	3.51785	3.31972	3.06001	2.24704	1.60484	1.27014	1.10704	0.973412	0.857511
	275.2	4.03396	3.89754	3.98145	3.93917	3.82648	3.71745	3.85522	3.70677	3.45752	2.75229	1.72301	0.927521	0.487028	0.405179	0.244546	0.209205		275.2	3.94137	3.72388	3.6775	3.67355	3.69749	3.81224	3.83223	3.78985	3.57969	3.30243	2.5503	1.94521	1.62821	1.39946	1.29247	1.28441		275.2	3.77539	3.59966	3.5601	3.50233	3.29095	3.04472	2.23475	1.60131	1.25917	1.1022	0.975321	0.859374
	275.3	3.99178	3.85312	3.92793	3.88781	3.7884	3.67246	3.81024	3.66651	3.41519	2.72404	1.69789	0.90622	0.480209	0.395212	0.237137	0.194625		275.3	3.90191	3.68052	3.63413	3.62966	3.65408	3.7813	3.78989	3.76017	3.53819	3.26709	2.52454	1.92131	1.61115	1.38746	1.28213	1.28329		275.3	3.77269	3.58849	3.53622	3.48595	3.26324	3.02804	2.22209	1.59858	1.25227	1.09711	0.976032	0.856299
	275.4	3.94853	3.80841	3.8761	3.83795	3.74855	3.62828	3.76193	3.62587	3.37066	2.69788	1.67337	0.887352	0.472069	0.381759	0.227513	0.181256		275.4	3.86306	3.63812	3.59004	3.58327	3.61345	3.75117	3.74685	3.73033	3.4944	3.23488	2.49671	1.8992	1.59196	1.37457	1.26997	1.27844		275.4	3.77108	3.57845	3.51343	3.46963	3.23838	3.01286	2.20848	1.59796	1.24597	1.09349	0.975146	0.853503
	275.5	3.90537	3.76691	3.8302	3.792	3.70784	3.58577	3.71576	3.58564	3.32955	2.67361	1.65153	0.870465	0.466968	0.372832	0.224209	0.172448		275.5	3.82514	3.59513	3.54552	3.5383	3.57407	3.71532	3.70769	3.70226	3.44681	3.19987	2.46669	1.88029	1.57167	1.36126	1.25765	1.27126		275.5	3.76478	3.56363	3.49088	3.45336	3.20936	2.9911	2.19349	1.59408	1.2377	1.087	0.970078	0.848559
	275.6	3.86269	3.73266	3.78791	3.74763	3.67121	3.54631	3.6694	3.55061	3.29149	2.64733	1.63034	0.857829	0.460703	0.368356	0.220543	0.167218		275.6	3.78723	3.55307	3.5061	3.49753	3.5366	3.68139	3.66971	3.67472	3.4051	3.16565	2.43866	1.86524	1.55312	1.35083	1.24952	1.26777		275.6	3.75492	3.54876	3.47119	3.43613	3.18223	2.96451	2.1785	1.58749	1.23064	1.07963	0.964331	0.8423
	275.7	3.81989	3.70015	3.74559	3.70566	3.63556	3.50406	3.6252	3.51529	3.25792	2.61963	1.6097	0.848683	0.457604	0.365818	0.220564	0.163675		275.7	3.75231	3.51526	3.46716	3.46095	3.50413	3.64851	3.63461	3.6485	3.36106	3.1341	2.41277	1.85236	1.53801	1.34267	1.24554	1.26374		275.7	3.74827	3.53449	3.45175	3.41909	3.15964	2.94125	2.1636	1.58113	1.22388	1.07418	0.95746	0.836242
	275.8	3.78019	3.66886	3.70724	3.66626	3.60018	3.45916	3.58272	3.47837	3.22777	2.5909	1.58988	0.83959	0.456311	0.362758	0.222579	0.160328		275.8	3.7185	3.48104	3.43047	3.42574	3.47161	3.61784	3.59849	3.6222	3.32495	3.10392	2.39088	1.84607	1.52413	1.33768	1.23941	1.26436		275.8	3.73836	3.51528	3.43116	3.39864	3.13521	2.91395	2.14629	1.57523	1.21717	1.06941	0.951412	0.826344
	275.9	3.74232	3.63914	3.66765	3.6266	3.5638	3.41107	3.53968	3.44041	3.19638	2.56194	1.57309	0.832344	0.452986	0.358277	0.221619	0.158869		275.9	3.6832	3.44727	3.39206	3.39131	3.43543	3.58407	3.55907	3.59527	3.29318	3.0695	2.37158	1.83513	1.51144	1.32959	1.23112	1.25628		275.9	3.72706	3.49859	3.41187	3.37696	3.11491	2.88948	2.13115	1.57119	1.21298	1.06719	0.949144	0.81696
	276	3.70481	3.60735	3.62867	3.58562	3.52323	3.36336	3.49553	3.39988	3.16383	2.53354	1.55502	0.825669	0.452407	0.351809	0.218709	0.155474		276	3.64614	3.41116	3.35285	3.35581	3.4004	3.54611	3.51883	3.56242	3.26115	3.03219	2.35268	1.82064	1.49515	1.32125	1.22246	1.24444		276	3.71153	3.48094	3.39049	3.3556	3.09208	2.86414	2.11931	1.56079	1.21029	1.06262	0.944092	0.806559
	276.1	3.66446	3.57164	3.58919	3.54203	3.4835	3.31436	3.45214	3.35984	3.1273	2.5018	1.53555	0.817527	0.452566	0.346422	0.20924	0.147493		276.1	3.61235	3.37634	3.31914	3.32615	3.36964	3.50799	3.48274	3.52987	3.22917	3.00155	2.33591	1.80767	1.48286	1.31776	1.21703	1.23691		276.1	3.69376	3.46022	3.36682	3.33265	3.07022	2.84018	2.10699	1.5488	1.20866	1.05829	0.937696	0.797826
	276.2	3.6252	3.53407	3.54957	3.49743	3.4465	3.26926	3.4125	3.32383	3.09289	2.47306	1.51554	0.811698	0.456451	0.340428	0.203188	0.142091		276.2	3.57986	3.34009	3.28418	3.29902	3.33977	3.46896	3.44337	3.4968	3.19912	2.97145	2.3192	1.79447	1.47241	1.31222	1.21389	1.22826		276.2	3.67506	3.44038	3.34396	3.31112	3.04849	2.81718	2.09688	1.53728	1.20431	1.05461	0.936537	0.791753
	276.3	3.58419	3.49393	3.5062	3.44747	3.40261	3.22296	3.36875	3.28644	3.05505	2.43721	1.49153	0.803558	0.456912	0.333702	0.193587	0.128931		276.3	3.54528	3.30473	3.25111	3.27044	3.30953	3.42694	3.40343	3.4586	3.1635	2.93688	2.30066	1.7765	1.45954	1.30202	1.20755	1.21869		276.3	3.65955	3.426	3.32452	3.29209	3.028	2.79739	2.08898	1.52759	1.20246	1.05411	0.938627	0.789518
	276.4	3.54419	3.45073	3.45976	3.39389	3.35278	3.1754	3.32194	3.24583	3.01423	2.39666	1.47114	0.792959	0.449846	0.324167	0.183662	0.112756		276.4	3.51312	3.27637	3.22282	3.23959	3.28137	3.3893	3.36788	3.42102	3.13268	2.90741	2.28635	1.75999	1.45137	1.29351	1.19567	1.20829		276.4	3.64391	3.40852	3.30242	3.27381	3.01098	2.78096	2.08023	1.51679	1.20259	1.05692	0.939978	0.781856
	276.5	3.50792	3.40834	3.41427	3.34156	3.3028	3.13178	3.27506	3.2063	2.97272	2.35784	1.4496	0.778111	0.442402	0.312728	0.175158	0.0967103		276.5	3.47662	3.24467	3.19369	3.20605	3.25404	3.34809	3.32879	3.37862	3.10192	2.87339	2.26691	1.73692	1.44081	1.28134	1.18333	1.20084		276.5	3.6279	3.38968	3.28187	3.25476	2.99099	2.76526	2.07055	1.50254	1.19854	1.05771	0.94281	0.77427
	276.6	3.46916	3.36514	3.3687	3.28774	3.25217	3.08621	3.2243	3.16694	2.92806	2.31713	1.42678	0.762989	0.43278	0.303547	0.163932	0.0825426		276.6	3.44336	3.21336	3.16962	3.17262	3.22673	3.30884	3.29431	3.33761	3.07188	2.84257	2.25072	1.71608	1.43275	1.27241	1.17434	1.19649		276.6	3.60657	3.36646	3.26053	3.23205	2.96844	2.74485	2.0569	1.48416	1.194	1.05247	0.939395	0.766442
	276.7	3.42504	3.32134	3.3216	3.23231	3.19628	3.04089	3.171	3.12584	2.87881	2.27435	1.39937	0.74378	0.419653	0.290588	0.154646	0.0646568		276.7	3.40894	3.1791	3.14425	3.13737	3.20053	3.2728	3.26339	3.29606	3.0398	2.8174	2.23337	1.69754	1.42445	1.26757	1.16888	1.19478		276.7	3.5896	3.34499	3.24254	3.21301	2.947	2.72668	2.04707	1.46306	1.18603	1.04689	0.938811	0.756727
	276.8	3.38131	3.27998	3.27971	3.18245	3.14147	3.00086	3.11938	3.08496	2.83101	2.23295	1.37006	0.727157	0.408948	0.28206	0.151172	0.0484891		276.8	3.37709	3.15048	3.1223	3.10569	3.17782	3.23945	3.23994	3.25997	3.01374	2.79672	2.2218	1.68411	1.42192	1.26745	1.16653	1.2		276.8	3.57717	3.32643	3.22717	3.19653	2.92841	2.7095	2.03774	1.44844	1.18026	1.04332	0.941217	0.752894
	276.9	3.33942	3.23937	3.23675	3.13494	3.08641	2.95994	3.06783	3.04208	2.78279	2.19238	1.33731	0.708723	0.393013	0.273952	0.146849	0.0314417		276.9	3.34169	3.12213	3.09654	3.06982	3.14855	3.20477	3.21413	3.22352	2.98221	2.7709	2.20614	1.66828	1.41815	1.26493	1.16058	1.20299		276.9	3.56036	3.31195	3.21337	3.182	2.91013	2.69367	2.02609	1.4322	1.1736	1.04038	0.940679	0.748089
	277	3.29607	3.19774	3.19267	3.08819	3.0309	2.92042	3.01408	2.99935	2.73516	2.15076	1.30717	0.690311	0.372399	0.261553	0.143828	0.0181851		277	3.30883	3.0984	3.07424	3.03799	3.12197	3.17184	3.19315	3.19079	2.95276	2.74707	2.19223	1.65774	1.41334	1.26367	1.15742	1.20627		277	3.54651	3.29974	3.20002	3.16353	2.89319	2.67647	2.01423	1.41878	1.16981	1.04039	0.940105	0.747282
	277.1	3.25288	3.15625	3.14967	3.04779	2.9821	2.87894	2.96263	2.95433	2.68658	2.11081	1.27869	0.670716	0.353987	0.249073	0.140227	0.00409067		277.1	3.27365	3.07508	3.04952	3.0071	3.09617	3.13776	3.16985	3.15745	2.92354	2.7188	2.17761	1.64777	1.41093	1.26158	1.153	1.20737		277.1	3.53198	3.28279	3.18294	3.14374	2.87887	2.65682	1.99945	1.40595	1.16599	1.03761	0.936137	0.746432
	277.2	3.21086	3.11994	3.11084	3.01172	2.9365	2.84031	2.91471	2.91207	2.643	2.0767	1.25012	0.65027	0.338581	0.238591	0.140208	-0.00617582		277.2	3.24175	3.04909	3.02739	2.98079	3.0725	3.10611	3.14488	3.12484	2.8965	2.68914	2.16684	1.64343	1.40976	1.26231	1.15261	1.21079		277.2	3.51255	3.26326	3.16901	3.11906	2.86439	2.63099	1.98411	1.39189	1.16171	1.03181	0.931003	0.744824
	277.3	3.16899	3.08308	3.07416	2.97343	2.89312	2.79721	2.86563	2.86958	2.60134	2.04147	1.22091	0.633923	0.324637	0.228656	0.135471	-0.0143763		277.3	3.21116	3.02114	3.00448	2.95724	3.05162	3.07958	3.12006	3.09178	2.8664	2.66168	2.15781	1.6407	1.40663	1.26382	1.15751	1.21635		277.3	3.49524	3.24933	3.16276	3.09523	2.85356	2.60947	1.96743	1.38085	1.16299	1.02444	0.924781	0.74762
	277.4	3.12426	3.04577	3.03922	2.93432	2.84946	2.75362	2.81869	2.82229	2.55888	2.0029	1.18859	0.616116	0.306227	0.219782	0.13011	-0.0227134		277.4	3.18123	2.99488	2.98154	2.93469	3.02917	3.05286	3.09323	3.05969	2.83687	2.63619	2.14828	1.63813	1.40523	1.26565	1.16155	1.21958		277.4	3.47571	3.23104	3.15469	3.07266	2.84305	2.5859	1.95012	1.36706	1.15983	1.01796	0.916645	0.747098
	277.5	3.07585	3.00603	3.00069	2.89164	2.80345	2.71114	2.77244	2.77133	2.51436	1.96433	1.15868	0.597535	0.286151	0.20951	0.123006	-0.0310842		277.5	3.14823	2.96956	2.95445	2.91273	3.00487	3.02484	3.06479	3.02517	2.81073	2.60671	2.13555	1.6364	1.40131	1.26819	1.16328	1.21648		277.5	3.45657	3.21822	3.1454	3.04962	2.83437	2.56538	1.9295	1.35002	1.15732	1.01433	0.909495	0.747165
	277.6	3.03001	2.96632	2.96458	2.84988	2.76005	2.66694	2.72484	2.72005	2.46811	1.92644	1.13257	0.577637	0.266661	0.199191	0.116405	-0.0380439		277.6	3.11764	2.94603	2.92772	2.88939	2.98319	2.99375	3.03619	2.99158	2.78593	2.57977	2.12575	1.63055	1.39363	1.26935	1.16827	1.21045		277.6	3.43692	3.20189	3.13523	3.02395	2.82207	2.54321	1.9078	1.3329	1.15663	1.00865	0.89964	0.746652
	277.7	2.98134	2.92002	2.92311	2.80413	2.71618	2.6187	2.67755	2.66461	2.4188	1.88582	1.10552	0.552658	0.242681	0.185812	0.105134	-0.0447519		277.7	3.08354	2.91926	2.90022	2.86439	2.95664	2.96076	3.00395	2.95528	2.76094	2.55085	2.11112	1.61971	1.37969	1.26555	1.17201	1.2025		277.7	3.41963	3.18621	3.12535	3.00083	2.81216	2.52242	1.89143	1.31751	1.15649	0.998666	0.888079	0.745136
	277.8	2.93905	2.87877	2.88422	2.7661	2.67557	2.57379	2.6371	2.61755	2.37517	1.84872	1.08138	0.532746	0.225777	0.175268	0.0942541	-0.0497707		277.8	3.05086	2.89508	2.87403	2.84133	2.93421	2.927	2.97161	2.92126	2.73529	2.52435	2.09703	1.61143	1.36915	1.26683	1.17561	1.19424		277.8	3.40185	3.17027	3.11608	2.97624	2.80244	2.50599	1.87711	1.30306	1.15464	0.986458	0.876719	0.745884
	277.9	2.8989	2.8392	2.84303	2.72516	2.63283	2.52996	2.60178	2.56905	2.33687	1.81132	1.05795	0.512058	0.211152	0.167035	0.0828958	-0.0540957		277.9	3.01658	2.8676	2.84763	2.81696	2.909	2.89537	2.93882	2.88498	2.71034	2.49567	2.07736	1.59875	1.35657	1.26645	1.17746	1.18446		277.9	3.37789	3.15372	3.10751	2.95466	2.78933	2.4866	1.86401	1.28825	1.15277	0.972242	0.865738	0.745626
	278	2.85923	2.79843	2.80144	2.68362	2.59215	2.49082	2.56493	2.51997	2.29723	1.77288	1.03321	0.492555	0.194178	0.15802	0.0705861	-0.060994		278	2.97931	2.84104	2.81916	2.79035	2.88177	2.86734	2.90414	2.84711	2.68462	2.46862	2.05741	1.58002	1.34413	1.26309	1.18017	1.17398		278	3.36021	3.14093	3.10048	2.93663	2.77973	2.47081	1.85279	1.27676	1.15079	0.959535	0.857228	0.74529
	278.1	2.81779	2.75765	2.7546	2.64104	2.54679	2.45122	2.52882	2.46661	2.2575	1.73298	1.00595	0.474168	0.177251	0.145468	0.0585255	-0.0689396		278.1	2.93803	2.81384	2.78977	2.75993	2.85146	2.83789	2.86652	2.80787	2.65399	2.4391	2.03109	1.55954	1.32855	1.25426	1.17934	1.15754		278.1	3.34356	3.12748	3.08874	2.9256	2.77006	2.45972	1.84595	1.26677	1.14667	0.948888	0.847164	0.746044
	278.2	2.77749	2.71595	2.70623	2.59868	2.49871	2.4159	2.49367	2.41559	2.21658	1.69526	0.979324	0.455792	0.16185	0.133348	0.0471903	-0.0767251		278.2	2.89658	2.78682	2.75841	2.73009	2.81527	2.80828	2.82663	2.76711	2.62557	2.40727	2.00103	1.54029	1.31361	1.24424	1.17546	1.14259		278.2	3.32654	3.11715	3.07382	2.91486	2.76042	2.44885	1.84179	1.25614	1.14228	0.936053	0.839535	0.748219
	278.3	2.7394	2.67856	2.65943	2.56099	2.45085	2.3849	2.46106	2.37143	2.17744	1.66284	0.955275	0.439433	0.149773	0.122656	0.034815	-0.0812714		278.3	2.85763	2.75859	2.73148	2.70214	2.78214	2.77891	2.78848	2.73018	2.59428	2.37478	1.97347	1.51977	1.30247	1.23158	1.17459	1.12776		278.3	3.31497	3.1081	3.06379	2.90655	2.75647	2.44395	1.8417	1.24612	1.14107	0.925745	0.837212	0.755674
	278.4	2.70026	2.64047	2.60914	2.52435	2.4031	2.35249	2.42569	2.3284	2.13826	1.62906	0.928034	0.421277	0.137277	0.110911	0.0248432	-0.0890272		278.4	2.82066	2.73467	2.7081	2.67387	2.75117	2.75276	2.75476	2.69328	2.56343	2.34407	1.9447	1.50167	1.29094	1.21736	1.17496	1.11837		278.4	3.3058	3.10001	3.0526	2.90001	2.75129	2.43738	1.84271	1.23904	1.13767	0.914005	0.832571	0.762647
	278.5	2.66129	2.60653	2.56203	2.49089	2.35989	2.32081	2.39213	2.28745	2.09921	1.59606	0.90338	0.402274	0.122848	0.100434	0.0156825	-0.0962836		278.5	2.78608	2.71108	2.68485	2.64598	2.72061	2.72727	2.72035	2.65702	2.52645	2.31259	1.91203	1.48371	1.2815	1.20325	1.1725	1.10953		278.5	3.29447	3.08771	3.04047	2.89104	2.74346	2.42989	1.83866	1.23394	1.13128	0.90341	0.830018	0.767231
	278.6	2.62458	2.5712	2.51261	2.45066	2.31506	2.28842	2.35533	2.24102	2.0583	1.56211	0.877468	0.38166	0.107018	0.0861676	0.00998843	-0.105351		278.6	2.74794	2.68353	2.65671	2.61112	2.68463	2.69975	2.68234	2.62076	2.48875	2.27431	1.87845	1.46211	1.26807	1.18341	1.16416	1.09578		278.6	3.28374	3.07792	3.03266	2.88439	2.73601	2.4194	1.83148	1.22873	1.12559	0.896586	0.82651	0.76993
	278.7	2.5864	2.53875	2.46773	2.41297	2.27201	2.25524	2.31467	2.19616	2.01732	1.52511	0.853739	0.364183	0.0906209	0.0739479	0.00520062	-0.112576		278.7	2.71361	2.65823	2.62844	2.57529	2.64692	2.67555	2.64973	2.58243	2.45099	2.23871	1.845	1.44435	1.25214	1.16568	1.15429	1.08052		278.7	3.27418	3.06779	3.02321	2.8735	2.72857	2.40806	1.82084	1.22257	1.11697	0.88925	0.818912	0.768837
	278.8	2.54701	2.50689	2.42497	2.37818	2.23611	2.22141	2.27535	2.14883	1.97682	1.49145	0.833862	0.346286	0.0753506	0.0601414	-0.00351278	-0.115341		278.8	2.68421	2.63217	2.60122	2.5428	2.61124	2.65121	2.61579	2.54921	2.41742	2.20567	1.81371	1.43293	1.23898	1.14894	1.14802	1.06602		278.8	3.26731	3.05684	3.01261	2.86111	2.72111	2.39553	1.80625	1.21543	1.10613	0.881861	0.810302	0.760816
	278.9	2.50609	2.47416	2.38534	2.34632	2.20402	2.18629	2.23378	2.10272	1.93818	1.45942	0.81234	0.326495	0.0634413	0.046667	-0.0145307	-0.1175		278.9	2.66094	2.60063	2.57237	2.51226	2.57615	2.62305	2.5845	2.51813	2.3852	2.17467	1.78539	1.42627	1.22545	1.13593	1.1464	1.0583		278.9	3.26318	3.04952	3.0048	2.84946	2.7094	2.38155	1.79532	1.21385	1.09839	0.873353	0.804292	0.757325
	279	2.46588	2.44314	2.34601	2.31358	2.17535	2.15122	2.19435	2.05981	1.89972	1.42905	0.794715	0.311158	0.0541191	0.0347711	-0.0242409	-0.119795		279	2.64152	2.57374	2.54683	2.48694	2.54591	2.60179	2.56018	2.49188	2.35432	2.14765	1.76141	1.42396	1.21283	1.12462	1.14427	1.05261		279	3.25785	3.0448	2.996	2.83508	2.69799	2.36441	1.77788	1.21021	1.09131	0.862515	0.79765	0.751106
	279.1	2.42599	2.41078	2.30571	2.28336	2.14866	2.11674	2.15473	2.01805	1.86419	1.39608	0.775459	0.295213	0.0448423	0.0248665	-0.034779	-0.122541		279.1	2.61836	2.54715	2.5199	2.45791	2.51406	2.57288	2.53196	2.46198	2.31909	2.12077	1.73338	1.41508	1.1943	1.11007	1.13861	1.04333		279.1	3.24899	3.0403	2.9846	2.81991	2.6862	2.34364	1.76248	1.20923	1.08306	0.85148	0.793803	0.741892
	279.2	2.39067	2.37717	2.27006	2.25137	2.12912	2.0824	2.11542	1.97856	1.82993	1.36497	0.756731	0.2816	0.0360527	0.0171317	-0.049151	-0.123473		279.2	2.59574	2.5235	2.49534	2.43337	2.48218	2.5447	2.50272	2.43697	2.2872	2.09161	1.70763	1.40806	1.1784	1.09589	1.13092	1.03303		279.2	3.23673	3.03524	2.96982	2.8035	2.6717	2.3234	1.74296	1.2114	1.07649	0.83818	0.787214	0.729507
	279.3	2.3587	2.34256	2.23379	2.21679	2.10849	2.04927	2.0735	1.93944	1.79884	1.33425	0.74127	0.27013	0.0268089	0.00698017	-0.0670665	-0.125187		279.3	2.56879	2.50064	2.46726	2.40546	2.44841	2.51651	2.47191	2.41168	2.25522	2.06125	1.67931	1.39999	1.16042	1.08072	1.12048	1.02271		279.3	3.22101	3.02936	2.95452	2.78362	2.65494	2.29963	1.71943	1.20783	1.06512	0.822537	0.777573	0.715754
	279.4	2.32278	2.3064	2.19803	2.17965	2.08549	2.01654	2.02985	1.90204	1.76684	1.30306	0.725772	0.260507	0.0189681	-0.00281952	-0.0863383	-0.124403		279.4	2.54639	2.47554	2.44041	2.38579	2.42195	2.4892	2.44275	2.38857	2.22665	2.03574	1.65457	1.39413	1.14407	1.06402	1.11463	1.01294		279.4	3.21143	3.02511	2.93732	2.7625	2.63809	2.27951	1.6983	1.20574	1.05413	0.808343	0.769295	0.702811
	279.5	2.28719	2.27505	2.16641	2.14558	2.06554	1.98467	1.98913	1.86895	1.73791	1.27543	0.711968	0.251688	0.0158514	-0.00829966	-0.10377	-0.123374		279.5	2.52193	2.44549	2.41146	2.36094	2.39274	2.45839	2.40735	2.36113	2.19447	2.00528	1.62468	1.38009	1.12582	1.04414	1.10571	1.00143		279.5	3.20031	3.01772	2.92008	2.74293	2.61907	2.26206	1.68144	1.20098	1.04303	0.795725	0.762002	0.686896
	279.6	2.25278	2.2445	2.1345	2.10812	2.04173	1.95759	1.94945	1.83636	1.70604	1.25191	0.697346	0.247867	0.0129767	-0.0122709	-0.11478	-0.122189		279.6	2.49586	2.41634	2.38375	2.33713	2.36407	2.42907	2.37337	2.3346	2.16106	1.97585	1.59622	1.3612	1.10553	1.02826	1.0934	0.991114		279.6	3.18808	3.01038	2.90323	2.72368	2.5983	2.24572	1.66623	1.19559	1.03037	0.782553	0.75208	0.676347
	279.7	2.2236	2.21466	2.10374	2.07069	2.01589	1.93444	1.91218	1.80443	1.67562	1.2273	0.685439	0.246196	0.00888262	-0.012771	-0.124208	-0.121475		279.7	2.46917	2.39231	2.35664	2.31427	2.33667	2.4047	2.34442	2.31	2.13104	1.9495	1.56664	1.33938	1.08623	1.01099	1.07802	0.979104		279.7	3.17473	3.00523	2.8837	2.70791	2.57713	2.23155	1.65436	1.18888	1.01744	0.771861	0.744659	0.665471
	279.8	2.19249	2.18483	2.07057	2.03527	1.9873	1.91074	1.87447	1.7721	1.64301	1.20176	0.66633	0.236525	0.000587636	-0.0156512	-0.132641	-0.124669		279.8	2.43996	2.36918	2.33173	2.2869	2.30829	2.37543	2.31434	2.2831	2.10226	1.91808	1.53437	1.31738	1.06888	0.989807	1.06038	0.962011		279.8	3.16168	2.99767	2.86538	2.69632	2.55727	2.21906	1.64554	1.18092	1.005	0.767905	0.739163	0.654605
	279.9	2.16322	2.15506	2.04076	2.00133	1.96028	1.88642	1.83655	1.74024	1.61191	1.17864	0.64802	0.227631	-0.00877088	-0.0209997	-0.142299	-0.127907		279.9	2.41266	2.34604	2.30613	2.26317	2.28205	2.34868	2.28532	2.2584	2.07752	1.88663	1.50337	1.29419	1.05076	0.968595	1.04475	0.946102		279.9	3.15515	2.99049	2.85171	2.68879	2.53751	2.20832	1.63432	1.17521	0.993256	0.767112	0.733292	0.645026
	280	2.14069	2.13133	2.01833	1.97356	1.93402	1.86355	1.80358	1.71462	1.5855	1.1561	0.632035	0.219505	-0.0122922	-0.02825	-0.144954	-0.126869		280	2.39173	2.32218	2.28192	2.23853	2.25652	2.32253	2.25819	2.23352	2.05139	1.8568	1.47111	1.26935	1.03177	0.949151	1.0319	0.933594		280	3.15342	2.98078	2.84113	2.68582	2.52085	2.19926	1.62883	1.17345	0.982844	0.766743	0.726246	0.639087
	280.1	2.11718	2.11362	1.99824	1.94928	1.90876	1.84453	1.77633	1.6914	1.56404	1.14013	0.617422	0.21681	-0.01327	-0.0325584	-0.142626	-0.123753		280.1	2.36999	2.29727	2.25727	2.21677	2.22966	2.29804	2.23046	2.20871	2.02572	1.82478	1.4401	1.24895	1.0164	0.929028	1.01731	0.920466		280.1	3.15449	2.9776	2.83348	2.68486	2.50236	2.19364	1.6302	1.17141	0.972068	0.769845	0.721143	0.634347
	280.2	2.09716	2.09802	1.98123	1.92461	1.88196	1.82751	1.75025	1.67131	1.54082	1.12218	0.600729	0.215535	-0.0107921	-0.0389152	-0.140326	-0.121098		280.2	2.35027	2.27374	2.2331	2.19452	2.20666	2.27365	2.20417	2.18054	1.9979	1.79317	1.41162	1.22929	1.00593	0.910522	1.00172	0.905196		280.2	3.15481	2.97607	2.82597	2.68516	2.48332	2.19109	1.63073	1.16739	0.963629	0.773971	0.716709	0.630848
	280.3	2.07743	2.08198	1.96437	1.89682	1.8588	1.81194	1.72158	1.64854	1.51924	1.1025	0.584045	0.212256	-0.0108981	-0.0438266	-0.139067	-0.122567		280.3	2.33072	2.24928	2.20895	2.17125	2.18121	2.25066	2.17615	2.15133	1.97151	1.76017	1.38342	1.20916	0.994527	0.892187	0.98368	0.891845		280.3	3.15904	2.97733	2.82323	2.68994	2.46829	2.18623	1.63249	1.16616	0.956571	0.78174	0.715691	0.6292
	280.4	2.05736	2.06354	1.94809	1.87015	1.83381	1.79367	1.68936	1.62791	1.49351	1.08251	0.564838	0.20682	-0.0123396	-0.053553	-0.138558	-0.124299		280.4	2.31265	2.22813	2.18414	2.15106	2.15885	2.22542	2.14965	2.12401	1.95032	1.72842	1.36393	1.19465	0.987722	0.875414	0.97077	0.8843		280.4	3.16603	2.97766	2.8209	2.69657	2.45409	2.18212	1.63391	1.1661	0.949076	0.788546	0.717003	0.628647
	280.5	2.04073	2.04174	1.9316	1.84414	1.80823	1.77112	1.65908	1.60611	1.47134	1.06061	0.547221	0.201399	-0.0151608	-0.0622665	-0.142774	-0.123612		280.5	2.29764	2.20463	2.16358	2.13146	2.13957	2.202	2.12355	2.09997	1.93081	1.69921	1.34797	1.17949	0.980715	0.860385	0.958808	0.8772		280.5	3.16924	2.97703	2.81843	2.69998	2.44112	2.17862	1.6312	1.16438	0.942195	0.795345	0.720897	0.628187
	280.6	2.02493	2.01757	1.91896	1.818	1.78643	1.74764	1.62778	1.58798	1.4464	1.04111	0.531646	0.194806	-0.0156385	-0.0697745	-0.147782	-0.122041		280.6	2.28635	2.18218	2.14044	2.11252	2.11834	2.17739	2.09857	2.07734	1.91426	1.67435	1.33736	1.16551	0.974511	0.848437	0.947577	0.874704		280.6	3.17622	2.97819	2.81679	2.69847	2.42946	2.17338	1.6248	1.16607	0.937215	0.800188	0.727112	0.627874
	280.7	2.00856	1.99594	1.90861	1.79156	1.76546	1.7246	1.59776	1.56911	1.42262	1.02086	0.520551	0.188341	-0.0175765	-0.0745677	-0.153289	-0.120409		280.7	2.27116	2.16069	2.11973	2.09492	2.1019	2.15745	2.07536	2.05875	1.89828	1.65572	1.33352	1.15341	0.967792	0.842527	0.937077	0.875672		280.7	3.18135	2.97436	2.81578	2.69144	2.41615	2.16401	1.61414	1.16383	0.930046	0.801643	0.731363	0.627133
	280.8	1.98832	1.96699	1.8942	1.76185	1.74294	1.69668	1.56057	1.54365	1.39437	0.995065	0.503268	0.178578	-0.0230521	-0.0817628	-0.162346	-0.123556		280.8	2.25133	2.14128	2.09641	2.07394	2.08173	2.13791	2.05164	2.0353	1.88357	1.64152	1.32597	1.1415	0.959504	0.835043	0.922656	0.871569		280.8	3.18382	2.97107	2.81286	2.67849	2.39972	2.15092	1.60159	1.16012	0.920104	0.800071	0.733529	0.623456
	280.9	1.96845	1.93882	1.88228	1.73109	1.72069	1.67127	1.52534	1.51839	1.36553	0.970059	0.488143	0.169808	-0.0267154	-0.0865628	-0.172957	-0.125611		280.9	2.23338	2.12173	2.07527	2.0566	2.06286	2.12004	2.0285	2.01206	1.86788	1.63047	1.32214	1.13245	0.955292	0.829891	0.909146	0.867897		280.9	3.18356	2.96529	2.81081	2.66334	2.38223	2.13588	1.58727	1.15361	0.909826	0.796343	0.736998	0.62109
	281	1.95084	1.91142	1.86455	1.70119	1.69818	1.64579	1.4927	1.49414	1.33978	0.944611	0.474072	0.162702	-0.0312433	-0.0911766	-0.182833	-0.12575		281	2.21588	2.10537	2.05645	2.04024	2.04532	2.10196	2.01073	1.9959	1.85676	1.62332	1.32055	1.12419	0.952204	0.830959	0.902098	0.865886		281	3.18764	2.96256	2.8143	2.64955	2.37016	2.12075	1.57865	1.15034	0.90301	0.796441	0.741557	0.620147
	281.1	1.93186	1.8855	1.85054	1.68033	1.68052	1.6201	1.46528	1.4757	1.31906	0.923439	0.459607	0.156971	-0.0322009	-0.0937933	-0.192075	-0.124552		281.1	2.19662	2.08996	2.03804	2.02475	2.02413	2.08206	1.98963	1.97763	1.84378	1.61333	1.32095	1.1174	0.948603	0.831517	0.895045	0.864708		281.1	3.18817	2.95446	2.81351	2.63243	2.35523	2.10114	1.56647	1.14359	0.895251	0.788458	0.741365	0.617704
	281.2	1.91289	1.86054	1.83529	1.66168	1.66137	1.59213	1.44154	1.45313	1.29678	0.90428	0.445207	0.147889	-0.0330921	-0.0970077	-0.203424	-0.12234		281.2	2.17991	2.07546	2.02584	2.01167	2.00658	2.06408	1.96971	1.96342	1.83442	1.60402	1.32212	1.1107	0.948287	0.830739	0.889305	0.867955		281.2	3.18555	2.94755	2.81108	2.6198	2.34135	2.08338	1.55342	1.13676	0.890354	0.782623	0.741543	0.617656
	281.3	1.89254	1.83743	1.81667	1.64065	1.64186	1.56165	1.41425	1.42819	1.27287	0.881665	0.426528	0.134621	-0.0377255	-0.102393	-0.214752	-0.12318		281.3	2.15754	2.06162	2.01099	1.99724	1.98641	2.0453	1.94963	1.94481	1.82131	1.59249	1.32044	1.0992	0.945336	0.828413	0.880116	0.871943		281.3	3.17855	2.94123	2.80831	2.60569	2.32779	2.0628	1.54107	1.12857	0.883334	0.772952	0.737591	0.617142
	281.4	1.87525	1.81967	1.80146	1.6227	1.62381	1.53354	1.39259	1.40737	1.25013	0.861854	0.412911	0.125231	-0.0394931	-0.107223	-0.221693	-0.124891		281.4	2.12803	2.05121	1.99802	1.98536	1.96565	2.02699	1.92511	1.9248	1.80528	1.57765	1.31521	1.08403	0.940363	0.825089	0.870106	0.87393		281.4	3.17258	2.93625	2.80566	2.59433	2.31707	2.04623	1.5311	1.11839	0.877122	0.763193	0.732438	0.619505
	281.5	1.85708	1.79808	1.78368	1.60325	1.60256	1.50581	1.37107	1.38291	1.2268	0.843664	0.395338	0.1124	-0.0407321	-0.11355	-0.230177	-0.126496		281.5	2.09765	2.0424	1.98608	1.97444	1.94197	2.00591	1.89771	1.9046	1.78674	1.55859	1.30687	1.06915	0.938083	0.82041	0.857722	0.874744		281.5	3.16723	2.92756	2.80441	2.58436	2.30762	2.03227	1.52655	1.1095	0.87078	0.757346	0.726803	0.621641
	281.6	1.84136	1.78236	1.77003	1.58456	1.58183	1.48206	1.353	1.35783	1.20523	0.833207	0.381595	0.103026	-0.0393582	-0.118356	-0.235503	-0.127212		281.6	2.07648	2.03592	1.97574	1.97118	1.92417	1.99014	1.87694	1.89145	1.77481	1.53892	1.30051	1.05988	0.94352	0.818106	0.852395	0.880127		281.6	3.16676	2.92001	2.80537	2.57668	2.29789	2.02328	1.52282	1.1007	0.864813	0.753594	0.722556	0.626339
	281.7	1.82788	1.77041	1.75592	1.56829	1.56096	1.46144	1.33911	1.33515	1.18668	0.825441	0.368468	0.0961373	-0.036702	-0.12351	-0.237315	-0.128252		281.7	2.05789	2.0276	1.96442	1.96595	1.90949	1.97475	1.85827	1.87707	1.76059	1.51776	1.29205	1.04599	0.950654	0.813362	0.845864	0.88497		281.7	3.16329	2.90978	2.8061	2.56685	2.29026	2.01384	1.5203	1.08603	0.855038	0.752132	0.717678	0.631961
	281.8	1.81188	1.76083	1.74357	1.5563	1.54247	1.44107	1.33008	1.31172	1.16717	0.819973	0.353087	0.0859379	-0.0347383	-0.124584	-0.236807	-0.129117		281.8	2.04373	2.01563	1.95501	1.96056	1.89371	1.9602	1.83623	1.8593	1.74426	1.49388	1.28418	1.03113	0.953036	0.807305	0.839722	0.888682		281.8	3.16169	2.8977	2.80211	2.55727	2.28025	2.00603	1.51568	1.07152	0.845608	0.748179	0.70912	0.638243
	281.9	1.79846	1.75219	1.73274	1.54465	1.52305	1.41984	1.3209	1.28638	1.14784	0.813377	0.336643	0.0730575	-0.0330087	-0.126705	-0.234679	-0.134928		281.9	2.0258	2.00613	1.94747	1.95378	1.87837	1.94858	1.81598	1.84274	1.72926	1.4714	1.27564	1.01579	0.955679	0.80217	0.831931	0.894595		281.9	3.15746	2.88626	2.79458	2.55099	2.27303	1.99458	1.51119	1.05737	0.837814	0.743826	0.702791	0.644622
	282	1.78598	1.74168	1.71668	1.52926	1.49999	1.39997	1.31247	1.25765	1.12784	0.803929	0.31959	0.0591073	-0.0326238	-0.133522	-0.234381	-0.14426		282	2.01074	2.00083	1.94156	1.95007	1.86852	1.93869	1.7997	1.82908	1.71526	1.45487	1.2712	1.00558	0.959564	0.799867	0.826698	0.901151		282	3.15385	2.87533	2.79044	2.54103	2.26696	1.98038	1.50635	1.04191	0.829371	0.740319	0.695809	0.64962
	282.1	1.77571	1.7291	1.70372	1.51461	1.47606	1.3798	1.30122	1.22753	1.11294	0.79001	0.301069	0.042172	-0.0316417	-0.141678	-0.237493	-0.156003		282.1	1.99718	1.9942	1.93283	1.94484	1.85711	1.92944	1.78327	1.81564	1.70218	1.43973	1.26414	0.997387	0.961058	0.792507	0.823885	0.904153		282.1	3.15198	2.86605	2.78642	2.53208	2.2584	1.96882	1.49975	1.02784	0.822456	0.737858	0.691461	0.651205
	282.2	1.75718	1.71594	1.68745	1.49584	1.45	1.35555	1.28558	1.19632	1.09335	0.774771	0.279599	0.0256965	-0.0333515	-0.15204	-0.240798	-0.169515		282.2	1.98317	1.98475	1.92127	1.93647	1.84146	1.91476	1.76235	1.79962	1.68577	1.42187	1.25477	0.989291	0.958385	0.784038	0.821562	0.903142		282.2	3.1481	2.85764	2.78148	2.5222	2.2475	1.95435	1.48879	1.01345	0.816008	0.731942	0.685808	0.651131
	282.3	1.74277	1.70769	1.67208	1.47962	1.42865	1.33408	1.27735	1.17051	1.07681	0.759492	0.265065	0.0186737	-0.0317081	-0.160418	-0.24242	-0.178848		282.3	1.97404	1.97467	1.90785	1.92793	1.82781	1.90004	1.74371	1.78455	1.66966	1.40877	1.24725	0.982332	0.952357	0.777652	0.818592	0.906207		282.3	3.14189	2.84946	2.77338	2.50934	2.23502	1.93907	1.47584	0.996739	0.80855	0.721235	0.676476	0.650062
	282.4	1.72698	1.69778	1.65056	1.46122	1.40593	1.31155	1.26779	1.14571	1.05665	0.739917	0.248728	0.0102523	-0.03221	-0.170865	-0.245243	-0.188635		282.4	1.95891	1.95959	1.89027	1.91033	1.80898	1.88014	1.72247	1.76342	1.64551	1.39387	1.23784	0.971879	0.938647	0.76931	0.809236	0.904473		282.4	3.13347	2.84607	2.76285	2.49445	2.22441	1.92385	1.46223	0.979948	0.803841	0.708266	0.665606	0.64839
	282.5	1.70688	1.68379	1.62541	1.43952	1.38294	1.28867	1.25406	1.1181	1.03537	0.718981	0.232832	-0.00022517	-0.0369293	-0.179281	-0.251411	-0.203119		282.5	1.93825	1.9448	1.87054	1.89239	1.78671	1.85567	1.6999	1.74347	1.62054	1.37841	1.22986	0.963122	0.92461	0.761185	0.800896	0.900088		282.5	3.12528	2.84652	2.75371	2.48167	2.21485	1.91158	1.44659	0.962635	0.802217	0.696224	0.656352	0.6463
	282.6	1.68672	1.6642	1.59706	1.41402	1.35797	1.26324	1.23523	1.08897	1.01168	0.689445	0.216516	-0.0162327	-0.0469551	-0.191472	-0.263266	-0.219244		282.6	1.91568	1.92766	1.85051	1.87191	1.76344	1.82532	1.67476	1.72219	1.59485	1.36088	1.21543	0.951573	0.904718	0.751729	0.790004	0.894355		282.6	3.11236	2.84429	2.74308	2.47207	2.20959	1.89771	1.42556	0.943497	0.800794	0.681036	0.646331	0.639019
	282.7	1.66292	1.64721	1.56736	1.38943	1.33436	1.23685	1.21538	1.05968	0.987469	0.660887	0.203027	-0.0335671	-0.059401	-0.201221	-0.274855	-0.233728		282.7	1.89504	1.91048	1.83262	1.85479	1.74142	1.79641	1.65404	1.70249	1.57162	1.34371	1.20212	0.941041	0.88501	0.745026	0.779635	0.889181		282.7	3.09693	2.84031	2.73241	2.45882	2.20251	1.88323	1.40298	0.927516	0.794985	0.667031	0.638036	0.630558
	282.8	1.63999	1.62841	1.54113	1.3635	1.31055	1.2107	1.19575	1.03384	0.961384	0.634608	0.191349	-0.0505738	-0.0730185	-0.213379	-0.285971	-0.244666		282.8	1.87694	1.89234	1.81608	1.8382	1.719	1.76672	1.63596	1.68231	1.54463	1.32648	1.18594	0.929205	0.866841	0.734461	0.771127	0.879506		282.8	3.07853	2.83472	2.71691	2.44364	2.19154	1.8681	1.37559	0.907673	0.785587	0.648403	0.625314	0.621102
	282.9	1.61355	1.61006	1.5163	1.33965	1.29006	1.1875	1.17563	1.00822	0.93745	0.609557	0.185058	-0.061706	-0.0881745	-0.222391	-0.295559	-0.253239		282.9	1.85697	1.87573	1.80132	1.82366	1.69454	1.74008	1.61911	1.6613	1.51468	1.31079	1.16892	0.916053	0.848409	0.725728	0.762293	0.868919		282.9	3.06254	2.83278	2.70171	2.42636	2.18344	1.85517	1.3505	0.886063	0.77552	0.6312	0.612137	0.612881
	283	1.58763	1.59582	1.49265	1.3185	1.27239	1.16898	1.15392	0.983943	0.913051	0.588511	0.176904	-0.0741247	-0.10117	-0.231554	-0.303272	-0.26161		283	1.83828	1.86309	1.78823	1.81195	1.6738	1.7125	1.60289	1.63829	1.48445	1.29759	1.15261	0.905027	0.834157	0.716916	0.752017	0.860738		283	3.04489	2.82607	2.68446	2.40986	2.17474	1.84367	1.3253	0.862274	0.761981	0.613467	0.592389	0.602289
	283.1	1.56063	1.58134	1.46643	1.29721	1.2502	1.15	1.12787	0.953148	0.889831	0.566449	0.165641	-0.0907289	-0.118565	-0.243326	-0.315786	-0.274799		283.1	1.81941	1.85027	1.77876	1.80201	1.65925	1.68994	1.58831	1.61711	1.45441	1.28607	1.13932	0.898034	0.823891	0.710532	0.745723	0.851702		283.1	3.02664	2.82167	2.669	2.39679	2.16291	1.835	1.30056	0.840594	0.748749	0.59665	0.57329	0.590579
	283.2	1.53813	1.56646	1.44236	1.27934	1.22923	1.1319	1.1026	0.926151	0.868987	0.547592	0.152461	-0.106401	-0.133648	-0.253801	-0.325301	-0.285932		283.2	1.80466	1.83697	1.77084	1.79309	1.63962	1.66712	1.57256	1.59501	1.42805	1.27149	1.12479	0.888564	0.81647	0.701132	0.740116	0.837105		283.2	3.00627	2.81719	2.65385	2.38923	2.15147	1.82671	1.28115	0.820926	0.734637	0.582425	0.553065	0.576224
	283.3	1.5184	1.55537	1.41879	1.26154	1.21121	1.11627	1.0815	0.901049	0.852284	0.530702	0.142282	-0.121339	-0.146757	-0.263704	-0.330098	-0.294938		283.3	1.79143	1.82394	1.76612	1.78812	1.62338	1.64822	1.55815	1.57388	1.40187	1.25485	1.11466	0.879823	0.808477	0.693832	0.736667	0.827196		283.3	2.98875	2.81263	2.63594	2.38444	2.14192	1.81852	1.26164	0.804942	0.719093	0.568016	0.530709	0.561162
	283.4	1.50024	1.54525	1.3965	1.24616	1.19524	1.1016	1.05803	0.876375	0.838012	0.515773	0.131526	-0.134896	-0.159008	-0.272281	-0.333726	-0.303689		283.4	1.77834	1.8159	1.75885	1.78193	1.60691	1.6298	1.54523	1.55519	1.38031	1.23751	1.1065	0.870379	0.801171	0.684122	0.733301	0.821138		283.4	2.97543	2.81016	2.6223	2.3801	2.13353	1.81321	1.24245	0.79511	0.705589	0.556069	0.512053	0.547455
	283.5	1.48207	1.53139	1.37863	1.23062	1.17871	1.08628	1.03177	0.849919	0.820006	0.501725	0.117592	-0.147091	-0.170434	-0.2816	-0.337769	-0.314741		283.5	1.76559	1.80606	1.7493	1.77481	1.59044	1.61248	1.52986	1.53331	1.35729	1.21997	1.09707	0.861522	0.793332	0.670505	0.728117	0.815454		283.5	2.9669	2.81019	2.60911	2.37655	2.12309	1.8088	1.22082	0.785801	0.690941	0.542873	0.493494	0.534989
	283.6	1.46274	1.51805	1.35577	1.21166	1.15782	1.06917	1.00489	0.820322	0.797802	0.48388	0.100292	-0.161295	-0.186747	-0.29272	-0.344108	-0.327944		283.6	1.75347	1.79839	1.73954	1.76837	1.57881	1.59776	1.51425	1.51206	1.34018	1.20782	1.08792	0.852893	0.785188	0.663944	0.722024	0.810193		283.6	2.96012	2.81345	2.59568	2.37546	2.11482	1.81009	1.20297	0.782462	0.677397	0.530716	0.479505	0.521384
	283.7	1.44497	1.50115	1.32966	1.19027	1.13842	1.0514	0.976785	0.793724	0.774347	0.464418	0.0785017	-0.177928	-0.204093	-0.304241	-0.351219	-0.344934		283.7	1.7403	1.78889	1.72728	1.7607	1.56704	1.57939	1.49504	1.48951	1.32	1.19375	1.07858	0.842761	0.774015	0.655778	0.712692	0.800062		283.7	2.95287	2.81329	2.58219	2.37156	2.10592	1.80873	1.18707	0.778903	0.663528	0.517845	0.46721	0.50581
	283.8	1.42954	1.48458	1.30818	1.1718	1.11915	1.03614	0.955007	0.770258	0.752258	0.44941	0.0583966	-0.191362	-0.219034	-0.314807	-0.35592	-0.358046		283.8	1.72839	1.77551	1.71145	1.75153	1.55064	1.56156	1.47712	1.46673	1.30323	1.17507	1.0685	0.832541	0.760811	0.645358	0.702201	0.785777		283.8	2.95125	2.81841	2.57286	2.37224	2.10102	1.81188	1.18014	0.78269	0.65739	0.512268	0.462132	0.497852
	283.9	1.41551	1.46804	1.2858	1.15247	1.10001	1.02334	0.935395	0.749	0.728535	0.435629	0.0368334	-0.201161	-0.234602	-0.320946	-0.359461	-0.367848		283.9	1.71944	1.76143	1.69256	1.73942	1.53564	1.5427	1.4607	1.44592	1.28911	1.15624	1.05628	0.822674	0.749501	0.636342	0.691841	0.76905		283.9	2.94849	2.8244	2.56058	2.37175	2.09705	1.80941	1.1705	0.783527	0.647651	0.509381	0.457024	0.485766
	284	1.40241	1.4565	1.26904	1.13473	1.08652	1.01076	0.916805	0.731676	0.707968	0.416418	0.0173873	-0.205924	-0.249933	-0.32463	-0.362489	-0.377828		284	1.70723	1.7447	1.66964	1.72061	1.52034	1.52282	1.44465	1.42309	1.27372	1.13521	1.04132	0.808397	0.730712	0.623878	0.684638	0.752755		284	2.94803	2.83095	2.54919	2.37323	2.09398	1.80506	1.15908	0.784003	0.639262	0.504574	0.451976	0.474405
	284.1	1.38784	1.44215	1.25115	1.11822	1.07363	0.994818	0.898819	0.713697	0.684883	0.392519	-0.00333587	-0.211969	-0.269674	-0.330477	-0.369612	-0.389787		284.1	1.69009	1.72362	1.64447	1.69849	1.50435	1.50233	1.42434	1.39787	1.25519	1.11472	1.02565	0.792163	0.709298	0.61058	0.674871	0.733087		284.1	2.94349	2.83671	2.53781	2.374	2.0901	1.79759	1.14932	0.782997	0.632483	0.498944	0.445326	0.46272
	284.2	1.37674	1.43001	1.23897	1.10254	1.0639	0.979026	0.88113	0.6969	0.661559	0.365716	-0.0203657	-0.216765	-0.286071	-0.333047	-0.377176	-0.398868		284.2	1.67307	1.70231	1.6193	1.67692	1.48553	1.48112	1.40143	1.37265	1.2364	1.09883	1.00829	0.778386	0.688275	0.597648	0.665963	0.713574		284.2	2.94287	2.84111	2.52602	2.37476	2.08701	1.78785	1.13708	0.781418	0.626056	0.494824	0.438962	0.452064
	284.3	1.36473	1.41491	1.22237	1.08287	1.05014	0.962737	0.862033	0.679035	0.635336	0.332501	-0.0365538	-0.220642	-0.303685	-0.343256	-0.388369	-0.409688		284.3	1.65481	1.68463	1.59435	1.6556	1.46791	1.46203	1.37959	1.35028	1.21851	1.08448	0.989999	0.765877	0.672365	0.583492	0.659011	0.694653		284.3	2.94004	2.84424	2.51626	2.37651	2.08517	1.77772	1.13062	0.779317	0.620041	0.490021	0.431705	0.441733
	284.4	1.35309	1.3967	1.20507	1.06645	1.03679	0.944752	0.843136	0.66305	0.610453	0.302699	-0.0523263	-0.226446	-0.320437	-0.353413	-0.400429	-0.418036		284.4	1.64118	1.66565	1.56926	1.63496	1.44988	1.44291	1.35927	1.32652	1.19815	1.06854	0.973285	0.751808	0.652659	0.570641	0.654122	0.674683		284.4	2.93574	2.84254	2.50742	2.37497	2.08027	1.76806	1.12294	0.774611	0.613195	0.485521	0.422799	0.430622
	284.5	1.34142	1.37756	1.19246	1.05328	1.02653	0.929062	0.824396	0.649115	0.586522	0.276702	-0.0663975	-0.227988	-0.337423	-0.361264	-0.411251	-0.423541		284.5	1.62704	1.64329	1.54448	1.6108	1.42751	1.42051	1.33868	1.30221	1.17636	1.0505	0.952733	0.735351	0.635949	0.554425	0.64685	0.652935		284.5	2.93057	2.84164	2.49606	2.38055	2.07851	1.76071	1.11367	0.773248	0.606594	0.48167	0.410795	0.4224
	284.6	1.32567	1.35738	1.17934	1.03856	1.01382	0.911402	0.806184	0.64085	0.562166	0.247862	-0.0786763	-0.226587	-0.354696	-0.370151	-0.425139	-0.427048		284.6	1.61533	1.6237	1.5263	1.58782	1.41006	1.39782	1.3196	1.2794	1.15769	1.03418	0.934202	0.721687	0.622907	0.541857	0.643181	0.636687		284.6	2.92263	2.84056	2.48688	2.38574	2.08114	1.75446	1.10566	0.772271	0.597718	0.475605	0.39893	0.414702
	284.7	1.3155	1.3376	1.16669	1.02828	1.00402	0.895067	0.790646	0.633461	0.542473	0.220038	-0.08731	-0.22531	-0.370905	-0.378761	-0.441418	-0.428555		284.7	1.60645	1.60641	1.51411	1.56931	1.40024	1.3796	1.30645	1.25968	1.14022	1.02305	0.920969	0.711102	0.616333	0.536012	0.64178	0.627229		284.7	2.91974	2.83309	2.47703	2.38815	2.08687	1.74755	1.09822	0.77114	0.584977	0.46783	0.384291	0.407456
	284.8	1.30345	1.31216	1.15604	1.01718	0.988844	0.878024	0.771676	0.619898	0.520696	0.193915	-0.0999993	-0.23103	-0.39165	-0.390498	-0.458281	-0.432964		284.8	1.59641	1.59014	1.50268	1.55379	1.38839	1.36379	1.2915	1.23978	1.12411	1.01178	0.905846	0.700811	0.610029	0.529458	0.63904	0.616767		284.8	2.91855	2.82467	2.46804	2.38608	2.09016	1.73951	1.09035	0.770365	0.569908	0.459447	0.372458	0.397623
	284.9	1.29499	1.29105	1.14976	1.01118	0.976884	0.86579	0.75616	0.610746	0.503907	0.17816	-0.105115	-0.234108	-0.405256	-0.394628	-0.469842	-0.43247		284.9	1.59309	1.57949	1.49957	1.54774	1.38005	1.35372	1.28196	1.2268	1.11393	1.00372	0.89545	0.695945	0.615658	0.530449	0.639623	0.610256		284.9	2.92014	2.81681	2.46016	2.38528	2.09442	1.73387	1.08599	0.7717	0.553015	0.454534	0.365266	0.392445
	285	1.28729	1.27258	1.1444	1.0075	0.965058	0.854633	0.743516	0.603151	0.486265	0.168446	-0.111732	-0.23584	-0.416424	-0.398339	-0.480336	-0.426953		285	1.59136	1.57253	1.49873	1.54183	1.37457	1.34717	1.27357	1.21235	1.10321	0.995443	0.884728	0.691212	0.622654	0.531512	0.638722	0.605003		285	2.92029	2.80663	2.45135	2.38318	2.09719	1.72771	1.08189	0.772492	0.533726	0.450959	0.360455	0.38629
	285.1	1.27783	1.25468	1.13963	1.00381	0.955663	0.843866	0.731706	0.594415	0.470436	0.161873	-0.119399	-0.236597	-0.422986	-0.398407	-0.487722	-0.422986		285.1	1.593	1.56895	1.49863	1.53733	1.37232	1.34752	1.27152	1.19854	1.09668	0.991159	0.883527	0.686642	0.633506	0.536906	0.639093	0.599864		285.1	2.92269	2.80132	2.44699	2.38064	2.10011	1.72558	1.08334	0.774939	0.517178	0.449651	0.360016	0.385711
	285.2	1.27367	1.23861	1.13865	1.00037	0.947882	0.835009	0.720402	0.588746	0.457932	0.159256	-0.127405	-0.2335	-0.426541	-0.397278	-0.494478	-0.419178		285.2	1.59251	1.56741	1.49603	1.53207	1.3707	1.3479	1.26626	1.18659	1.08954	0.988233	0.879748	0.683356	0.644702	0.537926	0.637825	0.596487		285.2	2.93228	2.80004	2.44659	2.38517	2.10892	1.72411	1.0877	0.778668	0.505214	0.452298	0.361008	0.385693
	285.3	1.26884	1.2264	1.13419	0.998588	0.938719	0.826881	0.710832	0.580639	0.444287	0.156155	-0.13543	-0.231699	-0.430076	-0.394262	-0.498791	-0.415386		285.3	1.58668	1.56809	1.49109	1.52559	1.37015	1.35036	1.25944	1.17526	1.08613	0.983287	0.87791	0.680697	0.651731	0.540074	0.634219	0.596012		285.3	2.94195	2.79867	2.44645	2.38491	2.11616	1.72191	1.09394	0.779653	0.491932	0.45349	0.361285	0.384768
	285.4	1.27119	1.21875	1.13226	0.996913	0.931746	0.817626	0.706142	0.572648	0.429272	0.153564	-0.143495	-0.234134	-0.429804	-0.388595	-0.50109	-0.413342		285.4	1.57765	1.5669	1.48217	1.51778	1.36723	1.34973	1.24977	1.16212	1.08012	0.977424	0.871134	0.6745	0.654604	0.539285	0.624738	0.591543		285.4	2.95181	2.79424	2.44565	2.38294	2.11759	1.71705	1.10002	0.778686	0.479998	0.452611	0.359687	0.382557
	285.5	1.27158	1.21006	1.12936	0.99254	0.922531	0.807618	0.69892	0.563136	0.41377	0.148923	-0.148484	-0.236843	-0.429819	-0.386015	-0.500278	-0.411601		285.5	1.5661	1.56516	1.46874	1.50626	1.35957	1.34925	1.23856	1.14991	1.07626	0.967034	0.860035	0.669307	0.65393	0.537541	0.614809	0.585007		285.5	2.96593	2.79285	2.45071	2.38397	2.11921	1.7111	1.10874	0.781262	0.475773	0.45531	0.36528	0.384442
	285.6	1.27348	1.20144	1.12896	0.989673	0.918413	0.798685	0.694699	0.559307	0.399824	0.1453	-0.152013	-0.236999	-0.423401	-0.38065	-0.494542	-0.405206		285.6	1.55701	1.56524	1.45534	1.49115	1.34991	1.3478	1.22752	1.13768	1.07507	0.954905	0.846782	0.658848	0.653126	0.533181	0.602354	0.576146		285.6	2.98057	2.7905	2.45827	2.38557	2.12359	1.70652	1.11968	0.78183	0.471713	0.461649	0.370692	0.387746
	285.7	1.2713	1.1901	1.12361	0.982408	0.913018	0.788545	0.683682	0.54967	0.381698	0.136164	-0.160366	-0.23982	-0.420589	-0.382107	-0.492804	-0.402991		285.7	1.54575	1.56689	1.44022	1.47476	1.34292	1.34291	1.21683	1.12071	1.07022	0.941566	0.828887	0.646687	0.647403	0.524833	0.585715	0.567245		285.7	2.99582	2.78841	2.4653	2.38435	2.12683	1.69999	1.12709	0.783595	0.46786	0.463657	0.375639	0.390429
	285.8	1.26747	1.17856	1.11911	0.974695	0.905064	0.777547	0.671776	0.541544	0.362279	0.125051	-0.171673	-0.245561	-0.418809	-0.383739	-0.495145	-0.402944		285.8	1.53845	1.56746	1.42441	1.4588	1.337	1.33511	1.20618	1.10901	1.06888	0.928984	0.807818	0.636218	0.641941	0.517407	0.571012	0.558399		285.8	3.00456	2.78677	2.47138	2.38199	2.1303	1.69239	1.13258	0.781733	0.464821	0.462592	0.37881	0.390596
	285.9	1.2651	1.16675	1.1163	0.971577	0.896248	0.767193	0.663633	0.536532	0.341318	0.115316	-0.182777	-0.251924	-0.417795	-0.386518	-0.496316	-0.399669		285.9	1.53094	1.56141	1.40933	1.44578	1.33059	1.32121	1.19361	1.09602	1.06152	0.916734	0.780951	0.625328	0.634877	0.515328	0.558386	0.548464		285.9	3.01154	2.78321	2.47081	2.37953	2.13147	1.68157	1.13614	0.777534	0.460359	0.459885	0.374981	0.391151
	286	1.26297	1.1594	1.11385	0.968979	0.888616	0.760316	0.65941	0.531425	0.323764	0.107782	-0.188568	-0.259024	-0.416348	-0.388203	-0.496414	-0.394662		286	1.52723	1.55792	1.39776	1.43469	1.32218	1.30751	1.18016	1.08371	1.05697	0.903159	0.755995	0.615643	0.625371	0.51672	0.545413	0.537919		286	3.01227	2.77771	2.46596	2.3738	2.13087	1.67062	1.13809	0.773842	0.456536	0.453873	0.370085	0.392071
	286.1	1.26339	1.15602	1.11393	0.968052	0.883069	0.75555	0.652979	0.529542	0.310781	0.102236	-0.192311	-0.264804	-0.41215	-0.387886	-0.495432	-0.385381		286.1	1.52574	1.55325	1.3876	1.42701	1.31413	1.29703	1.16957	1.0735	1.05097	0.891201	0.730847	0.606592	0.619653	0.516541	0.535308	0.5283		286.1	3.01341	2.77317	2.46722	2.36837	2.1288	1.65976	1.14169	0.769131	0.456539	0.449035	0.365132	0.395098
	286.2	1.2614	1.15436	1.11179	0.964758	0.87563	0.750034	0.645525	0.524809	0.298726	0.0966244	-0.195563	-0.269643	-0.410951	-0.389772	-0.496003	-0.378226		286.2	1.52201	1.54801	1.37759	1.41773	1.30438	1.28857	1.16036	1.06382	1.04758	0.879968	0.706935	0.597847	0.61663	0.519364	0.52776	0.519132		286.2	3.01605	2.76983	2.47287	2.36255	2.13202	1.65127	1.14518	0.765386	0.45887	0.443474	0.360275	0.398439
	286.3	1.25947	1.15201	1.10767	0.962071	0.8666	0.745242	0.63795	0.518019	0.285777	0.0902032	-0.201727	-0.274393	-0.410315	-0.390798	-0.4973	-0.375627		286.3	1.52113	1.54794	1.37213	1.41122	1.30337	1.28279	1.15428	1.05785	1.04266	0.874498	0.684383	0.592349	0.616284	0.527712	0.523607	0.514191		286.3	3.00955	2.75728	2.47065	2.35069	2.12884	1.63925	1.13961	0.752455	0.451798	0.429005	0.34641	0.393612
	286.4	1.25492	1.1467	1.10063	0.95491	0.855681	0.738771	0.627544	0.505207	0.271918	0.0812071	-0.210827	-0.284989	-0.415254	-0.395377	-0.504097	-0.376817		286.4	1.51553	1.54575	1.36734	1.40572	1.29955	1.2749	1.14525	1.04875	1.03192	0.869636	0.663687	0.586981	0.610957	0.531953	0.519257	0.511469		286.4	2.99993	2.74394	2.46882	2.33569	2.11943	1.62871	1.13177	0.739838	0.445833	0.410722	0.32985	0.391143
	286.5	1.25188	1.14319	1.09398	0.950995	0.844374	0.73261	0.620856	0.492747	0.26036	0.0750139	-0.216359	-0.294519	-0.420217	-0.397855	-0.50857	-0.376237		286.5	1.51686	1.54377	1.36319	1.40207	1.29666	1.26927	1.13639	1.04522	1.02316	0.870151	0.650359	0.587774	0.611368	0.542893	0.516748	0.508684		286.5	2.98947	2.73113	2.46398	2.32194	2.10807	1.61934	1.12432	0.72699	0.441544	0.392795	0.314327	0.387062
	286.6	1.25139	1.13767	1.08662	0.942199	0.833515	0.729397	0.613017	0.477192	0.249091	0.0703765	-0.219201	-0.303008	-0.420881	-0.40408	-0.508227	-0.375933		286.6	1.51348	1.5424	1.35889	1.39591	1.29061	1.26306	1.12652	1.04218	1.01195	0.868561	0.635132	0.587893	0.608634	0.551563	0.510365	0.505672		286.6	2.98571	2.71986	2.45959	2.30931	2.09759	1.61293	1.11501	0.718058	0.43847	0.378203	0.302667	0.383684
	286.7	1.24744	1.1299	1.07653	0.932502	0.819334	0.726723	0.605403	0.463052	0.239893	0.0688665	-0.219413	-0.311159	-0.423731	-0.410884	-0.508712	-0.377321		286.7	1.50614	1.54249	1.35338	1.38674	1.28287	1.25503	1.1164	1.0363	0.998225	0.863728	0.62382	0.587158	0.602227	0.555504	0.502391	0.499525		286.7	2.98397	2.71199	2.45666	2.30012	2.08555	1.61028	1.10674	0.707877	0.439496	0.36284	0.293134	0.380703
	286.8	1.24521	1.12061	1.06549	0.921323	0.806312	0.721535	0.597396	0.449407	0.229976	0.0669219	-0.222387	-0.3219	-0.426982	-0.418871	-0.510733	-0.383641		286.8	1.49678	1.53841	1.34559	1.37568	1.27569	1.24622	1.10479	1.02907	0.982829	0.85792	0.612399	0.580059	0.592081	0.557342	0.490913	0.490443		286.8	2.98581	2.70591	2.45858	2.2909	2.07725	1.60842	1.10166	0.697776	0.44264	0.352712	0.28526	0.37483
	286.9	1.24073	1.11199	1.0538	0.90534	0.79235	0.718076	0.589301	0.435991	0.218565	0.0606413	-0.221572	-0.328211	-0.43016	-0.428931	-0.510568	-0.390493		286.9	1.48554	1.53365	1.33797	1.36071	1.26717	1.2351	1.09052	1.02295	0.965643	0.851057	0.600082	0.574638	0.583357	0.556657	0.47868	0.483478		286.9	2.98478	2.70239	2.46195	2.28478	2.07207	1.60633	1.09848	0.690107	0.447164	0.345276	0.281836	0.37053
	287	1.2401	1.10382	1.04238	0.890745	0.777678	0.713744	0.579249	0.424574	0.207903	0.0528759	-0.219702	-0.335167	-0.432489	-0.438546	-0.50994	-0.394172		287	1.47954	1.53283	1.33385	1.35352	1.26373	1.2281	1.0779	1.0183	0.95105	0.847148	0.592857	0.570234	0.570685	0.557148	0.466666	0.477846		287	2.98608	2.69966	2.46368	2.27622	2.06363	1.60235	1.09492	0.680166	0.447584	0.337921	0.280368	0.363953
	287.1	1.24311	1.09723	1.03194	0.878246	0.768244	0.709324	0.571888	0.412884	0.199129	0.0473939	-0.216441	-0.343428	-0.435121	-0.443619	-0.505581	-0.396254		287.1	1.47263	1.53032	1.32507	1.34671	1.25512	1.22154	1.06367	1.00994	0.931139	0.840307	0.5852	0.562826	0.558667	0.555046	0.451823	0.471978		287.1	2.99177	2.69602	2.46361	2.26788	2.05434	1.59662	1.09156	0.67429	0.449527	0.333924	0.279317	0.360136
	287.2	1.24896	1.09327	1.02739	0.867853	0.762696	0.708187	0.56587	0.403734	0.192425	0.0437329	-0.210575	-0.34858	-0.431541	-0.449404	-0.496493	-0.393511		287.2	1.46691	1.52866	1.31938	1.3396	1.24816	1.21907	1.05068	1.00215	0.912148	0.831216	0.57792	0.555398	0.545594	0.552649	0.439211	0.46591		287.2	2.99651	2.69856	2.46667	2.26362	2.04672	1.59474	1.08914	0.672421	0.45755	0.338261	0.282689	0.36049
	287.3	1.25379	1.09073	1.02196	0.856761	0.760121	0.706467	0.557125	0.397744	0.189263	0.0391817	-0.203044	-0.353456	-0.427501	-0.45601	-0.487944	-0.391745		287.3	1.45968	1.52366	1.3126	1.32849	1.24046	1.21451	1.03939	0.99567	0.891857	0.821634	0.573381	0.547936	0.537648	0.548043	0.426629	0.461677		287.3	2.99859	2.70076	2.46677	2.26206	2.04112	1.59032	1.08807	0.66937	0.463901	0.34577	0.284801	0.363627
	287.4	1.25532	1.08803	1.01501	0.844899	0.753682	0.700201	0.545314	0.390492	0.183222	0.0283492	-0.200754	-0.359767	-0.42812	-0.464617	-0.483987	-0.392435		287.4	1.45073	1.51848	1.30493	1.31711	1.23544	1.20925	1.02741	0.983844	0.875653	0.815188	0.567275	0.539252	0.526619	0.541778	0.417715	0.458053		287.4	2.99436	2.7015	2.46494	2.25859	2.03311	1.5822	1.08627	0.664163	0.46886	0.350605	0.283187	0.363561
	287.5	1.25595	1.08517	1.0078	0.832889	0.746292	0.688915	0.531211	0.381752	0.178207	0.0138239	-0.202653	-0.36671	-0.42792	-0.473964	-0.481446	-0.394611		287.5	1.44504	1.51018	1.29863	1.30728	1.23131	1.20578	1.01359	0.973958	0.861954	0.810888	0.565196	0.532617	0.518873	0.535713	0.41093	0.45525		287.5	2.98833	2.7023	2.46163	2.25241	2.02563	1.57075	1.08639	0.658804	0.471248	0.354696	0.277683	0.362007
	287.6	1.25856	1.08402	1.00155	0.824069	0.737862	0.678146	0.517586	0.371993	0.171602	0.00304637	-0.204097	-0.371981	-0.431661	-0.484587	-0.478584	-0.393627		287.6	1.43708	1.50443	1.29752	1.30065	1.22959	1.20295	1.00161	0.967011	0.847193	0.806646	0.56125	0.529379	0.512444	0.530792	0.408432	0.455782		287.6	2.98125	2.69618	2.44993	2.24107	2.01359	1.55586	1.08291	0.65486	0.469895	0.35553	0.270811	0.359014
	287.7	1.25964	1.08085	0.994206	0.815436	0.731014	0.667034	0.504458	0.362527	0.165296	-0.00763067	-0.205465	-0.379479	-0.435806	-0.493299	-0.476262	-0.390757		287.7	1.43043	1.49636	1.2981	1.29652	1.22873	1.19984	0.995108	0.959662	0.834398	0.80346	0.560729	0.525946	0.509819	0.528512	0.410366	0.456165		287.7	2.96686	2.68706	2.43249	2.22415	1.9953	1.53841	1.07158	0.644452	0.461445	0.349768	0.259046	0.354598
	287.8	1.25771	1.07326	0.988333	0.805193	0.722055	0.655313	0.490595	0.353343	0.157601	-0.0178611	-0.209308	-0.387293	-0.440841	-0.504211	-0.479008	-0.392769		287.8	1.42844	1.4904	1.30082	1.2912	1.22798	1.19775	0.993164	0.955709	0.823423	0.804896	0.562979	0.526998	0.512209	0.528519	0.415215	0.459139		287.8	2.95098	2.67588	2.41425	2.21041	1.97917	1.52033	1.05822	0.638295	0.452044	0.345468	0.248206	0.351036
	287.9	1.25194	1.06447	0.979325	0.794927	0.710886	0.644966	0.475363	0.343066	0.149964	-0.0285918	-0.215928	-0.393227	-0.447521	-0.515413	-0.48554	-0.395727		287.9	1.42752	1.48397	1.30407	1.28272	1.22799	1.1939	0.98907	0.951961	0.813444	0.802939	0.565885	0.527382	0.514737	0.525361	0.421854	0.460638		287.9	2.93236	2.66572	2.39645	2.19877	1.96534	1.50405	1.04532	0.633171	0.442589	0.342589	0.237662	0.348402
	288	1.24585	1.05507	0.968938	0.785737	0.699485	0.634339	0.461276	0.334294	0.143769	-0.0364727	-0.22112	-0.397668	-0.452846	-0.523736	-0.496453	-0.399962		288	1.42703	1.47278	1.30711	1.27444	1.22567	1.18498	0.98291	0.946716	0.799902	0.798853	0.569351	0.526807	0.513928	0.522497	0.426821	0.460063		288	2.91005	2.65156	2.3737	2.1823	1.94903	1.48555	1.03197	0.625808	0.425349	0.334346	0.220635	0.337451
	288.1	1.23774	1.04493	0.953926	0.773878	0.684681	0.62269	0.450011	0.322338	0.1338	-0.0442042	-0.221523	-0.400965	-0.463414	-0.532037	-0.508175	-0.404116		288.1	1.42578	1.46379	1.31175	1.27209	1.22492	1.17526	0.978526	0.942753	0.785611	0.794825	0.568648	0.529346	0.509651	0.521301	0.430374	0.45671		288.1	2.88825	2.63614	2.34815	2.16302	1.93161	1.46699	1.01746	0.618281	0.409547	0.320355	0.204422	0.322521
	288.2	1.23294	1.03592	0.944183	0.764405	0.672345	0.610313	0.442441	0.314664	0.123518	-0.0489482	-0.217826	-0.404005	-0.472451	-0.537153	-0.51756	-0.409298		288.2	1.42884	1.45469	1.31738	1.27172	1.2242	1.16941	0.977091	0.944004	0.773392	0.789531	0.572664	0.534231	0.505035	0.524079	0.437188	0.459036		288.2	2.87005	2.62253	2.32646	2.14419	1.92048	1.45315	1.00437	0.612875	0.396917	0.308934	0.190809	0.310932
	288.3	1.22904	1.02925	0.93601	0.756057	0.666119	0.602396	0.437042	0.307568	0.114202	-0.0492956	-0.206947	-0.401392	-0.48097	-0.539784	-0.521455	-0.412702		288.3	1.42789	1.4454	1.32068	1.26851	1.22235	1.16239	0.977478	0.940324	0.759981	0.779588	0.575154	0.534726	0.499267	0.526571	0.442438	0.459565		288.3	2.8561	2.61085	2.31171	2.12849	1.91155	1.44414	0.994748	0.610633	0.385452	0.300807	0.181071	0.303529
	288.4	1.22144	1.02118	0.925848	0.742514	0.65945	0.590929	0.431224	0.298773	0.107978	-0.0559593	-0.197433	-0.400176	-0.490744	-0.541299	-0.526614	-0.419701		288.4	1.42611	1.43422	1.31924	1.25724	1.21649	1.15596	0.97566	0.930632	0.747775	0.765501	0.57583	0.531666	0.488136	0.522394	0.441204	0.456716		288.4	2.83979	2.5976	2.29877	2.11508	1.90247	1.43101	0.982212	0.602916	0.372499	0.292002	0.170789	0.291403
	288.5	1.21275	1.01357	0.915592	0.73108	0.653082	0.58023	0.424425	0.290282	0.100263	-0.0652632	-0.193674	-0.397207	-0.498635	-0.544124	-0.530875	-0.426252		288.5	1.41925	1.42198	1.31485	1.2389	1.20915	1.14889	0.97141	0.918823	0.735594	0.749839	0.574316	0.524706	0.473782	0.514167	0.436513	0.453514		288.5	2.82967	2.58745	2.29073	2.10734	1.89857	1.42117	0.976691	0.596119	0.36317	0.28843	0.161727	0.281072
	288.6	1.20445	1.00348	0.907329	0.718844	0.647435	0.56832	0.421642	0.282232	0.0928143	-0.0751571	-0.188753	-0.394664	-0.504793	-0.544618	-0.53258	-0.431531		288.6	1.4096	1.40887	1.30789	1.22043	1.19809	1.1361	0.964649	0.901867	0.720063	0.730451	0.569476	0.516625	0.457939	0.500634	0.429245	0.445314		288.6	2.82099	2.57715	2.2796	2.09744	1.89567	1.41219	0.974357	0.586261	0.352847	0.285736	0.152425	0.271949
	288.7	1.19621	0.990351	0.902108	0.70917	0.643043	0.556261	0.419411	0.276389	0.0863382	-0.0867682	-0.181073	-0.391638	-0.507107	-0.546897	-0.533464	-0.434776		288.7	1.39961	1.39452	1.30198	1.20547	1.18807	1.12348	0.956724	0.886929	0.704761	0.712675	0.563779	0.507479	0.442111	0.488723	0.424363	0.438862		288.7	2.81556	2.56633	2.26759	2.08912	1.88786	1.40313	0.97151	0.577046	0.343145	0.28286	0.144532	0.261934
	288.8	1.18767	0.98074	0.897744	0.699567	0.641949	0.544791	0.418735	0.272322	0.0825445	-0.097867	-0.171173	-0.38944	-0.506244	-0.547061	-0.530776	-0.433845		288.8	1.38406	1.37816	1.29593	1.19046	1.17386	1.10911	0.949214	0.872084	0.691532	0.694718	0.558311	0.496944	0.429011	0.473236	0.414688	0.431163		288.8	2.81599	2.56298	2.26267	2.08783	1.88508	1.39748	0.972338	0.569946	0.341082	0.285278	0.14347	0.257856
	288.9	1.18129	0.972763	0.897156	0.693098	0.643338	0.532342	0.41747	0.273033	0.0793321	-0.106335	-0.162303	-0.385852	-0.50196	-0.545113	-0.525811	-0.432669		288.9	1.37197	1.36451	1.29059	1.17505	1.1615	1.09895	0.944856	0.858498	0.681812	0.675816	0.555402	0.484105	0.417134	0.460119	0.405846	0.425572		288.9	2.8154	2.55859	2.25987	2.08881	1.88491	1.39149	0.973874	0.562972	0.338725	0.28499	0.144076	0.251403
	289	1.17407	0.963732	0.894389	0.683934	0.643449	0.521564	0.412043	0.275584	0.0783848	-0.112935	-0.156836	-0.385406	-0.498804	-0.544721	-0.522673	-0.43216		289	1.35465	1.34755	1.28142	1.16012	1.14792	1.08484	0.93426	0.837307	0.67236	0.656685	0.5492	0.468106	0.40561	0.440955	0.393387	0.415411		289	2.8108	2.55338	2.25696	2.08811	1.87927	1.38553	0.974656	0.557254	0.332743	0.283585	0.142601	0.243111
	289.1	1.16591	0.954138	0.889783	0.676567	0.63894	0.509074	0.407491	0.280532	0.0771012	-0.119023	-0.154546	-0.387443	-0.498046	-0.54433	-0.523924	-0.431455		289.1	1.34282	1.32993	1.27194	1.14497	1.13686	1.0702	0.92516	0.817324	0.663916	0.64312	0.547015	0.453011	0.397895	0.422876	0.383543	0.405979		289.1	2.80263	2.54239	2.25001	2.08677	1.86944	1.3767	0.971138	0.543058	0.322835	0.280355	0.135389	0.232752
	289.2	1.15777	0.947288	0.884117	0.670961	0.631079	0.49649	0.401819	0.284894	0.0729322	-0.12764	-0.156144	-0.390897	-0.496747	-0.546586	-0.525004	-0.429619		289.2	1.33666	1.31749	1.2672	1.13775	1.13179	1.06167	0.919862	0.805175	0.660908	0.63513	0.54558	0.442417	0.395981	0.41431	0.379468	0.402582		289.2	2.78981	2.53025	2.24257	2.08296	1.8595	1.36643	0.967821	0.531651	0.311546	0.276303	0.126213	0.222543
	289.3	1.1521	0.944805	0.882806	0.665874	0.623026	0.48649	0.397324	0.290577	0.075213	-0.131582	-0.151453	-0.39251	-0.494053	-0.541631	-0.52229	-0.423402		289.3	1.33476	1.30988	1.2674	1.14121	1.12818	1.0574	0.91846	0.802267	0.662196	0.631051	0.548923	0.43921	0.400381	0.408625	0.382146	0.400913		289.3	2.77196	2.51448	2.2285	2.07263	1.84362	1.35476	0.957224	0.520003	0.295501	0.264912	0.118352	0.210599
	289.4	1.14674	0.943333	0.879562	0.664166	0.617859	0.476248	0.392564	0.293781	0.0755804	-0.134461	-0.149933	-0.397251	-0.49179	-0.536714	-0.522992	-0.419599		289.4	1.33471	1.30454	1.26777	1.14551	1.1274	1.05684	0.919764	0.798445	0.667141	0.627322	0.551232	0.438837	0.405918	0.406886	0.383687	0.400646		289.4	2.7562	2.49533	2.21567	2.06148	1.82277	1.34476	0.943775	0.50676	0.278718	0.251069	0.105676	0.194022
	289.5	1.13764	0.941876	0.874698	0.661188	0.610435	0.466528	0.389126	0.292776	0.0754597	-0.135136	-0.153138	-0.402581	-0.491288	-0.529991	-0.522305	-0.415914		289.5	1.33266	1.30162	1.26518	1.14636	1.12563	1.05821	0.923306	0.796045	0.671763	0.623336	0.552918	0.441406	0.414253	0.408594	0.386652	0.403001		289.5	2.73539	2.47678	2.20259	2.04957	1.80473	1.33499	0.929545	0.497313	0.265511	0.23383	0.0962293	0.179515
	289.6	1.12613	0.938924	0.868425	0.655811	0.599344	0.456466	0.379384	0.289041	0.0719497	-0.135328	-0.160966	-0.409729	-0.494027	-0.530244	-0.52431	-0.414891		289.6	1.33159	1.30158	1.26279	1.14726	1.12607	1.05891	0.929733	0.793888	0.679202	0.622389	0.552737	0.44673	0.419457	0.409974	0.392625	0.40238		289.6	2.71086	2.4577	2.18984	2.03699	1.78392	1.32257	0.912549	0.481703	0.251103	0.216641	0.0846975	0.160602
	289.7	1.11215	0.935496	0.860109	0.647214	0.584675	0.443714	0.367553	0.281939	0.0669604	-0.140468	-0.17488	-0.418541	-0.501337	-0.528868	-0.530112	-0.420874		289.7	1.32853	1.29848	1.25473	1.14504	1.12082	1.05492	0.928666	0.789139	0.686548	0.621481	0.551305	0.449315	0.42361	0.406932	0.39544	0.39832		289.7	2.68773	2.43743	2.17655	2.02513	1.76394	1.31334	0.897381	0.465932	0.234967	0.198613	0.0737877	0.143638
	289.8	1.09911	0.93443	0.852929	0.646479	0.572464	0.434808	0.360217	0.274386	0.0609984	-0.142323	-0.190399	-0.42298	-0.502399	-0.524046	-0.532867	-0.421668		289.8	1.3222	1.29683	1.24668	1.14483	1.1147	1.04888	0.927191	0.783015	0.692	0.619494	0.544888	0.447284	0.422214	0.402332	0.398906	0.3921		289.8	2.66646	2.41847	2.16615	2.014	1.74566	1.30544	0.882577	0.45287	0.221842	0.18027	0.0660071	0.12614
	289.9	1.08753	0.933071	0.845687	0.646031	0.561036	0.431084	0.354434	0.266048	0.0538419	-0.145148	-0.203364	-0.428429	-0.500449	-0.518102	-0.53183	-0.421842		289.9	1.31802	1.29371	1.23681	1.14286	1.10456	1.0433	0.924352	0.778644	0.694937	0.612342	0.53648	0.444339	0.418701	0.398143	0.398934	0.3872		289.9	2.65039	2.4024	2.15784	2.00411	1.72871	1.30024	0.869189	0.438849	0.211956	0.16151	0.0617152	0.111672
	290	1.07915	0.931535	0.840207	0.645267	0.555381	0.4353	0.349972	0.259493	0.049892	-0.1473	-0.210911	-0.432009	-0.496293	-0.512125	-0.529857	-0.421477		290	1.31172	1.29049	1.22818	1.14153	1.09601	1.03826	0.925137	0.774402	0.697465	0.604655	0.528075	0.439679	0.414276	0.391859	0.398309	0.38362		290	2.63189	2.38624	2.14769	1.99271	1.71134	1.29461	0.855697	0.424066	0.203361	0.13944	0.0564065	0.100187
	290.1	1.06571	0.92508	0.832025	0.643999	0.548311	0.435364	0.343043	0.248517	0.0411914	-0.154382	-0.220718	-0.439567	-0.493203	-0.510102	-0.530493	-0.425652		290.1	1.303	1.28295	1.21525	1.13412	1.08167	1.02835	0.921384	0.763377	0.69638	0.594273	0.516393	0.430625	0.406376	0.380582	0.392474	0.380247		290.1	2.61803	2.37335	2.14386	1.9877	1.69832	1.29314	0.843846	0.412328	0.199785	0.122884	0.0519437	0.0898568
	290.2	1.05417	0.920997	0.826707	0.645271	0.538818	0.437409	0.335712	0.238663	0.033468	-0.159957	-0.228902	-0.443876	-0.488546	-0.506966	-0.527466	-0.430361		290.2	1.29095	1.27676	1.19889	1.12184	1.06408	1.01642	0.913314	0.747998	0.69241	0.584113	0.502335	0.418321	0.394096	0.368366	0.381468	0.373886		290.2	2.60589	2.36389	2.14396	1.98468	1.68933	1.29261	0.838615	0.406295	0.202062	0.112507	0.0513193	0.0809613
	290.3	1.04754	0.920951	0.822773	0.649952	0.53225	0.440237	0.329396	0.23081	0.0302834	-0.163718	-0.234207	-0.444814	-0.483153	-0.501337	-0.519933	-0.429611		290.3	1.27762	1.26827	1.1831	1.11226	1.04894	1.00368	0.899899	0.731901	0.687767	0.571832	0.48734	0.40478	0.382304	0.35599	0.372468	0.367064		290.3	2.59475	2.35535	2.14601	1.97821	1.67728	1.29234	0.831257	0.395829	0.20536	0.101651	0.050545	0.0691097
	290.4	1.04039	0.918871	0.81881	0.655198	0.528316	0.44227	0.32519	0.224023	0.0287877	-0.168672	-0.236265	-0.447939	-0.479886	-0.495742	-0.509927	-0.429397		290.4	1.26817	1.25732	1.171	1.10268	1.03676	0.9923	0.889286	0.71931	0.686096	0.561355	0.478184	0.392011	0.37305	0.348531	0.364697	0.366364		290.4	2.58614	2.34683	2.14582	1.96683	1.66798	1.29001	0.822895	0.384305	0.205996	0.0937099	0.0490994	0.0565249
	290.5	1.03187	0.918618	0.814896	0.659843	0.525788	0.443051	0.323021	0.216323	0.0263986	-0.174893	-0.239855	-0.451743	-0.47946	-0.49133	-0.500173	-0.428335		290.5	1.261	1.24816	1.1594	1.09485	1.02616	0.985216	0.880585	0.710574	0.686508	0.55354	0.471012	0.38174	0.366225	0.341403	0.357569	0.368067		290.5	2.58099	2.34384	2.14545	1.96057	1.65887	1.28866	0.814542	0.375874	0.210228	0.0868392	0.0498615	0.0474541
	290.6	1.02504	0.916581	0.812041	0.664679	0.524926	0.444185	0.31876	0.207962	0.0229269	-0.183363	-0.244991	-0.45901	-0.479877	-0.489419	-0.491167	-0.430786		290.6	1.25336	1.23655	1.14624	1.08316	1.01395	0.977456	0.870578	0.700847	0.685962	0.545203	0.467053	0.371689	0.360758	0.334037	0.349755	0.373749		290.6	2.57476	2.34126	2.14746	1.95262	1.64963	1.28481	0.804018	0.367814	0.213045	0.0837034	0.0482188	0.0441967
	290.7	1.01353	0.912763	0.80692	0.664072	0.519983	0.440481	0.31428	0.19634	0.0215211	-0.192048	-0.255241	-0.466666	-0.484127	-0.490117	-0.487425	-0.432739		290.7	1.2429	1.22492	1.13087	1.06736	1.00175	0.966768	0.856229	0.689603	0.681552	0.537515	0.459607	0.361643	0.355786	0.324815	0.339875	0.377072		290.7	2.56881	2.33664	2.14552	1.9463	1.63652	1.27894	0.791478	0.359983	0.214885	0.0834131	0.0439318	0.0379464
	290.8	0.998842	0.904618	0.800767	0.660807	0.509986	0.430136	0.307535	0.183417	0.0171379	-0.203902	-0.26864	-0.478877	-0.491392	-0.494968	-0.486518	-0.438342		290.8	1.23282	1.21608	1.11581	1.05471	0.986492	0.953765	0.837977	0.678352	0.673419	0.530506	0.453203	0.354117	0.349493	0.311548	0.331109	0.37757		290.8	2.56554	2.33097	2.14345	1.93842	1.62133	1.27267	0.777554	0.351451	0.215881	0.0846951	0.04194	0.0294636
	290.9	0.98952	0.900034	0.796498	0.659285	0.503984	0.423834	0.303123	0.174314	0.0128067	-0.209522	-0.280241	-0.4865	-0.496843	-0.49931	-0.484575	-0.441313		290.9	1.22293	1.20486	1.10095	1.04376	0.972388	0.940185	0.819271	0.669773	0.664958	0.52356	0.446523	0.348989	0.346267	0.300691	0.321981	0.373605		290.9	2.56634	2.32741	2.14019	1.92866	1.6081	1.27002	0.768517	0.345307	0.219957	0.0864531	0.0449685	0.0244358
	291	0.982206	0.894443	0.791302	0.654562	0.498105	0.416574	0.296525	0.166963	0.00862922	-0.215922	-0.289085	-0.496409	-0.503488	-0.503832	-0.486426	-0.445466		291	1.21763	1.1931	1.08855	1.04049	0.963208	0.92736	0.803237	0.664313	0.657151	0.51796	0.443186	0.345643	0.347442	0.291339	0.318415	0.371544		291	2.56192	2.32206	2.13203	1.91756	1.59468	1.26533	0.754258	0.337533	0.219094	0.0864091	0.0466045	0.0174886
	291.1	0.971385	0.886026	0.784115	0.646241	0.491204	0.407337	0.285111	0.154669	-0.000842382	-0.225529	-0.300566	-0.508066	-0.515405	-0.51249	-0.493941	-0.454702		291.1	1.21279	1.18221	1.07601	1.03484	0.955466	0.9178	0.789658	0.663646	0.650315	0.512981	0.440531	0.340609	0.345799	0.285188	0.313776	0.372765		291.1	2.55809	2.31793	2.12257	1.90956	1.5835	1.26234	0.741891	0.333261	0.215501	0.0871314	0.0473629	0.0107424
	291.2	0.96331	0.881452	0.77976	0.638091	0.484814	0.398739	0.274549	0.145911	-0.0106711	-0.232312	-0.311665	-0.518184	-0.524917	-0.517313	-0.504358	-0.462855		291.2	1.20883	1.1735	1.0601	1.02862	0.94693	0.907606	0.774189	0.658565	0.641012	0.507001	0.436011	0.335493	0.340403	0.275039	0.303137	0.368455		291.2	2.55205	2.31364	2.11123	1.90143	1.57307	1.25932	0.731911	0.3295	0.210046	0.0866476	0.0475825	0.00505527
	291.3	0.958309	0.874411	0.77675	0.629091	0.47164	0.388071	0.262581	0.14045	-0.0218577	-0.24026	-0.323594	-0.527645	-0.535781	-0.524881	-0.515597	-0.471621		291.3	1.20878	1.16686	1.04622	1.02223	0.941132	0.897889	0.756951	0.652204	0.633111	0.502466	0.430779	0.331347	0.335811	0.267386	0.297828	0.365785		291.3	2.5456	2.30433	2.10024	1.88956	1.55799	1.25537	0.71976	0.328775	0.203648	0.0855444	0.0477389	-0.00194963
	291.4	0.950737	0.867659	0.773352	0.618754	0.452808	0.380445	0.248354	0.133608	-0.0336526	-0.248631	-0.333704	-0.534677	-0.544914	-0.536488	-0.527106	-0.478606		291.4	1.21345	1.16422	1.03622	1.01857	0.940011	0.888949	0.742812	0.648146	0.627313	0.505052	0.429104	0.331527	0.337888	0.264091	0.294613	0.36361		291.4	2.5389	2.2923	2.08509	1.87581	1.54033	1.25071	0.709458	0.328807	0.195912	0.0862045	0.0480292	-0.0103914
	291.5	0.944536	0.860461	0.771161	0.609749	0.434981	0.373727	0.234902	0.125801	-0.0486362	-0.255646	-0.338955	-0.538469	-0.554116	-0.547923	-0.537705	-0.488242		291.5	1.22072	1.16486	1.03375	1.02067	0.94525	0.887146	0.739414	0.651803	0.625675	0.508393	0.43213	0.334772	0.341538	0.266204	0.298673	0.365903		291.5	2.53628	2.28467	2.07423	1.86394	1.53097	1.24788	0.703729	0.328078	0.191146	0.0870636	0.0492906	-0.0121077
	291.6	0.937639	0.855058	0.771767	0.604958	0.420543	0.367012	0.223939	0.117536	-0.062959	-0.263098	-0.341314	-0.54028	-0.56169	-0.557441	-0.547145	-0.494897		291.6	1.22714	1.16681	1.03324	1.02206	0.94813	0.886778	0.736004	0.654663	0.626342	0.510929	0.43358	0.338949	0.34186	0.272067	0.302612	0.367167		291.6	2.53159	2.279	2.06486	1.85058	1.52035	1.24458	0.69975	0.331285	0.183612	0.0819585	0.0499961	-0.0154028
	291.7	0.931585	0.847038	0.770419	0.598647	0.407611	0.358884	0.211858	0.108169	-0.0766485	-0.270236	-0.346662	-0.541245	-0.568673	-0.567603	-0.558667	-0.503398		291.7	1.22986	1.16378	1.03008	1.02066	0.95103	0.884625	0.731973	0.652528	0.626408	0.50978	0.432471	0.341812	0.337395	0.274389	0.304951	0.366717		291.7	2.5262	2.27462	2.05568	1.83642	1.50841	1.23863	0.694675	0.335274	0.177381	0.0772669	0.0477976	-0.0186641
	291.8	0.922041	0.835392	0.765562	0.594535	0.393915	0.349934	0.19928	0.0948211	-0.093304	-0.279015	-0.358554	-0.541965	-0.577245	-0.580802	-0.569586	-0.513595		291.8	1.23073	1.16012	1.02414	1.01139	0.951792	0.877988	0.726954	0.645605	0.621598	0.506803	0.42614	0.343134	0.328501	0.279141	0.302424	0.363821		291.8	2.52152	2.27175	2.04828	1.82711	1.49777	1.23113	0.690569	0.337152	0.171126	0.0728383	0.0428544	-0.0218211
	291.9	0.916584	0.826404	0.764004	0.59324	0.379603	0.345018	0.190506	0.087696	-0.105639	-0.28491	-0.368004	-0.540948	-0.583934	-0.592251	-0.573013	-0.519121		291.9	1.2303	1.15462	1.02046	1.00456	0.949168	0.869049	0.719306	0.638216	0.61354	0.501908	0.420219	0.339996	0.319955	0.280379	0.301421	0.358088		291.9	2.51762	2.27323	2.0398	1.81776	1.48784	1.22056	0.686582	0.337849	0.164799	0.0688651	0.0419203	-0.0197054
	292	0.911764	0.818235	0.759898	0.592235	0.368931	0.341843	0.181276	0.0835551	-0.118009	-0.291647	-0.374243	-0.538167	-0.589093	-0.605213	-0.575402	-0.525009		292	1.22759	1.14543	1.0179	0.997519	0.944324	0.859069	0.710557	0.628348	0.604719	0.49603	0.411822	0.334827	0.311759	0.277669	0.301782	0.350727		292	2.51786	2.2752	2.03107	1.80618	1.47548	1.20785	0.681628	0.33703	0.157254	0.0683652	0.0391335	-0.0203437
	292.1	0.905172	0.811747	0.752965	0.592909	0.360193	0.338946	0.177774	0.0765807	-0.130144	-0.299244	-0.377529	-0.536004	-0.592671	-0.61411	-0.575799	-0.531057		292.1	1.22241	1.13426	1.01701	0.98832	0.938947	0.847912	0.700505	0.621787	0.59498	0.485597	0.404533	0.326058	0.301399	0.27499	0.299252	0.342517		292.1	2.51768	2.27744	2.02126	1.79271	1.46593	1.1969	0.677258	0.336252	0.148696	0.0641755	0.03687	-0.0186055
	292.2	0.899182	0.803658	0.744413	0.596671	0.354361	0.337022	0.174983	0.0704683	-0.143932	-0.30201	-0.377747	-0.533081	-0.594723	-0.623111	-0.574017	-0.533058		292.2	1.21277	1.1209	1.01139	0.977662	0.931641	0.836852	0.691877	0.612627	0.58109	0.469511	0.393546	0.316419	0.286422	0.269862	0.293714	0.336141		292.2	2.51666	2.27942	2.00995	1.77835	1.45498	1.18227	0.669962	0.332214	0.13768	0.0572278	0.0302293	-0.0217714
	292.3	0.893702	0.795085	0.732234	0.594421	0.348145	0.331238	0.170964	0.0652747	-0.155752	-0.306594	-0.378413	-0.533993	-0.60015	-0.630447	-0.577178	-0.53757		292.3	1.20492	1.10749	1.00301	0.96265	0.920548	0.827008	0.679875	0.601275	0.567361	0.451793	0.381119	0.309274	0.271616	0.265369	0.286679	0.330054		292.3	2.51357	2.28026	1.99736	1.76112	1.4409	1.16598	0.660655	0.327182	0.126945	0.0506885	0.0221764	-0.0275301
	292.4	0.887438	0.786681	0.72118	0.591948	0.343967	0.322045	0.16458	0.0594391	-0.165025	-0.311493	-0.381664	-0.535232	-0.608407	-0.638019	-0.580223	-0.544948		292.4	1.19227	1.09507	0.99693	0.946333	0.912429	0.816267	0.670234	0.590511	0.55154	0.434392	0.370643	0.302015	0.25748	0.258854	0.278848	0.323591		292.4	2.50995	2.2789	1.98441	1.74521	1.43032	1.15018	0.65137	0.32456	0.118904	0.0491131	0.0136595	-0.0341294
	292.5	0.882262	0.781079	0.712157	0.588587	0.338578	0.3135	0.159916	0.0551872	-0.174928	-0.315635	-0.383247	-0.537313	-0.620084	-0.643742	-0.580299	-0.553737		292.5	1.17963	1.085	0.985924	0.927149	0.901153	0.805581	0.659316	0.579349	0.536012	0.416461	0.358818	0.291527	0.242011	0.251539	0.268697	0.314713		292.5	2.50955	2.27738	1.97606	1.73411	1.4222	1.1379	0.642163	0.32437	0.112814	0.0516308	0.0105414	-0.0409382
	292.6	0.880937	0.779407	0.703772	0.586007	0.335278	0.307245	0.157267	0.0572648	-0.180637	-0.318938	-0.381126	-0.538231	-0.629516	-0.646357	-0.578736	-0.559634		292.6	1.16918	1.07726	0.977849	0.91092	0.890754	0.795518	0.650011	0.572049	0.524393	0.400195	0.350694	0.283692	0.229384	0.246345	0.261613	0.305779		292.6	2.50575	2.27786	1.96714	1.72216	1.41264	1.12259	0.631765	0.322594	0.103913	0.0520308	0.00741163	-0.0447262
	292.7	0.877778	0.777285	0.69554	0.579328	0.334192	0.299863	0.155877	0.0585755	-0.187006	-0.324996	-0.382161	-0.539848	-0.642319	-0.651865	-0.581338	-0.565972		292.7	1.15953	1.06569	0.969095	0.895017	0.881435	0.784253	0.640941	0.566581	0.513275	0.382367	0.341879	0.278352	0.216352	0.240963	0.255425	0.298926		292.7	2.50129	2.27382	1.95831	1.70873	1.40328	1.10735	0.623047	0.319754	0.0939927	0.0509069	0.00456223	-0.0463398
	292.8	0.871988	0.772275	0.685293	0.571063	0.334817	0.291128	0.156884	0.0585388	-0.19255	-0.331147	-0.382218	-0.544704	-0.653598	-0.656689	-0.585576	-0.573315		292.8	1.15132	1.05273	0.958371	0.878246	0.871614	0.771966	0.632376	0.561182	0.502629	0.364635	0.334079	0.270363	0.202223	0.235841	0.247859	0.289546		292.8	2.49771	2.26987	1.95183	1.70247	1.39685	1.09526	0.621307	0.320697	0.0882776	0.0505854	0.00202456	-0.0444842
	292.9	0.871576	0.76898	0.68219	0.563905	0.337599	0.28596	0.15741	0.0585896	-0.198825	-0.333939	-0.384242	-0.546475	-0.660118	-0.66086	-0.587868	-0.578762		292.9	1.14336	1.04091	0.945703	0.866548	0.861757	0.762951	0.621652	0.554083	0.490843	0.348336	0.324352	0.264954	0.190544	0.230993	0.24216	0.278825		292.9	2.49317	2.2655	1.94787	1.70011	1.38912	1.08431	0.621075	0.324234	0.0862208	0.047949	0.00200704	-0.0429427
	293	0.874829	0.766611	0.679828	0.558231	0.338209	0.278408	0.15954	0.059926	-0.203913	-0.332784	-0.386509	-0.547101	-0.665159	-0.664432	-0.586556	-0.583531		293	1.13479	1.03233	0.935984	0.856857	0.853048	0.753566	0.613314	0.54731	0.480155	0.335614	0.313953	0.258675	0.181211	0.228582	0.237229	0.265365		293	2.48717	2.26225	1.94618	1.69603	1.38384	1.07383	0.621983	0.32691	0.0839942	0.0478785	0.00393975	-0.0387488
	293.1	0.877789	0.766871	0.682537	0.552757	0.340769	0.272802	0.161973	0.0639737	-0.204291	-0.33088	-0.389822	-0.543654	-0.667717	-0.665829	-0.585031	-0.584751		293.1	1.12778	1.02531	0.92942	0.852083	0.844938	0.745842	0.607529	0.542228	0.469849	0.324299	0.305846	0.251493	0.176067	0.226945	0.236734	0.250611		293.1	2.4802	2.25959	1.94129	1.694	1.38095	1.06589	0.626271	0.329419	0.0804269	0.045367	0.00819869	-0.0355617
	293.2	0.882457	0.769809	0.686535	0.551294	0.343616	0.27193	0.165037	0.0680744	-0.206133	-0.329771	-0.390915	-0.538029	-0.66698	-0.666219	-0.580767	-0.582054		293.2	1.12319	1.01885	0.92509	0.851381	0.838603	0.738163	0.602803	0.536906	0.463025	0.315768	0.300583	0.246138	0.172561	0.22597	0.237722	0.23389		293.2	2.46802	2.25659	1.93444	1.68899	1.37575	1.05637	0.627953	0.328393	0.0759428	0.0395826	0.0102783	-0.034316
	293.3	0.88928	0.774203	0.68789	0.551647	0.346611	0.270779	0.170229	0.068344	-0.207338	-0.327299	-0.396506	-0.530947	-0.664489	-0.665837	-0.578628	-0.575691		293.3	1.12074	1.00706	0.919726	0.848697	0.836202	0.732466	0.596038	0.531304	0.455673	0.309554	0.293989	0.239995	0.169486	0.227651	0.238392	0.221264		293.3	2.45056	2.24938	1.92169	1.6815	1.36787	1.04392	0.628202	0.324155	0.071935	0.0299278	0.00807604	-0.0325218
	293.4	0.894341	0.774467	0.692901	0.552668	0.345355	0.270677	0.17356	0.064446	-0.209629	-0.328672	-0.402954	-0.526419	-0.660839	-0.66514	-0.5802	-0.570236		293.4	1.11937	0.998709	0.916716	0.851121	0.836808	0.731673	0.590368	0.527143	0.448259	0.305261	0.289275	0.231586	0.166315	0.230323	0.24121	0.211829		293.4	2.43268	2.23972	1.90951	1.67169	1.35843	1.03127	0.628295	0.320318	0.0660327	0.0209951	0.00272559	-0.0347554
	293.5	0.89718	0.771718	0.697872	0.553953	0.343124	0.268375	0.176164	0.0589768	-0.21119	-0.329123	-0.407763	-0.522221	-0.655427	-0.662317	-0.580386	-0.565515		293.5	1.11756	0.993563	0.915831	0.851359	0.83764	0.73312	0.585016	0.524186	0.441846	0.304687	0.285064	0.224888	0.164422	0.232218	0.241513	0.201696		293.5	2.41824	2.22854	1.89851	1.66268	1.34817	1.01912	0.629098	0.316795	0.062947	0.0107019	-0.00205223	-0.0390073
	293.6	0.898858	0.771318	0.701478	0.554937	0.335973	0.264416	0.177669	0.0542747	-0.215969	-0.327498	-0.413703	-0.51827	-0.652937	-0.661327	-0.581637	-0.563		293.6	1.11591	0.991691	0.918373	0.852568	0.841012	0.735722	0.580519	0.520444	0.437332	0.308349	0.284725	0.22455	0.164084	0.233464	0.24567	0.192139		293.6	2.40029	2.21785	1.88563	1.65311	1.33319	1.00561	0.621427	0.308876	0.0601494	-0.00219457	-0.00761183	-0.0454932
	293.7	0.895581	0.767983	0.697329	0.552465	0.323467	0.258252	0.177476	0.0449142	-0.221924	-0.327916	-0.42219	-0.517183	-0.65696	-0.664315	-0.58208	-0.562018		293.7	1.11429	0.991311	0.922078	0.851398	0.845139	0.738129	0.579535	0.515981	0.433829	0.310021	0.2848	0.22334	0.164833	0.234908	0.249989	0.186859		293.7	2.38013	2.20599	1.87314	1.64371	1.31608	0.990251	0.611248	0.298882	0.0552672	-0.0146867	-0.0136393	-0.0516186
	293.8	0.887178	0.761471	0.691501	0.547466	0.312631	0.251726	0.172724	0.0300677	-0.227934	-0.332419	-0.430718	-0.518609	-0.661727	-0.667747	-0.587139	-0.563017		293.8	1.1134	0.988982	0.923077	0.84873	0.847226	0.741957	0.580326	0.509806	0.428195	0.309871	0.285481	0.220494	0.163311	0.234625	0.252142	0.181686		293.8	2.35816	2.19301	1.85717	1.63427	1.29944	0.97449	0.603596	0.283686	0.0477585	-0.0295144	-0.0210685	-0.0601966
	293.9	0.87981	0.751048	0.680366	0.542717	0.304879	0.241754	0.169628	0.0123801	-0.235512	-0.33691	-0.442221	-0.524345	-0.668459	-0.67168	-0.591111	-0.568876		293.9	1.10831	0.980666	0.920716	0.842503	0.846148	0.743894	0.577015	0.498316	0.421187	0.304843	0.280584	0.21478	0.156497	0.229058	0.25249	0.172495		293.9	2.3432	2.18433	1.84749	1.62727	1.29011	0.961409	0.597828	0.270432	0.0468567	-0.0398464	-0.027541	-0.0638355
	294	0.87026	0.740751	0.670488	0.536726	0.29617	0.230041	0.166934	-0.00545621	-0.242878	-0.342855	-0.45505	-0.531159	-0.673267	-0.673866	-0.595105	-0.570677		294	1.10004	0.971238	0.914346	0.831097	0.838861	0.741173	0.568649	0.48622	0.412158	0.294691	0.2709	0.204763	0.145237	0.22143	0.249646	0.163241		294	2.32627	2.1718	1.83476	1.61743	1.28161	0.945764	0.589808	0.256946	0.0437658	-0.050122	-0.0345814	-0.0712392
	294.1	0.861713	0.733949	0.662484	0.528591	0.290525	0.221323	0.163204	-0.0176371	-0.246842	-0.347092	-0.466392	-0.53716	-0.675343	-0.670109	-0.593915	-0.572762		294.1	1.09067	0.960366	0.906685	0.82329	0.831148	0.736235	0.56076	0.473528	0.401215	0.281288	0.259531	0.193104	0.134245	0.210153	0.243352	0.154191		294.1	2.31219	2.16412	1.82575	1.61186	1.28217	0.931244	0.583788	0.246742	0.0432396	-0.0549536	-0.0343518	-0.0736442
	294.2	0.848926	0.727664	0.653024	0.517501	0.285691	0.212816	0.158263	-0.0286558	-0.248712	-0.353027	-0.475705	-0.546361	-0.680216	-0.666819	-0.59109	-0.576384		294.2	1.08315	0.951356	0.901077	0.814967	0.817964	0.731634	0.554106	0.464172	0.391188	0.26833	0.248835	0.183813	0.12831	0.199415	0.236983	0.146535		294.2	2.30462	2.15852	1.81886	1.61001	1.28688	0.921724	0.580816	0.237547	0.0413602	-0.0583465	-0.0287543	-0.0764335
	294.3	0.839122	0.726095	0.646286	0.506851	0.284075	0.203257	0.156454	-0.0379178	-0.250383	-0.357608	-0.482964	-0.554552	-0.684401	-0.660895	-0.588451	-0.575638		294.3	1.07526	0.94164	0.893674	0.805185	0.806417	0.728049	0.547332	0.454848	0.382435	0.255766	0.239835	0.173695	0.122014	0.187129	0.232317	0.140089		294.3	2.29624	2.15406	1.81319	1.60677	1.29435	0.915691	0.578385	0.230736	0.040624	-0.0570124	-0.0201139	-0.0751961
	294.4	0.827477	0.722484	0.640696	0.494652	0.284997	0.192003	0.15206	-0.0521096	-0.253698	-0.36542	-0.490245	-0.561677	-0.685908	-0.65445	-0.592296	-0.578415		294.4	1.06944	0.934661	0.885335	0.796416	0.794939	0.7266	0.542791	0.44708	0.37699	0.244711	0.231744	0.166425	0.116211	0.177593	0.226794	0.137755		294.4	2.28899	2.14506	1.80772	1.6015	1.3042	0.911769	0.576164	0.226652	0.0410378	-0.0556591	-0.0151326	-0.0765281
	294.5	0.818353	0.722109	0.639987	0.483656	0.287169	0.180215	0.146918	-0.065952	-0.25686	-0.372009	-0.497432	-0.571126	-0.686388	-0.64497	-0.595915	-0.580764		294.5	1.06226	0.926939	0.876012	0.78794	0.782068	0.720283	0.537358	0.441423	0.369787	0.236156	0.222253	0.158334	0.108225	0.169002	0.218779	0.132497		294.5	2.28379	2.13607	1.80561	1.5957	1.31611	0.912303	0.579631	0.225237	0.0449884	-0.0548601	-0.0116555	-0.0746552
	294.6	0.814753	0.723703	0.643481	0.473721	0.292296	0.172845	0.142296	-0.0742237	-0.258702	-0.376798	-0.502836	-0.577063	-0.684667	-0.636081	-0.602517	-0.582258		294.6	1.05034	0.914197	0.86337	0.773782	0.766543	0.711032	0.527314	0.433299	0.35932	0.227104	0.21099	0.149163	0.101566	0.15973	0.208213	0.126778		294.6	2.27787	2.12741	1.80278	1.58977	1.32693	0.91163	0.58	0.223493	0.0487974	-0.051884	-0.0103413	-0.0753581
	294.7	0.812174	0.728533	0.649597	0.465161	0.297925	0.164225	0.139953	-0.0770882	-0.258404	-0.380774	-0.505002	-0.581411	-0.683003	-0.623433	-0.605205	-0.581724		294.7	1.04234	0.903642	0.852176	0.761967	0.753107	0.698149	0.517362	0.429435	0.350906	0.221075	0.20233	0.140663	0.0979512	0.151706	0.2013	0.120674		294.7	2.27007	2.11695	1.79939	1.58319	1.33451	0.911896	0.57805	0.223888	0.054625	-0.0506695	-0.00858343	-0.0775482
	294.8	0.809763	0.732858	0.659658	0.457654	0.304416	0.159861	0.13821	-0.0820765	-0.26032	-0.386842	-0.503894	-0.583697	-0.683822	-0.612744	-0.60708	-0.582747		294.8	1.03852	0.89249	0.844497	0.753999	0.744714	0.68817	0.51051	0.430414	0.342331	0.219381	0.19768	0.135797	0.0980303	0.147438	0.196718	0.115619		294.8	2.26096	2.10398	1.79321	1.57455	1.33875	0.911826	0.575324	0.221315	0.0562963	-0.0535022	-0.0105057	-0.0807033
	294.9	0.808878	0.736881	0.667206	0.449497	0.309444	0.156913	0.136429	-0.0872803	-0.261951	-0.390218	-0.504096	-0.584167	-0.681342	-0.607155	-0.609807	-0.581568		294.9	1.03698	0.884654	0.837768	0.748486	0.737268	0.682406	0.5022	0.431318	0.338232	0.223052	0.195305	0.135987	0.100787	0.145819	0.194789	0.112229		294.9	2.24863	2.08804	1.7864	1.56341	1.33648	0.909087	0.571692	0.21713	0.0555411	-0.0626567	-0.0137577	-0.0878586
	295	0.808248	0.739522	0.672424	0.442664	0.309757	0.151606	0.133367	-0.0967336	-0.264387	-0.393331	-0.505762	-0.585297	-0.678289	-0.601673	-0.613196	-0.581729		295	1.03119	0.874496	0.832708	0.741949	0.731366	0.674647	0.494147	0.43126	0.335126	0.228683	0.190242	0.137675	0.103212	0.144975	0.195051	0.109901		295	2.23634	2.07171	1.77731	1.54985	1.32938	0.905919	0.565774	0.210035	0.053862	-0.0743688	-0.0224074	-0.0954991
	295.1	0.809978	0.741986	0.673426	0.430419	0.306897	0.145702	0.128569	-0.105636	-0.267267	-0.397	-0.511195	-0.586523	-0.675561	-0.597287	-0.618293	-0.58486		295.1	1.02427	0.862313	0.827175	0.73616	0.726943	0.666992	0.485448	0.428618	0.328311	0.232196	0.182945	0.138399	0.104833	0.14491	0.19515	0.10632		295.1	2.22172	2.0536	1.76478	1.53313	1.32098	0.899363	0.556843	0.200524	0.0520541	-0.0885897	-0.0359842	-0.108305
	295.2	0.808481	0.738113	0.666503	0.417205	0.299857	0.138807	0.120889	-0.118346	-0.272838	-0.401321	-0.516859	-0.591577	-0.674027	-0.598233	-0.622196	-0.591279		295.2	1.01786	0.854881	0.824129	0.732258	0.72498	0.662097	0.476186	0.424814	0.320904	0.233458	0.176673	0.140161	0.107732	0.145182	0.1948	0.101754		295.2	2.20599	2.03547	1.74894	1.51657	1.30843	0.890331	0.542377	0.187272	0.0462129	-0.10474	-0.0526803	-0.124127
	295.3	0.80764	0.735262	0.661808	0.406276	0.289956	0.133376	0.113069	-0.132184	-0.278316	-0.406597	-0.523766	-0.594408	-0.673244	-0.601198	-0.624676	-0.598266		295.3	1.008	0.846319	0.821027	0.7274	0.718824	0.656342	0.465344	0.417629	0.312124	0.233937	0.167011	0.140691	0.10765	0.143316	0.192679	0.0955876		295.3	2.19116	2.02259	1.73347	1.49837	1.2968	0.881996	0.526143	0.17497	0.0398451	-0.118269	-0.0662961	-0.140719
	295.4	0.804554	0.731562	0.651498	0.39152	0.274828	0.122248	0.103677	-0.144987	-0.283927	-0.413229	-0.531899	-0.597786	-0.672158	-0.606759	-0.629254	-0.605731		295.4	0.99665	0.84104	0.815913	0.719733	0.709867	0.647376	0.45669	0.407862	0.302458	0.232092	0.156416	0.1419	0.106872	0.139716	0.188054	0.0888366		295.4	2.17532	2.00842	1.71633	1.48101	1.28601	0.872395	0.508132	0.161387	0.030112	-0.130615	-0.0820931	-0.154635
	295.5	0.797458	0.725086	0.639491	0.375842	0.261527	0.11359	0.0923674	-0.156639	-0.288762	-0.423601	-0.540797	-0.602095	-0.670829	-0.612204	-0.633725	-0.614589		295.5	0.982374	0.835179	0.811562	0.7131	0.701003	0.640012	0.448318	0.39437	0.293166	0.229272	0.145771	0.142647	0.103326	0.136098	0.180905	0.0829815		295.5	2.16309	1.99587	1.69914	1.46452	1.27479	0.866345	0.493211	0.149153	0.0205573	-0.141875	-0.0954163	-0.167007
	295.6	0.791639	0.713978	0.62527	0.363363	0.247041	0.104254	0.0824141	-0.169432	-0.294289	-0.430349	-0.550073	-0.608122	-0.668771	-0.619032	-0.638507	-0.624429		295.6	0.965316	0.829154	0.80302	0.702611	0.69021	0.631245	0.438198	0.37602	0.282485	0.224856	0.132285	0.141255	0.0957589	0.129663	0.170314	0.0770651		295.6	2.14965	1.9814	1.68648	1.45058	1.26434	0.859124	0.477294	0.136014	0.0131694	-0.149379	-0.107502	-0.178533
	295.7	0.788541	0.704729	0.613259	0.355477	0.236463	0.0965882	0.074299	-0.17711	-0.29661	-0.435361	-0.555026	-0.6136	-0.667593	-0.622125	-0.640202	-0.634444		295.7	0.945294	0.820727	0.790332	0.68653	0.675444	0.620451	0.428017	0.3564	0.267857	0.214279	0.115597	0.133157	0.0851981	0.120191	0.159759	0.0685597		295.7	2.13981	1.96876	1.67591	1.4401	1.25451	0.853014	0.462987	0.126348	0.00421144	-0.153937	-0.117686	-0.187428
	295.8	0.784216	0.694712	0.604546	0.347566	0.22913	0.0918592	0.0654945	-0.182051	-0.298749	-0.439427	-0.555662	-0.619433	-0.667605	-0.623906	-0.641624	-0.645568		295.8	0.929795	0.818177	0.781948	0.672847	0.663551	0.61311	0.425559	0.340442	0.255196	0.20353	0.105528	0.127134	0.0782265	0.112121	0.150142	0.0637206		295.8	2.13049	1.95798	1.66412	1.43082	1.24535	0.846514	0.449954	0.117568	-0.00662793	-0.15614	-0.126055	-0.196025
	295.9	0.776087	0.684544	0.593071	0.339838	0.221425	0.0847167	0.0555956	-0.187313	-0.30257	-0.442069	-0.554305	-0.624455	-0.670994	-0.629231	-0.641893	-0.655926		295.9	0.913256	0.815865	0.773222	0.65723	0.649759	0.603166	0.422985	0.326989	0.243046	0.194391	0.0960232	0.122145	0.0688087	0.100544	0.141149	0.0593983		295.9	2.12204	1.94664	1.65388	1.42256	1.23803	0.842741	0.437359	0.109519	-0.0138116	-0.1568	-0.131653	-0.198401
	296	0.769427	0.676362	0.585221	0.334428	0.217614	0.0806521	0.046657	-0.188434	-0.304745	-0.442715	-0.554762	-0.628764	-0.674301	-0.631994	-0.640379	-0.663789		296	0.893915	0.811202	0.756953	0.64154	0.632128	0.588789	0.4174	0.31374	0.230289	0.181518	0.084656	0.114776	0.0574924	0.0883541	0.128859	0.0551395		296	2.10959	1.93695	1.64303	1.41101	1.22954	0.840371	0.425389	0.102142	-0.0223548	-0.155288	-0.137132	-0.200132
	296.1	0.76497	0.669761	0.580492	0.332937	0.220925	0.0814148	0.0414059	-0.18748	-0.300189	-0.441349	-0.552216	-0.630836	-0.67124	-0.63067	-0.636818	-0.666314		296.1	0.87624	0.804848	0.740894	0.628965	0.617232	0.573965	0.414079	0.302379	0.219831	0.168674	0.0734411	0.103182	0.0480144	0.0766524	0.116491	0.0524472		296.1	2.09776	1.9242	1.63508	1.39991	1.22226	0.835871	0.42039	0.0986053	-0.0309207	-0.151871	-0.139779	-0.19977
	296.2	0.762043	0.665028	0.577932	0.33491	0.228555	0.083128	0.0347222	-0.185276	-0.29538	-0.438664	-0.547632	-0.632468	-0.667868	-0.625155	-0.631755	-0.667154		296.2	0.86028	0.799055	0.730633	0.617776	0.607716	0.562047	0.412582	0.299031	0.213163	0.157983	0.0635417	0.0936223	0.043489	0.0691516	0.110983	0.0526149		296.2	2.08695	1.91318	1.6272	1.38743	1.21528	0.830882	0.41409	0.0926886	-0.0386406	-0.147752	-0.14287	-0.201269
	296.3	0.760795	0.664366	0.572566	0.33949	0.236651	0.0869367	0.0304804	-0.184155	-0.290516	-0.435008	-0.5437	-0.635404	-0.667324	-0.619425	-0.628494	-0.668543		296.3	0.846421	0.794	0.722521	0.609523	0.600457	0.549729	0.408179	0.299771	0.207792	0.149004	0.0567162	0.0855323	0.0407404	0.0621055	0.107452	0.0533944		296.3	2.07946	1.90387	1.62239	1.37721	1.21168	0.829294	0.406914	0.0954803	-0.0432413	-0.142348	-0.146178	-0.197578
	296.4	0.759294	0.671422	0.571315	0.342868	0.243628	0.0942077	0.0269847	-0.180557	-0.282817	-0.432531	-0.536235	-0.636431	-0.665356	-0.612077	-0.626522	-0.663818		296.4	0.833794	0.78963	0.714743	0.601535	0.592117	0.540552	0.405418	0.306393	0.203231	0.141321	0.05174	0.0798457	0.0387467	0.0565564	0.102564	0.0571351		296.4	2.06694	1.89283	1.61295	1.36511	1.20517	0.825644	0.398945	0.100162	-0.0534056	-0.139526	-0.149286	-0.194923
	296.5	0.755141	0.677696	0.565739	0.345585	0.249353	0.0986981	0.0215254	-0.179819	-0.277898	-0.431402	-0.53247	-0.638373	-0.666072	-0.608489	-0.627604	-0.662996		296.5	0.823206	0.785812	0.709873	0.596493	0.585111	0.533451	0.404205	0.313295	0.199393	0.137634	0.0467392	0.0782489	0.0372289	0.0515538	0.0955491	0.0601911		296.5	2.05365	1.88106	1.60166	1.3495	1.19222	0.818465	0.385412	0.104014	-0.0638148	-0.139044	-0.153169	-0.191664
	296.6	0.750999	0.680787	0.558128	0.346538	0.25044	0.10198	0.0159715	-0.18171	-0.276796	-0.433831	-0.532139	-0.641929	-0.66839	-0.609108	-0.632794	-0.663535		296.6	0.810416	0.781602	0.702862	0.588437	0.575774	0.525952	0.400572	0.317564	0.196747	0.132571	0.0405271	0.0738021	0.0355345	0.0455641	0.0883308	0.0637742		296.6	2.04223	1.86724	1.59043	1.33362	1.1773	0.81195	0.372772	0.105217	-0.0718269	-0.137618	-0.16	-0.189661
	296.7	0.749241	0.683687	0.553511	0.34895	0.250818	0.10379	0.01286	-0.182509	-0.27714	-0.433678	-0.531722	-0.643588	-0.667672	-0.608219	-0.634102	-0.662584		296.7	0.795851	0.776045	0.693137	0.579284	0.567049	0.518421	0.393549	0.320903	0.190973	0.128087	0.0371108	0.0679849	0.0317673	0.0406366	0.0788652	0.0643618		296.7	2.02511	1.85115	1.57709	1.31538	1.16109	0.802318	0.359974	0.106389	-0.0790284	-0.137529	-0.169697	-0.18737
	296.8	0.745589	0.684922	0.54858	0.352338	0.249382	0.103715	0.00573207	-0.182086	-0.280848	-0.434008	-0.529024	-0.646083	-0.667407	-0.614246	-0.638038	-0.664375		296.8	0.785689	0.77112	0.688169	0.573191	0.559901	0.513674	0.388411	0.325288	0.186075	0.125494	0.0347662	0.0644841	0.0328655	0.0374085	0.0736345	0.0694163		296.8	2.01134	1.83073	1.5622	1.299	1.14267	0.791804	0.34971	0.107768	-0.0854918	-0.1414	-0.181549	-0.187698
	296.9	0.741288	0.687652	0.544037	0.357311	0.246368	0.103658	0.0012583	-0.178718	-0.281666	-0.429336	-0.525868	-0.649934	-0.666696	-0.618035	-0.639443	-0.662252		296.9	0.773798	0.76454	0.684331	0.564928	0.553334	0.507704	0.380306	0.326418	0.179884	0.122269	0.0310124	0.0596411	0.0317847	0.0333695	0.0685434	0.0709469		296.9	1.99822	1.81598	1.54778	1.28549	1.12387	0.779015	0.340095	0.109071	-0.0904351	-0.143758	-0.19225	-0.185469
	297	0.736438	0.686931	0.539107	0.361555	0.242397	0.10204	-0.00015582	-0.174492	-0.282373	-0.426814	-0.522046	-0.654153	-0.667729	-0.624451	-0.644149	-0.660354		297	0.764798	0.757642	0.677929	0.555733	0.543864	0.505598	0.370025	0.325163	0.171363	0.117589	0.0294504	0.0576059	0.0318967	0.0291044	0.0638084	0.0747863		297	1.9823	1.80037	1.53263	1.27803	1.10612	0.766048	0.3275	0.110017	-0.097246	-0.146701	-0.199353	-0.183489
	297.1	0.728623	0.685055	0.533412	0.364563	0.235651	0.0970504	-0.000657051	-0.173016	-0.285612	-0.424614	-0.518486	-0.65884	-0.66937	-0.63219	-0.64706	-0.658761		297.1	0.756863	0.753704	0.672733	0.554534	0.535356	0.506129	0.362425	0.323879	0.163494	0.115217	0.030619	0.0570864	0.0291375	0.0247067	0.0617536	0.0774716		297.1	1.9645	1.78621	1.51625	1.26972	1.08827	0.75076	0.319522	0.110603	-0.102273	-0.148143	-0.203645	-0.181439
	297.2	0.72271	0.679266	0.526711	0.364675	0.229522	0.0961264	0.000568072	-0.172011	-0.288622	-0.421362	-0.51768	-0.662064	-0.671919	-0.64272	-0.650424	-0.657973		297.2	0.748127	0.751193	0.670101	0.553057	0.525189	0.508519	0.354197	0.32162	0.158944	0.113814	0.0294737	0.0566682	0.0252735	0.0216885	0.0592105	0.0785196		297.2	1.94714	1.77287	1.5006	1.26145	1.0732	0.737191	0.315501	0.108361	-0.108161	-0.148485	-0.204826	-0.177578
	297.3	0.715059	0.670438	0.516561	0.359325	0.221268	0.0902424	-0.000397743	-0.172797	-0.291045	-0.416353	-0.517922	-0.667254	-0.674723	-0.657849	-0.65237	-0.657708		297.3	0.738482	0.750935	0.666749	0.554296	0.51709	0.51033	0.34484	0.316548	0.153659	0.111748	0.0293916	0.0520725	0.0214949	0.0186606	0.0554234	0.0764183		297.3	1.93373	1.76324	1.48762	1.2584	1.06326	0.726931	0.315575	0.109119	-0.109417	-0.146481	-0.201512	-0.172512
	297.4	0.710971	0.662621	0.509329	0.352706	0.216097	0.0840141	-0.000184919	-0.168126	-0.292051	-0.411799	-0.511904	-0.670589	-0.679045	-0.667888	-0.654502	-0.658086		297.4	0.730866	0.746808	0.662402	0.556014	0.508806	0.509084	0.33467	0.311178	0.145042	0.109079	0.0298713	0.0433376	0.0176014	0.0165685	0.0525116	0.07168		297.4	1.91944	1.75526	1.47329	1.25496	1.05627	0.717215	0.314395	0.110845	-0.111107	-0.143798	-0.197406	-0.165078
	297.5	0.704471	0.651326	0.501367	0.344403	0.212773	0.0767252	-0.00229583	-0.162601	-0.293432	-0.406896	-0.509892	-0.673449	-0.684175	-0.678852	-0.657831	-0.65858		297.5	0.727321	0.745723	0.66018	0.563072	0.504093	0.508744	0.325898	0.307277	0.138019	0.105474	0.0347433	0.036365	0.0168267	0.0161367	0.0491253	0.0690978		297.5	1.90547	1.74899	1.45893	1.25074	1.04943	0.706771	0.314559	0.11259	-0.114332	-0.13903	-0.190485	-0.16074
	297.6	0.698314	0.64194	0.49834	0.342149	0.21473	0.0736002	-0.00123346	-0.155528	-0.290727	-0.403049	-0.503097	-0.672982	-0.686648	-0.685219	-0.658103	-0.655653		297.6	0.72406	0.744053	0.654971	0.568571	0.497818	0.508406	0.314459	0.30436	0.133649	0.103336	0.0378336	0.0299398	0.0150242	0.0142136	0.0444263	0.0691422		297.6	1.89381	1.74266	1.44746	1.24816	1.04134	0.699822	0.318396	0.114358	-0.115982	-0.131903	-0.180498	-0.153254
	297.7	0.697573	0.635911	0.498196	0.342349	0.218959	0.0702001	0.000958829	-0.148292	-0.286312	-0.400735	-0.495314	-0.667193	-0.688897	-0.688163	-0.656378	-0.651448		297.7	0.721125	0.741705	0.649206	0.572508	0.486487	0.506772	0.303944	0.301908	0.130651	0.104143	0.0418826	0.0212909	0.0106823	0.0123442	0.0415488	0.0671573		297.7	1.88577	1.73746	1.43917	1.24782	1.03693	0.698526	0.32508	0.120859	-0.114057	-0.120888	-0.166784	-0.14327
	297.8	0.696243	0.628899	0.494506	0.339775	0.22209	0.065504	-6.4826e-06	-0.141452	-0.283229	-0.399633	-0.489594	-0.66289	-0.695086	-0.693324	-0.658406	-0.647471		297.8	0.719896	0.74071	0.641016	0.57747	0.478922	0.504779	0.296717	0.299007	0.127018	0.103025	0.0474369	0.0120229	0.00721641	0.00933029	0.0379996	0.0664326		297.8	1.87541	1.72484	1.42653	1.243	1.02926	0.694455	0.331153	0.124523	-0.114219	-0.112986	-0.155934	-0.134531
	297.9	0.69492	0.623531	0.489724	0.337582	0.225822	0.0635138	-0.00343859	-0.133576	-0.278142	-0.399609	-0.487045	-0.658863	-0.703602	-0.696194	-0.659618	-0.643216		297.9	0.719157	0.739892	0.638707	0.581279	0.475481	0.503746	0.288607	0.299326	0.123765	0.10307	0.0517169	0.00322607	0.00660495	0.00919242	0.0348523	0.0689338		297.9	1.86382	1.712	1.41424	1.23492	1.01909	0.689465	0.335963	0.126913	-0.110007	-0.10735	-0.145292	-0.128494
	298	0.692339	0.61944	0.486996	0.335606	0.227511	0.0617103	-0.00834595	-0.127679	-0.273971	-0.398742	-0.484456	-0.65646	-0.712097	-0.698038	-0.66114	-0.640351		298	0.721033	0.738212	0.632047	0.582499	0.472842	0.501731	0.281247	0.29951	0.120941	0.101262	0.0566328	-0.00508454	0.00809839	0.00637078	0.0320027	0.0713321		298	1.84544	1.69076	1.39916	1.22181	1.0057	0.679312	0.332911	0.124454	-0.109273	-0.106039	-0.141039	-0.129512
	298.1	0.688785	0.619363	0.485452	0.334155	0.229515	0.0611683	-0.0151172	-0.120041	-0.270085	-0.400742	-0.4812	-0.653862	-0.719132	-0.69551	-0.66186	-0.634886		298.1	0.725512	0.733901	0.626738	0.586061	0.472699	0.499923	0.277075	0.304084	0.119124	0.10067	0.061822	-0.00929111	0.0115809	0.00576126	0.0320492	0.0760018		298.1	1.82705	1.67085	1.38202	1.20554	0.987349	0.666993	0.327652	0.120917	-0.107969	-0.108741	-0.141375	-0.130658
	298.2	0.683042	0.61734	0.48077	0.329639	0.228099	0.0587761	-0.020855	-0.119488	-0.269928	-0.40377	-0.481431	-0.654379	-0.725783	-0.694329	-0.664126	-0.63234		298.2	0.730226	0.730315	0.622771	0.590465	0.474472	0.497517	0.274405	0.308198	0.121983	0.103573	0.0669944	-0.00622118	0.0169877	0.00883676	0.0329984	0.0852047		298.2	1.8074	1.64858	1.36445	1.18752	0.968857	0.656918	0.324822	0.113272	-0.107195	-0.113347	-0.142255	-0.132223
	298.3	0.680022	0.620168	0.478748	0.327511	0.224145	0.0598966	-0.0248855	-0.117481	-0.26963	-0.405965	-0.47881	-0.654399	-0.729169	-0.690652	-0.665709	-0.624728		298.3	0.728012	0.721375	0.616773	0.591312	0.472096	0.493315	0.267572	0.308762	0.123366	0.106002	0.0651333	-0.00601641	0.0198486	0.0112058	0.0320596	0.088823		298.3	1.791	1.62629	1.35106	1.17266	0.952091	0.649337	0.320727	0.109688	-0.10122	-0.117673	-0.144699	-0.132248
	298.4	0.677842	0.622721	0.471686	0.319747	0.219422	0.0584705	-0.0318822	-0.119844	-0.270991	-0.410959	-0.482281	-0.658858	-0.735723	-0.690046	-0.671458	-0.622055		298.4	0.727057	0.711934	0.610384	0.590865	0.470272	0.489705	0.261495	0.307489	0.125686	0.10607	0.0617735	-0.00729864	0.0245738	0.0169393	0.0329805	0.0919395		298.4	1.77129	1.60462	1.33573	1.15765	0.932648	0.637973	0.314375	0.105411	-0.0984028	-0.121613	-0.149132	-0.136234
	298.5	0.672483	0.6254	0.461007	0.31032	0.209917	0.054569	-0.0397846	-0.126199	-0.275889	-0.415387	-0.48623	-0.666039	-0.74381	-0.693604	-0.680405	-0.622848		298.5	0.727555	0.702086	0.608204	0.590765	0.471981	0.488214	0.259803	0.303655	0.127798	0.107565	0.0586955	-0.00807565	0.0301528	0.0206313	0.0371317	0.095434		298.5	1.75127	1.58387	1.32015	1.13813	0.913607	0.621722	0.306859	0.0989876	-0.0960542	-0.12735	-0.155421	-0.139307
	298.6	0.667372	0.626245	0.450821	0.299923	0.197816	0.0498885	-0.0479215	-0.13196	-0.282457	-0.422593	-0.490749	-0.671863	-0.750975	-0.696342	-0.686749	-0.625463		298.6	0.729054	0.693863	0.606993	0.586983	0.469253	0.485202	0.256556	0.302239	0.128931	0.109005	0.0548755	-0.00615979	0.0383271	0.0277052	0.0412117	0.102239		298.6	1.73135	1.5659	1.30644	1.1205	0.898012	0.608077	0.298068	0.0898731	-0.0909365	-0.132778	-0.158608	-0.141214
	298.7	0.662642	0.625557	0.444183	0.289819	0.186688	0.0461035	-0.0542643	-0.138233	-0.287387	-0.431581	-0.493725	-0.676205	-0.757129	-0.700594	-0.69024	-0.629226		298.7	0.728121	0.682546	0.599	0.58197	0.461038	0.478747	0.250955	0.29542	0.125679	0.110005	0.048695	-0.00539911	0.0391878	0.0324426	0.0397546	0.103732		298.7	1.71443	1.54879	1.2947	1.1066	0.885668	0.599405	0.291679	0.0858934	-0.0818772	-0.137865	-0.159675	-0.141741
	298.8	0.660186	0.623438	0.439466	0.279219	0.178702	0.0409584	-0.0590701	-0.140077	-0.29318	-0.434317	-0.494567	-0.676625	-0.760058	-0.703092	-0.69034	-0.632213		298.8	0.730353	0.673995	0.593544	0.578752	0.454078	0.474394	0.249356	0.290491	0.123474	0.114099	0.0452739	-0.00113457	0.0395925	0.0391141	0.0426761	0.106823		298.8	1.69336	1.52745	1.27785	1.09043	0.869493	0.584357	0.281662	0.0751187	-0.0777451	-0.142288	-0.163196	-0.146372
	298.9	0.657795	0.615915	0.432668	0.268878	0.171221	0.0322256	-0.0639272	-0.143701	-0.29971	-0.440833	-0.497833	-0.679583	-0.765379	-0.707399	-0.689868	-0.639772		298.9	0.732175	0.667436	0.590271	0.577001	0.449219	0.469697	0.247578	0.284818	0.121296	0.117462	0.0419811	0.000487706	0.044356	0.0479088	0.04595	0.109242		298.9	1.67335	1.50774	1.264	1.07531	0.855674	0.57007	0.270808	0.063231	-0.069826	-0.146325	-0.164132	-0.14949
	299	0.656699	0.606659	0.427774	0.258752	0.163259	0.0269445	-0.0701429	-0.145121	-0.305078	-0.447783	-0.50256	-0.683857	-0.771334	-0.712459	-0.687946	-0.645768		299	0.733389	0.660618	0.58559	0.57479	0.443299	0.465206	0.243738	0.278179	0.114898	0.121907	0.0372494	-0.000109442	0.0472236	0.0525292	0.0497507	0.110809		299	1.65297	1.48927	1.25173	1.06306	0.843903	0.558737	0.265896	0.0524153	-0.0607718	-0.148263	-0.164339	-0.152071
	299.1	0.652657	0.5952	0.42042	0.249889	0.158545	0.0187131	-0.0776447	-0.148172	-0.308239	-0.452652	-0.507749	-0.688288	-0.776123	-0.718796	-0.685726	-0.652829		299.1	0.737431	0.655329	0.58302	0.57365	0.440624	0.460396	0.23937	0.270499	0.106684	0.125875	0.0346139	0.00217344	0.0506992	0.0571434	0.05518	0.109514		299.1	1.63036	1.47131	1.23921	1.04952	0.831854	0.550899	0.261913	0.0437728	-0.0540165	-0.147678	-0.163878	-0.155936
	299.2	0.64827	0.583818	0.410641	0.244421	0.154006	0.0117062	-0.0828841	-0.150765	-0.30871	-0.456674	-0.515279	-0.689637	-0.781574	-0.723148	-0.687026	-0.657002		299.2	0.743971	0.651389	0.582674	0.57587	0.439112	0.455028	0.238554	0.264303	0.10305	0.131539	0.0320309	0.00602723	0.0545188	0.0609162	0.0647155	0.110249		299.2	1.60728	1.45436	1.22564	1.0354	0.819676	0.543858	0.258928	0.0334435	-0.0499985	-0.150242	-0.16196	-0.162565
	299.3	0.646923	0.573956	0.402061	0.23784	0.150224	0.00745542	-0.0843056	-0.149305	-0.306303	-0.460865	-0.5229	-0.68943	-0.78392	-0.721346	-0.683504	-0.659306		299.3	0.744399	0.64613	0.577818	0.574721	0.434757	0.444351	0.231679	0.254724	0.0957122	0.132684	0.0284479	0.0073765	0.0533873	0.060036	0.0661007	0.10348		299.3	1.58263	1.4391	1.21134	1.0221	0.807436	0.534542	0.252537	0.0213155	-0.0453745	-0.151207	-0.158566	-0.169406
	299.4	0.644645	0.563627	0.390428	0.226405	0.144599	0.00240462	-0.0896664	-0.15194	-0.306409	-0.466659	-0.530657	-0.692173	-0.791488	-0.722257	-0.68506	-0.663355		299.4	0.739131	0.637727	0.569294	0.572077	0.429731	0.432981	0.224074	0.242718	0.0846454	0.134072	0.0247726	0.00713858	0.050819	0.0557099	0.0631869	0.0937328		299.4	1.55807	1.41675	1.19797	1.00945	0.792745	0.526089	0.247595	0.0110446	-0.0435493	-0.153854	-0.154324	-0.180311
	299.5	0.643115	0.553856	0.37737	0.21552	0.136612	-0.00296459	-0.0963645	-0.156331	-0.307446	-0.469457	-0.541395	-0.692332	-0.7959	-0.720682	-0.687851	-0.670785		299.5	0.732922	0.629246	0.563412	0.571053	0.429116	0.420868	0.220837	0.232193	0.0769705	0.132836	0.0185773	0.00258113	0.0486585	0.0501681	0.0604435	0.0837833		299.5	1.5303	1.39296	1.18177	0.990583	0.774752	0.516122	0.240759	-0.00148524	-0.0443525	-0.159384	-0.155244	-0.191994
	299.6	0.641466	0.54281	0.364788	0.204464	0.129027	-0.00687055	-0.105827	-0.160403	-0.305873	-0.472477	-0.55004	-0.691934	-0.801597	-0.718992	-0.690176	-0.677793		299.6	0.729648	0.620886	0.555518	0.567558	0.428983	0.409781	0.216723	0.221409	0.0747169	0.129932	0.00996626	0.00109886	0.0494103	0.0464943	0.0578153	0.0780315		299.6	1.50882	1.37149	1.1702	0.972917	0.758149	0.511579	0.236917	-0.00951341	-0.0416374	-0.16331	-0.153331	-0.199737
	299.7	0.632658	0.532217	0.349567	0.191686	0.115009	-0.0135756	-0.120277	-0.169406	-0.307134	-0.48124	-0.559194	-0.695545	-0.806926	-0.719604	-0.697834	-0.686415		299.7	0.723225	0.60914	0.544556	0.561908	0.427902	0.398879	0.213038	0.209484	0.0665736	0.126181	0.00246634	-0.00248752	0.0487702	0.0408924	0.0524421	0.0706069		299.7	1.48776	1.35174	1.15918	0.954606	0.739717	0.505486	0.234334	-0.0156216	-0.0390955	-0.165778	-0.153427	-0.207324
	299.8	0.624617	0.524902	0.33858	0.183088	0.101784	-0.0171286	-0.131854	-0.176744	-0.306551	-0.48846	-0.565418	-0.695816	-0.808929	-0.71334	-0.704227	-0.691051		299.8	0.715625	0.597552	0.533845	0.553377	0.423648	0.388657	0.211111	0.199894	0.0640135	0.121171	-0.00599327	-0.00181384	0.0457615	0.0360856	0.0466449	0.0669531		299.8	1.46715	1.33291	1.14738	0.936929	0.722279	0.497509	0.229415	-0.0219772	-0.0371739	-0.164962	-0.153764	-0.214215
	299.9	0.614122	0.517482	0.328114	0.176942	0.0874984	-0.0207405	-0.142695	-0.185364	-0.306869	-0.494478	-0.574451	-0.6952	-0.809813	-0.708659	-0.711051	-0.695835		299.9	0.704428	0.587673	0.520491	0.539803	0.417856	0.377188	0.209086	0.190763	0.0615611	0.114351	-0.0140324	-0.00178705	0.0413588	0.0285498	0.0389258	0.0635673		299.9	1.44906	1.31414	1.13627	0.922682	0.704192	0.48957	0.223723	-0.0271375	-0.0356451	-0.163876	-0.154059	-0.219543
	300	0.60235	0.511656	0.319047	0.171394	0.0757711	-0.023888	-0.152724	-0.19502	-0.308032	-0.500524	-0.580549	-0.693759	-0.811491	-0.706701	-0.717627	-0.700406		300	0.691722	0.575671	0.505039	0.522846	0.408928	0.365997	0.2048	0.18229	0.0564432	0.107642	-0.0232045	-0.00355538	0.0341448	0.0209592	0.029129	0.059274		300	1.42986	1.29487	1.12329	0.906968	0.685405	0.478432	0.215506	-0.030613	-0.0319181	-0.166094	-0.15562	-0.221924
	300.1	0.592342	0.503797	0.313694	0.166213	0.0627477	-0.0276757	-0.163438	-0.206098	-0.309704	-0.501576	-0.58763	-0.692721	-0.812899	-0.705742	-0.723316	-0.704109		300.1	0.681747	0.566694	0.489803	0.507987	0.402472	0.357789	0.203606	0.174601	0.0515818	0.100228	-0.0286146	-0.00441279	0.0295369	0.0154955	0.0194776	0.0560798		300.1	1.41118	1.27411	1.10843	0.891062	0.668992	0.467553	0.203348	-0.0329729	-0.028312	-0.170027	-0.156979	-0.225602
	300.2	0.581437	0.498463	0.314858	0.163256	0.0513897	-0.0286471	-0.168976	-0.213268	-0.30862	-0.499316	-0.590189	-0.690444	-0.809696	-0.699782	-0.727835	-0.704761		300.2	0.675126	0.558587	0.478057	0.495223	0.399404	0.352607	0.204743	0.172004	0.0496317	0.0936606	-0.0330532	-0.0012645	0.0296756	0.0124063	0.0129464	0.0591437		300.2	1.3889	1.25473	1.09003	0.872535	0.649812	0.454528	0.191872	-0.0350859	-0.0236929	-0.176579	-0.160619	-0.228764
	300.3	0.568502	0.493843	0.316864	0.161306	0.0400974	-0.0316666	-0.173902	-0.216642	-0.309037	-0.497566	-0.59228	-0.689054	-0.804035	-0.694498	-0.730167	-0.703044		300.3	0.670267	0.553749	0.468216	0.483332	0.396043	0.350537	0.203979	0.171471	0.0514328	0.0922648	-0.0357308	0.00679424	0.0319352	0.0126763	0.00965616	0.0628012		300.3	1.36554	1.23853	1.07134	0.855555	0.630994	0.441446	0.177743	-0.0385832	-0.0191897	-0.183937	-0.164472	-0.232255
	300.4	0.553484	0.487729	0.321159	0.160993	0.0290044	-0.0365382	-0.176959	-0.221305	-0.312433	-0.496715	-0.590118	-0.688969	-0.80093	-0.690832	-0.732276	-0.701002		300.4	0.66686	0.545096	0.458863	0.471226	0.392687	0.347395	0.202247	0.170149	0.0537014	0.091164	-0.0348637	0.0117005	0.0290236	0.00887904	0.00728022	0.0628939		300.4	1.34434	1.22417	1.04999	0.842254	0.613647	0.429006	0.164519	-0.0418774	-0.0214287	-0.19084	-0.171341	-0.236701
	300.5	0.542443	0.480031	0.323808	0.160129	0.0183317	-0.0423761	-0.179263	-0.226667	-0.320015	-0.499512	-0.59161	-0.688881	-0.79862	-0.689913	-0.7362	-0.698556		300.5	0.662408	0.53432	0.448437	0.457436	0.387459	0.341328	0.196283	0.167701	0.0539976	0.0858164	-0.0355147	0.0145533	0.021068	0.00431472	0.00535132	0.0624046		300.5	1.32508	1.21076	1.02898	0.83132	0.596332	0.417874	0.155759	-0.0444204	-0.0197496	-0.197817	-0.178046	-0.23642
	300.6	0.529113	0.470905	0.322827	0.158325	0.00717321	-0.0528513	-0.181867	-0.232652	-0.329704	-0.503778	-0.593454	-0.691987	-0.80035	-0.693448	-0.740903	-0.702126		300.6	0.655514	0.526206	0.437672	0.442178	0.38132	0.333661	0.189375	0.164136	0.0546413	0.0814918	-0.0366054	0.0144778	0.0132148	-0.000294761	0.00409208	0.0595473		300.6	1.30562	1.19478	1.00631	0.818606	0.581092	0.408723	0.150854	-0.0458888	-0.0211003	-0.201507	-0.182484	-0.238782
	300.7	0.518341	0.460908	0.322079	0.156574	-0.00197811	-0.0614935	-0.184544	-0.237636	-0.34066	-0.506908	-0.595352	-0.695611	-0.802617	-0.699334	-0.748846	-0.703854		300.7	0.650338	0.515807	0.426124	0.42887	0.373109	0.3292	0.182872	0.15904	0.053361	0.0770978	-0.0390915	0.0110256	0.00350604	-0.00919694	-0.000523673	0.0563848		300.7	1.28656	1.1797	0.984784	0.803295	0.566145	0.398591	0.143699	-0.0448082	-0.0214686	-0.204777	-0.186528	-0.241891
	300.8	0.5072	0.450079	0.319534	0.153444	-0.00939869	-0.0714137	-0.189442	-0.239117	-0.349531	-0.510764	-0.599277	-0.69933	-0.802697	-0.705587	-0.753944	-0.706311		300.8	0.650046	0.512772	0.418637	0.42222	0.36864	0.327094	0.180669	0.158939	0.0562816	0.0769247	-0.0360329	0.0122628	-0.00333894	-0.0131922	-0.000472513	0.0579345		300.8	1.266	1.1643	0.96247	0.784812	0.552526	0.388191	0.138517	-0.0477523	-0.0262086	-0.208155	-0.188841	-0.243395
	300.9	0.49807	0.441382	0.317643	0.153197	-0.0173235	-0.0820679	-0.188411	-0.238515	-0.356766	-0.512674	-0.598415	-0.703383	-0.800141	-0.707178	-0.755033	-0.70469		300.9	0.64918	0.509102	0.411169	0.412592	0.364557	0.322988	0.180592	0.160075	0.0573817	0.0766803	-0.0342722	0.0147174	-0.00992925	-0.0191345	-4.87366e-05	0.0584026		300.9	1.24513	1.15099	0.940231	0.766847	0.541143	0.380568	0.137341	-0.0499997	-0.0309292	-0.212613	-0.19282	-0.245716
	301	0.488001	0.430584	0.313317	0.14892	-0.0268768	-0.0953937	-0.188763	-0.2392	-0.364151	-0.517243	-0.601497	-0.707408	-0.801105	-0.71081	-0.755681	-0.70362		301	0.644152	0.503991	0.401227	0.400657	0.359349	0.316815	0.177732	0.160503	0.0571551	0.0739213	-0.0328456	0.0178101	-0.0171283	-0.0228329	-0.00285741	0.0573216		301	1.22501	1.13253	0.919805	0.755243	0.529556	0.377106	0.134915	-0.0528168	-0.0374008	-0.215943	-0.195592	-0.248125
	301.1	0.480317	0.421543	0.307993	0.144239	-0.0350587	-0.108141	-0.18917	-0.241381	-0.366796	-0.520187	-0.603393	-0.710953	-0.802067	-0.71528	-0.755467	-0.703169		301.1	0.634805	0.49451	0.390598	0.38809	0.353554	0.310971	0.174148	0.154365	0.0540352	0.0657036	-0.0337808	0.017395	-0.0298328	-0.0323494	-0.00728407	0.0502023		301.1	1.2078	1.11328	0.896424	0.739757	0.514922	0.371816	0.13131	-0.0562025	-0.0478476	-0.219033	-0.202305	-0.253293
	301.2	0.475622	0.415678	0.300262	0.140152	-0.0407552	-0.118356	-0.18594	-0.24168	-0.36747	-0.519713	-0.605749	-0.714804	-0.799533	-0.716725	-0.7539	-0.700297		301.2	0.624987	0.488643	0.382577	0.378331	0.347018	0.304736	0.171893	0.152186	0.0513886	0.0591877	-0.0316541	0.0183302	-0.0373045	-0.0409729	-0.00787717	0.0465831		301.2	1.18779	1.09178	0.871473	0.722039	0.497909	0.363952	0.126916	-0.0631726	-0.0626809	-0.223045	-0.21097	-0.258971
	301.3	0.470618	0.409397	0.294071	0.136771	-0.0476471	-0.128511	-0.184123	-0.244543	-0.367232	-0.519833	-0.60972	-0.721404	-0.797221	-0.719411	-0.752985	-0.696673		301.3	0.608587	0.484682	0.371506	0.36703	0.339422	0.297304	0.169465	0.148544	0.0476461	0.0518204	-0.0332356	0.0155449	-0.0436486	-0.049226	-0.0135616	0.0408875		301.3	1.17042	1.07441	0.850144	0.705475	0.484711	0.359008	0.124128	-0.0676251	-0.0730304	-0.225226	-0.213875	-0.262126
	301.4	0.469391	0.406504	0.294015	0.136365	-0.0489721	-0.132829	-0.178826	-0.242093	-0.36177	-0.513066	-0.608043	-0.723345	-0.789145	-0.718352	-0.748388	-0.688263		301.4	0.593515	0.479581	0.360268	0.356354	0.329121	0.289512	0.166729	0.145339	0.0431348	0.0468105	-0.0351646	0.0142627	-0.0506661	-0.0544213	-0.0179265	0.0371818		301.4	1.15299	1.05662	0.829325	0.68938	0.471328	0.35708	0.121958	-0.0714505	-0.085293	-0.227687	-0.216063	-0.265635
	301.5	0.469888	0.407036	0.295373	0.135271	-0.0504333	-0.135264	-0.17166	-0.237783	-0.353359	-0.503591	-0.603627	-0.721915	-0.776347	-0.713043	-0.741407	-0.678486		301.5	0.576046	0.473898	0.350137	0.341889	0.321772	0.27895	0.160797	0.139095	0.0400105	0.0390291	-0.0355406	0.0120293	-0.0554918	-0.058568	-0.0224957	0.032026		301.5	1.13835	1.0393	0.808399	0.674699	0.457115	0.354226	0.117297	-0.0766329	-0.0953043	-0.230857	-0.218169	-0.268371
	301.6	0.472015	0.407783	0.296929	0.131491	-0.0536551	-0.136943	-0.164234	-0.232605	-0.345006	-0.497278	-0.600675	-0.721808	-0.767068	-0.707465	-0.734223	-0.669608		301.6	0.558883	0.46815	0.342517	0.328976	0.31681	0.27049	0.156646	0.136844	0.0379696	0.0313807	-0.0359847	0.0111194	-0.0581728	-0.0612612	-0.0252187	0.0315748		301.6	1.12325	1.02207	0.785969	0.660559	0.440345	0.346779	0.11258	-0.0821383	-0.103129	-0.234058	-0.220918	-0.271273
	301.7	0.476268	0.408323	0.300728	0.127188	-0.0537813	-0.136351	-0.157543	-0.230137	-0.33856	-0.489974	-0.594394	-0.723119	-0.755547	-0.703618	-0.725379	-0.662732		301.7	0.54101	0.459592	0.334349	0.314718	0.311964	0.261309	0.149956	0.131598	0.0330309	0.0207252	-0.0368602	0.00812522	-0.0591563	-0.0674251	-0.0320846	0.0301656		301.7	1.10877	1.00112	0.764199	0.646805	0.421708	0.33929	0.106011	-0.0877381	-0.108313	-0.23637	-0.222541	-0.272918
	301.8	0.477377	0.406564	0.303933	0.122848	-0.0519261	-0.134606	-0.15419	-0.230182	-0.332198	-0.482485	-0.589681	-0.724904	-0.745582	-0.702016	-0.719944	-0.660609		301.8	0.525751	0.453144	0.331366	0.306392	0.308545	0.257071	0.14856	0.130539	0.0332624	0.0158087	-0.0350279	0.00490913	-0.0574461	-0.0689238	-0.0316197	0.0353991		301.8	1.09578	0.982662	0.744641	0.632389	0.404516	0.332576	0.101813	-0.0913373	-0.112957	-0.234723	-0.223185	-0.270408
	301.9	0.480055	0.401829	0.308346	0.122408	-0.0489695	-0.134284	-0.149336	-0.226957	-0.326976	-0.477093	-0.58591	-0.723057	-0.736796	-0.700133	-0.712837	-0.658143		301.9	0.518026	0.452347	0.330182	0.300889	0.306461	0.255896	0.150636	0.133019	0.0389487	0.0126456	-0.0321677	0.00498521	-0.0535683	-0.0672112	-0.0266695	0.0446349		301.9	1.08151	0.970598	0.725324	0.616612	0.392965	0.328298	0.098617	-0.0939215	-0.114912	-0.229786	-0.223447	-0.265231
	302	0.480417	0.396555	0.314589	0.122065	-0.0435317	-0.133079	-0.14356	-0.223088	-0.322257	-0.473507	-0.579489	-0.722392	-0.728696	-0.701348	-0.704967	-0.654478		302	0.51029	0.448877	0.327272	0.294434	0.302963	0.254944	0.148943	0.133573	0.0447602	0.0090461	-0.0293724	0.00627978	-0.0503344	-0.0657422	-0.0238212	0.0499512		302	1.07135	0.960456	0.708069	0.606947	0.38379	0.324134	0.0973282	-0.0951828	-0.112198	-0.221799	-0.220646	-0.258009
	302.1	0.479002	0.391434	0.317488	0.120903	-0.041292	-0.132511	-0.137504	-0.218597	-0.320454	-0.471583	-0.578233	-0.721059	-0.719827	-0.701741	-0.697336	-0.653613		302.1	0.502607	0.444951	0.326228	0.287975	0.300088	0.253697	0.151902	0.132603	0.0488043	0.00684971	-0.0237852	0.00674802	-0.046821	-0.0653536	-0.0218279	0.0549709		302.1	1.05855	0.944753	0.685214	0.59397	0.370865	0.317152	0.092905	-0.098706	-0.114567	-0.217611	-0.221745	-0.254025
	302.2	0.480172	0.385296	0.320577	0.121514	-0.0359546	-0.132261	-0.131072	-0.211714	-0.31768	-0.467467	-0.573712	-0.716855	-0.711425	-0.702189	-0.689686	-0.654262		302.2	0.501039	0.445203	0.330577	0.284267	0.304878	0.256352	0.157786	0.135009	0.0609133	0.00931415	-0.0135954	0.0129883	-0.0378659	-0.0630094	-0.0145514	0.0653774		302.2	1.04346	0.925156	0.661027	0.579587	0.358112	0.307085	0.0874796	-0.102245	-0.118989	-0.214378	-0.223945	-0.254751
	302.3	0.482286	0.379176	0.321176	0.125598	-0.0295648	-0.133576	-0.125083	-0.203046	-0.318977	-0.46594	-0.570685	-0.71138	-0.704977	-0.704594	-0.683461	-0.655077		302.3	0.50073	0.443415	0.3336	0.283421	0.312537	0.258237	0.163894	0.135221	0.0692788	0.0113024	-0.00206307	0.0166346	-0.0291663	-0.0643173	-0.00728532	0.0709886		302.3	1.02863	0.905848	0.640008	0.56565	0.34611	0.299872	0.084202	-0.10284	-0.123821	-0.211198	-0.225607	-0.252158
	302.4	0.480248	0.369115	0.321476	0.128322	-0.0247275	-0.139873	-0.121933	-0.197732	-0.322194	-0.465656	-0.569746	-0.707477	-0.700996	-0.707633	-0.676812	-0.657454		302.4	0.503848	0.438479	0.335385	0.285297	0.32063	0.261594	0.168938	0.133183	0.0746578	0.0134209	0.00857622	0.0198115	-0.0201786	-0.065341	8.5301e-05	0.0760294		302.4	1.01436	0.888329	0.619846	0.548982	0.336199	0.295372	0.0830748	-0.103504	-0.127264	-0.208535	-0.225814	-0.250019
	302.5	0.478786	0.361129	0.32284	0.130008	-0.0238399	-0.146701	-0.118673	-0.191583	-0.325999	-0.465589	-0.568982	-0.702983	-0.697416	-0.70827	-0.672112	-0.660701		302.5	0.507751	0.433942	0.336582	0.288585	0.327252	0.264942	0.176284	0.130577	0.0829236	0.0159853	0.0187928	0.0225113	-0.0133647	-0.0676508	0.00834764	0.0809821		302.5	0.997284	0.867076	0.600174	0.529862	0.328187	0.291058	0.0825624	-0.104189	-0.1343	-0.205633	-0.229153	-0.252039
	302.6	0.47472	0.352187	0.320189	0.133385	-0.0251495	-0.154836	-0.114517	-0.189487	-0.331529	-0.467726	-0.569553	-0.700394	-0.69741	-0.709901	-0.670885	-0.665658		302.6	0.510406	0.428624	0.339466	0.291022	0.331842	0.266694	0.182077	0.126397	0.0913784	0.0211181	0.0275436	0.0262231	-0.00771065	-0.068842	0.0174464	0.0849618		302.6	0.977362	0.847854	0.581148	0.510107	0.31916	0.282973	0.0834478	-0.106253	-0.14482	-0.201653	-0.235943	-0.255588
	302.7	0.4708	0.343545	0.315621	0.136545	-0.0247966	-0.161704	-0.10995	-0.185923	-0.340139	-0.468638	-0.570865	-0.698033	-0.697797	-0.713985	-0.667885	-0.669683		302.7	0.509871	0.420733	0.337624	0.289049	0.334758	0.264763	0.183506	0.116654	0.0942496	0.0214362	0.032508	0.0252466	-0.00748832	-0.0745514	0.0195992	0.0822139		302.7	0.960636	0.829134	0.566852	0.491828	0.31212	0.274252	0.0875821	-0.107301	-0.154855	-0.195947	-0.239091	-0.259212
	302.8	0.468033	0.33645	0.311298	0.137143	-0.0208668	-0.168831	-0.10607	-0.187125	-0.348194	-0.469479	-0.573622	-0.698535	-0.698809	-0.716992	-0.665811	-0.674375		302.8	0.505971	0.410956	0.335245	0.286685	0.338025	0.261435	0.184429	0.108947	0.0954046	0.0205118	0.0334501	0.0216665	-0.00864438	-0.0798694	0.0217507	0.080128		302.8	0.946255	0.808424	0.555838	0.472324	0.306897	0.266861	0.0935926	-0.105033	-0.164537	-0.188654	-0.241931	-0.260111
	302.9	0.465371	0.330151	0.305586	0.140846	-0.0168177	-0.173538	-0.103177	-0.187883	-0.351727	-0.47	-0.576143	-0.698816	-0.696925	-0.720011	-0.665144	-0.679236		302.9	0.498693	0.404776	0.328948	0.284788	0.337681	0.2584	0.185773	0.101193	0.0934483	0.0204332	0.0308413	0.0183805	-0.00953429	-0.0834765	0.0229126	0.0774146		302.9	0.930634	0.789627	0.547142	0.453375	0.302513	0.261301	0.103506	-0.0993377	-0.169546	-0.179423	-0.242552	-0.260435
	303	0.463965	0.324618	0.303284	0.143776	-0.0109317	-0.17721	-0.0990289	-0.189441	-0.352635	-0.46438	-0.575758	-0.699851	-0.694923	-0.720915	-0.663661	-0.682472		303	0.494492	0.400686	0.327011	0.286137	0.337762	0.258389	0.192599	0.0976089	0.0937129	0.0259318	0.0284874	0.0172205	-0.00476677	-0.0823239	0.0279142	0.0780831		303	0.914354	0.772871	0.539652	0.435823	0.301197	0.257234	0.110046	-0.0925298	-0.175264	-0.169569	-0.240338	-0.262001
	303.1	0.462915	0.317861	0.301168	0.144511	-0.00645873	-0.17635	-0.0939285	-0.191987	-0.351925	-0.458758	-0.578782	-0.698931	-0.690985	-0.720911	-0.660676	-0.681342		303.1	0.491914	0.39497	0.32187	0.286659	0.33358	0.259396	0.195003	0.0919619	0.0898503	0.0273003	0.0242451	0.0130979	-0.00282191	-0.0828521	0.0309438	0.0793113		303.1	0.898103	0.758641	0.532307	0.4228	0.302453	0.251894	0.114454	-0.0837291	-0.1778	-0.160153	-0.238233	-0.262218
	303.2	0.461149	0.312388	0.300322	0.146357	-0.000896303	-0.177655	-0.0896773	-0.193411	-0.348353	-0.45209	-0.580173	-0.697451	-0.687133	-0.719164	-0.65631	-0.682523		303.2	0.484929	0.39246	0.317989	0.284327	0.329872	0.257152	0.195333	0.0883424	0.0873618	0.0302157	0.0204335	0.0104132	0.00129662	-0.0825654	0.0344497	0.0787991		303.2	0.882173	0.745513	0.526708	0.411166	0.305051	0.246339	0.119124	-0.0754828	-0.178703	-0.150882	-0.235426	-0.261124
	303.3	0.459287	0.306939	0.29938	0.148505	0.0048202	-0.177137	-0.0849477	-0.195428	-0.344428	-0.447149	-0.58075	-0.695974	-0.686376	-0.717809	-0.652728	-0.687382		303.3	0.47631	0.388736	0.313314	0.278098	0.325054	0.253817	0.195349	0.0850858	0.0853282	0.0294214	0.0145597	0.00709286	0.00515431	-0.0816682	0.0357804	0.0764041		303.3	0.869243	0.734693	0.520936	0.400913	0.304023	0.240518	0.122846	-0.064212	-0.179184	-0.138552	-0.23121	-0.260056
	303.4	0.456514	0.301467	0.298866	0.149796	0.01557	-0.172808	-0.0810845	-0.194899	-0.339948	-0.441102	-0.579916	-0.688584	-0.682074	-0.714801	-0.64716	-0.689146		303.4	0.46964	0.389402	0.308603	0.275581	0.323491	0.253228	0.192819	0.081788	0.0864755	0.0303386	0.0125768	0.00661146	0.0113065	-0.0803852	0.0362043	0.0752265		303.4	0.860489	0.724222	0.516614	0.396212	0.30234	0.235381	0.124373	-0.0519381	-0.17648	-0.126991	-0.221064	-0.254558
	303.5	0.456615	0.301653	0.302773	0.154636	0.0283781	-0.164861	-0.0766655	-0.186687	-0.331275	-0.433828	-0.574499	-0.677301	-0.674169	-0.710937	-0.640599	-0.688175		303.5	0.467658	0.393533	0.308411	0.27753	0.32289	0.257561	0.19339	0.0833343	0.0903373	0.0333084	0.0136583	0.00597416	0.0207532	-0.0735014	0.0409447	0.0749319		303.5	0.851593	0.712933	0.511383	0.390761	0.30094	0.229861	0.12771	-0.0392099	-0.170122	-0.11703	-0.209949	-0.249212
	303.6	0.455314	0.299392	0.306867	0.160797	0.038906	-0.155784	-0.0733607	-0.177759	-0.325017	-0.425428	-0.567841	-0.666917	-0.667811	-0.706861	-0.636727	-0.686808		303.6	0.473073	0.401658	0.31245	0.284551	0.328553	0.264609	0.19954	0.091522	0.0962908	0.0423033	0.0191128	0.012587	0.0351393	-0.0597793	0.050254	0.0797821		303.6	0.84102	0.700596	0.507006	0.388178	0.301198	0.225053	0.129639	-0.0266535	-0.160673	-0.107791	-0.197933	-0.243094
	303.7	0.453338	0.295398	0.313734	0.162277	0.0444761	-0.148609	-0.0706745	-0.172734	-0.322486	-0.416329	-0.560646	-0.65485	-0.661648	-0.705722	-0.634567	-0.68719		303.7	0.479606	0.407516	0.316129	0.290067	0.334881	0.274049	0.203826	0.0947232	0.104436	0.0507966	0.0258415	0.01739	0.0487808	-0.045205	0.0587558	0.0868009		303.7	0.829841	0.688574	0.503563	0.383016	0.302459	0.216289	0.128549	-0.0147196	-0.152507	-0.0994602	-0.186506	-0.235513
	303.8	0.449158	0.292695	0.319229	0.162424	0.0482806	-0.14281	-0.0683158	-0.168417	-0.320424	-0.413295	-0.553845	-0.641596	-0.657425	-0.707316	-0.63314	-0.688785		303.8	0.4903	0.411952	0.322076	0.29448	0.342505	0.284778	0.207428	0.0974021	0.112666	0.0572211	0.0308497	0.0238352	0.0641905	-0.0314789	0.0687047	0.0920367		303.8	0.816394	0.676105	0.498848	0.373222	0.29968	0.206552	0.126819	-0.00644609	-0.146601	-0.0946243	-0.180294	-0.229844
	303.9	0.44197	0.28877	0.320346	0.161752	0.0460705	-0.140613	-0.0701751	-0.166909	-0.320311	-0.412065	-0.550195	-0.629103	-0.657961	-0.709775	-0.636272	-0.692025		303.9	0.497599	0.416154	0.325803	0.297411	0.349459	0.29193	0.207846	0.0988252	0.120943	0.0608099	0.037818	0.0317686	0.0749349	-0.0245547	0.0765272	0.0915978		303.9	0.804998	0.663323	0.49233	0.362442	0.293739	0.194497	0.124059	0.000265306	-0.141135	-0.0913023	-0.178923	-0.226363
	304	0.435992	0.284343	0.319607	0.162847	0.0438206	-0.141856	-0.0713022	-0.169777	-0.322303	-0.411022	-0.546335	-0.620263	-0.659627	-0.713925	-0.641662	-0.696148		304	0.504679	0.418596	0.327268	0.30218	0.355556	0.300309	0.210885	0.103331	0.129604	0.0652561	0.0442691	0.0417361	0.0853313	-0.0151546	0.0838396	0.0946342		304	0.792229	0.649194	0.485742	0.349995	0.287785	0.184366	0.124979	0.00784498	-0.13629	-0.0875054	-0.176292	-0.224601
	304.1	0.42959	0.27943	0.318449	0.162822	0.0388355	-0.144445	-0.0733817	-0.176653	-0.327159	-0.409141	-0.545181	-0.612412	-0.662326	-0.721072	-0.650496	-0.700444		304.1	0.508385	0.419874	0.325373	0.301293	0.360269	0.307914	0.213401	0.106296	0.137614	0.0687676	0.0510923	0.0482489	0.0914195	-0.0087641	0.0891683	0.0936296		304.1	0.780621	0.636618	0.481008	0.339309	0.285527	0.178298	0.124769	0.0151977	-0.128675	-0.0852436	-0.175587	-0.223883
	304.2	0.425151	0.277494	0.316803	0.163343	0.0326034	-0.147824	-0.0766831	-0.182201	-0.331196	-0.408356	-0.543344	-0.604994	-0.667008	-0.728277	-0.66122	-0.704762		304.2	0.509804	0.420196	0.322217	0.297772	0.36401	0.312826	0.21553	0.106066	0.141984	0.0733812	0.0559911	0.0519769	0.0918055	-0.00257731	0.0952008	0.0897281		304.2	0.769567	0.627177	0.477312	0.329098	0.286402	0.172603	0.126905	0.0237262	-0.120867	-0.0796924	-0.176251	-0.221646
	304.3	0.421164	0.272027	0.313001	0.163693	0.0216449	-0.154784	-0.0811827	-0.192995	-0.337238	-0.408548	-0.541219	-0.602615	-0.671731	-0.736783	-0.669632	-0.706367		304.3	0.508372	0.417286	0.317447	0.289254	0.365316	0.31113	0.21524	0.100501	0.142921	0.0767098	0.0553081	0.0567627	0.088206	0.000497347	0.0947099	0.0835403		304.3	0.754722	0.616746	0.469344	0.316426	0.286871	0.166956	0.125201	0.0304085	-0.117546	-0.0780879	-0.179585	-0.225968
	304.4	0.414392	0.267964	0.308593	0.162353	0.0118862	-0.159676	-0.0847494	-0.203787	-0.342917	-0.40944	-0.538418	-0.603216	-0.674676	-0.743558	-0.67747	-0.707707		304.4	0.503279	0.411505	0.310531	0.277943	0.366031	0.306916	0.21141	0.0951239	0.14179	0.0795056	0.0542484	0.0595338	0.0844776	-0.000678108	0.0910818	0.0745485		304.4	0.739836	0.604174	0.458085	0.301816	0.282263	0.15919	0.118547	0.0344623	-0.117876	-0.0824824	-0.185355	-0.232104
	304.5	0.405862	0.262712	0.300947	0.159379	0.000202642	-0.16625	-0.0925365	-0.213992	-0.348851	-0.412483	-0.539621	-0.604226	-0.678701	-0.750632	-0.683465	-0.707961		304.5	0.497389	0.409514	0.301964	0.265285	0.364956	0.299984	0.207104	0.0883484	0.141053	0.0788086	0.0544154	0.0608642	0.0793231	-0.00259359	0.0890808	0.0671358		304.5	0.721906	0.59174	0.445996	0.281386	0.274505	0.15072	0.109989	0.0371133	-0.120297	-0.0886252	-0.192439	-0.240476
	304.6	0.400663	0.257975	0.29483	0.157584	-0.00745053	-0.171653	-0.100902	-0.222033	-0.354226	-0.415626	-0.540442	-0.607719	-0.683785	-0.754207	-0.690646	-0.704115		304.6	0.491397	0.408173	0.291589	0.252828	0.363297	0.290841	0.199515	0.0834644	0.138202	0.0805446	0.0518185	0.0592737	0.0737054	-0.00455616	0.0842441	0.0567492		304.6	0.704117	0.584123	0.438643	0.267813	0.270034	0.144339	0.105878	0.0425109	-0.119043	-0.0904065	-0.195841	-0.24636
	304.7	0.395791	0.253605	0.287512	0.155464	-0.0163136	-0.176576	-0.109716	-0.231457	-0.357925	-0.419014	-0.542212	-0.61396	-0.689682	-0.756347	-0.694267	-0.701259		304.7	0.483048	0.403969	0.28053	0.242996	0.358296	0.277818	0.190352	0.0777016	0.131453	0.0785614	0.0446528	0.0545519	0.0640732	-0.00653977	0.0752222	0.0448568		304.7	0.692603	0.579476	0.431512	0.259082	0.269728	0.143439	0.100589	0.0495613	-0.112286	-0.0918055	-0.195655	-0.246184
	304.8	0.389229	0.248083	0.282092	0.149589	-0.0250158	-0.178875	-0.118853	-0.241047	-0.359198	-0.419847	-0.545608	-0.619372	-0.692275	-0.760048	-0.69508	-0.699855		304.8	0.474455	0.402085	0.273231	0.234103	0.352962	0.266513	0.181168	0.0742578	0.126602	0.0792864	0.0378956	0.0495272	0.058149	-0.00472866	0.0702599	0.0383475		304.8	0.679515	0.57104	0.422096	0.248383	0.266083	0.138437	0.0922396	0.049369	-0.107619	-0.0963585	-0.197156	-0.248308
	304.9	0.383134	0.242288	0.274546	0.141099	-0.0345034	-0.17545	-0.128935	-0.252121	-0.359628	-0.422568	-0.54567	-0.626089	-0.695311	-0.762476	-0.697169	-0.698041		304.9	0.468022	0.402728	0.270154	0.227753	0.346373	0.25539	0.175306	0.0726307	0.125441	0.0793735	0.0304307	0.0443189	0.0542199	-0.0019733	0.0668804	0.0320819		304.9	0.662366	0.556771	0.408803	0.2365	0.257208	0.129018	0.0793548	0.046853	-0.109131	-0.104174	-0.204377	-0.256028
	305	0.37716	0.235257	0.265487	0.134398	-0.0422308	-0.172233	-0.135546	-0.258766	-0.358666	-0.426034	-0.545633	-0.634333	-0.695487	-0.76384	-0.698184	-0.693782		305	0.463378	0.404313	0.271419	0.223899	0.341088	0.245631	0.17052	0.0750171	0.122517	0.0797406	0.0220933	0.0422541	0.0568218	0.00406379	0.0654323	0.02654		305	0.647424	0.545671	0.396764	0.228045	0.249602	0.120404	0.0670507	0.0450732	-0.111906	-0.110231	-0.208079	-0.262066
	305.1	0.369027	0.229759	0.25895	0.123854	-0.0476755	-0.168387	-0.144519	-0.261721	-0.358231	-0.428915	-0.547976	-0.640501	-0.693606	-0.764978	-0.697509	-0.688494		305.1	0.460221	0.403706	0.268612	0.219697	0.333275	0.23627	0.167358	0.0799262	0.119692	0.0773836	0.011894	0.038269	0.0587928	0.0056951	0.0638654	0.0182558		305.1	0.633933	0.532664	0.382221	0.216842	0.239337	0.113857	0.0537309	0.0423246	-0.113484	-0.118186	-0.209484	-0.262906
	305.2	0.360578	0.222647	0.249565	0.113539	-0.0558981	-0.16589	-0.156332	-0.269036	-0.355431	-0.432958	-0.553875	-0.647226	-0.693671	-0.766659	-0.701441	-0.685004		305.2	0.455654	0.405786	0.264754	0.217481	0.324318	0.229318	0.167795	0.0862159	0.118974	0.077774	0.0025985	0.0341447	0.0637486	0.0102951	0.0676695	0.0137628		305.2	0.620777	0.517972	0.365352	0.208666	0.22745	0.108871	0.0383537	0.0384902	-0.116276	-0.125079	-0.212227	-0.26169
	305.3	0.35421	0.213441	0.239933	0.105338	-0.0647772	-0.161476	-0.166005	-0.275779	-0.354415	-0.434626	-0.556371	-0.650746	-0.691698	-0.765342	-0.704332	-0.683473		305.3	0.452716	0.406499	0.263826	0.218216	0.316114	0.224645	0.170389	0.0920984	0.116845	0.0793702	-0.00370239	0.0321358	0.0683919	0.0137854	0.0698578	0.00878529		305.3	0.607274	0.50498	0.346671	0.204709	0.216051	0.102874	0.0242357	0.0340629	-0.117108	-0.128659	-0.213256	-0.260264
	305.4	0.347586	0.205103	0.232266	0.0981096	-0.0722046	-0.156807	-0.172149	-0.282279	-0.354252	-0.434219	-0.561	-0.651088	-0.689948	-0.759893	-0.70301	-0.679356		305.4	0.450073	0.403032	0.263505	0.216028	0.310147	0.221542	0.170596	0.0979881	0.116192	0.0783751	-0.00811926	0.0311739	0.0708273	0.0149801	0.0707569	0.00335995		305.4	0.595013	0.48641	0.325392	0.195264	0.20241	0.096547	0.00367776	0.0269339	-0.122913	-0.13683	-0.215291	-0.258548
	305.5	0.337928	0.196088	0.225382	0.0913425	-0.0789927	-0.155683	-0.180127	-0.287071	-0.355397	-0.436451	-0.563853	-0.650993	-0.688433	-0.756285	-0.702428	-0.674806		305.5	0.443642	0.397788	0.259727	0.209213	0.302674	0.217595	0.167006	0.0986497	0.110746	0.074341	-0.013802	0.0306574	0.068718	0.012245	0.0688896	-0.00464919		305.5	0.582243	0.46906	0.305194	0.183432	0.189166	0.0891027	-0.0116807	0.0197413	-0.127948	-0.143937	-0.216201	-0.254982
	305.6	0.331727	0.18947	0.218232	0.0861204	-0.0842184	-0.156272	-0.187097	-0.290855	-0.357074	-0.434908	-0.563365	-0.651016	-0.68582	-0.752212	-0.704753	-0.673135		305.6	0.433841	0.39277	0.255478	0.200195	0.298563	0.215237	0.166506	0.10112	0.106503	0.0717934	-0.0164626	0.033643	0.0675274	0.00951151	0.0648878	-0.0116727		305.6	0.571894	0.452817	0.285474	0.170824	0.174414	0.083791	-0.0257748	0.0122932	-0.135006	-0.152975	-0.217368	-0.250101
	305.7	0.323111	0.182159	0.209271	0.079187	-0.0913408	-0.160069	-0.196151	-0.291462	-0.360872	-0.435392	-0.566335	-0.649944	-0.682087	-0.747907	-0.70497	-0.669502		305.7	0.427586	0.391033	0.254747	0.196595	0.296865	0.217901	0.170025	0.109148	0.106903	0.0687029	-0.0140744	0.0377196	0.067433	0.0109377	0.0629219	-0.017043		305.7	0.561917	0.437495	0.263521	0.161258	0.160856	0.0800864	-0.036009	0.0066114	-0.141457	-0.161019	-0.214608	-0.243423
	305.8	0.315375	0.176403	0.203884	0.0740213	-0.095302	-0.162453	-0.201338	-0.29406	-0.363135	-0.43309	-0.567997	-0.646004	-0.676573	-0.74215	-0.702157	-0.660964		305.8	0.418286	0.384686	0.248298	0.190608	0.29185	0.219197	0.167154	0.109429	0.102446	0.0676152	-0.0138596	0.0376811	0.0627251	0.00825335	0.0598466	-0.0247482		305.8	0.55041	0.422931	0.24193	0.152328	0.149988	0.07647	-0.0432675	-0.00224467	-0.14496	-0.168001	-0.211545	-0.236898
	305.9	0.307576	0.170072	0.19772	0.0694944	-0.10416	-0.164696	-0.210526	-0.298061	-0.36707	-0.433463	-0.570647	-0.644818	-0.674902	-0.738398	-0.700825	-0.656223		305.9	0.406251	0.377959	0.24299	0.185256	0.284862	0.216057	0.163039	0.109039	0.0968618	0.0672523	-0.0131394	0.0369985	0.0553653	0.00743347	0.0545379	-0.0310505		305.9	0.53291	0.405437	0.220054	0.139262	0.138157	0.0715694	-0.0518712	-0.0137275	-0.152071	-0.174946	-0.213259	-0.235353
	306	0.300337	0.159501	0.189367	0.0622576	-0.112054	-0.16932	-0.216927	-0.308035	-0.375395	-0.436805	-0.574847	-0.647626	-0.675505	-0.733922	-0.699378	-0.653312		306	0.393124	0.36804	0.237381	0.178993	0.275777	0.210277	0.154977	0.101947	0.0894965	0.065843	-0.0151746	0.0369194	0.047403	0.00368904	0.0479729	-0.0372603		306	0.517959	0.393021	0.199867	0.127751	0.12757	0.0659159	-0.0579124	-0.0229665	-0.158963	-0.180328	-0.214656	-0.233672
	306.1	0.292123	0.150213	0.180978	0.0536876	-0.120322	-0.175726	-0.224064	-0.316262	-0.385865	-0.44417	-0.579232	-0.652023	-0.678816	-0.729833	-0.698836	-0.652029		306.1	0.377049	0.358047	0.227807	0.166985	0.262555	0.201569	0.139533	0.0922808	0.0826926	0.0612496	-0.0207137	0.0327282	0.0374951	-0.00510534	0.0373139	-0.0444409		306.1	0.50231	0.379229	0.180406	0.111021	0.116654	0.0582779	-0.0619364	-0.0322589	-0.167461	-0.187714	-0.218931	-0.23523
	306.2	0.2852	0.144082	0.170818	0.0471477	-0.127767	-0.182644	-0.232247	-0.321693	-0.391648	-0.453021	-0.584266	-0.654271	-0.682399	-0.725682	-0.696148	-0.650946		306.2	0.360951	0.347626	0.218417	0.15259	0.249429	0.189279	0.127916	0.0857093	0.07595	0.0578543	-0.0261218	0.030502	0.029587	-0.0125777	0.0269581	-0.0517975		306.2	0.485399	0.370162	0.162015	0.0964511	0.104816	0.056679	-0.0621034	-0.040018	-0.172734	-0.194095	-0.221471	-0.237165
	306.3	0.280404	0.134286	0.160282	0.0391093	-0.135585	-0.187398	-0.24294	-0.32455	-0.395619	-0.458556	-0.589446	-0.658656	-0.684499	-0.7206	-0.693611	-0.649681		306.3	0.341779	0.334623	0.206115	0.138683	0.232513	0.173346	0.115025	0.0772122	0.0690693	0.0519836	-0.0315198	0.0257791	0.0181534	-0.0197244	0.0134018	-0.0581338		306.3	0.471932	0.361986	0.145986	0.0871681	0.0948935	0.0553556	-0.0617424	-0.0437344	-0.176674	-0.1974	-0.223447	-0.240213
	306.4	0.273044	0.124543	0.149352	0.0287998	-0.142756	-0.191768	-0.252374	-0.327006	-0.401833	-0.466365	-0.596847	-0.662675	-0.68707	-0.713947	-0.691547	-0.649776		306.4	0.328757	0.323234	0.197471	0.128705	0.218286	0.161633	0.108506	0.0715039	0.0647499	0.0486592	-0.0372797	0.0157458	0.0109831	-0.0221852	0.00378437	-0.0590144		306.4	0.454818	0.355069	0.128769	0.0786132	0.0838056	0.0552971	-0.0626849	-0.0486866	-0.179218	-0.196051	-0.224362	-0.243218
	306.5	0.265588	0.117451	0.140452	0.0186537	-0.147128	-0.194836	-0.259143	-0.325637	-0.406495	-0.473805	-0.602919	-0.667126	-0.690925	-0.705893	-0.688391	-0.648298		306.5	0.31863	0.311316	0.189553	0.119199	0.201707	0.146724	0.10179	0.0610975	0.0593689	0.0446276	-0.044148	0.00539645	0.00421033	-0.0269495	-0.00516402	-0.0645536		306.5	0.4354	0.34407	0.115431	0.0679623	0.0740514	0.0540673	-0.0699109	-0.0538865	-0.184163	-0.193686	-0.228561	-0.24648
	306.6	0.256692	0.110863	0.132875	0.0113803	-0.153167	-0.197398	-0.267578	-0.321078	-0.41025	-0.480857	-0.605768	-0.668518	-0.691457	-0.695452	-0.683275	-0.646112		306.6	0.313238	0.299407	0.183058	0.112119	0.186484	0.131818	0.0953149	0.0519094	0.0544845	0.0424906	-0.0513539	-0.00118479	0.0020311	-0.0305225	-0.0133646	-0.068005		306.6	0.413844	0.330042	0.097642	0.0526688	0.0599816	0.0508352	-0.0808599	-0.0587178	-0.191927	-0.192454	-0.233307	-0.249764
	306.7	0.246118	0.101938	0.123716	0.00343859	-0.160821	-0.20399	-0.278486	-0.318169	-0.418268	-0.491584	-0.611101	-0.671186	-0.693198	-0.685449	-0.679666	-0.645256		306.7	0.309004	0.28908	0.178822	0.106391	0.173417	0.119787	0.0920497	0.0472307	0.0533255	0.0392391	-0.0552664	-0.00472417	0.00259568	-0.0330747	-0.0201563	-0.0658184		306.7	0.394241	0.314424	0.0789611	0.0380816	0.043829	0.0454851	-0.0938995	-0.064288	-0.200119	-0.19382	-0.236523	-0.251983
	306.8	0.236508	0.0958524	0.114567	-0.00448872	-0.166681	-0.207743	-0.289601	-0.313782	-0.425515	-0.499593	-0.617106	-0.669704	-0.693676	-0.674851	-0.678152	-0.643423		306.8	0.306428	0.281789	0.174484	0.100664	0.164161	0.111618	0.0932641	0.0450636	0.0534803	0.0346835	-0.0541004	-0.00754292	0.00592441	-0.0334087	-0.0236288	-0.0626568		306.8	0.378892	0.300779	0.0658928	0.0238505	0.0278443	0.0417635	-0.102629	-0.0678733	-0.20452	-0.195776	-0.238493	-0.250841
	306.9	0.22642	0.0925913	0.10751	-0.0106945	-0.172722	-0.210117	-0.30014	-0.311784	-0.430907	-0.50423	-0.625066	-0.662914	-0.690833	-0.664918	-0.674648	-0.641001		306.9	0.307778	0.275077	0.171795	0.0967562	0.156383	0.105243	0.0986507	0.0461599	0.0552828	0.0303234	-0.0529654	-0.0093948	0.013139	-0.0290717	-0.0247277	-0.0600712		306.9	0.36266	0.284981	0.0534569	0.0107019	0.0129623	0.036694	-0.111171	-0.0721505	-0.20827	-0.196973	-0.242206	-0.252065
	307	0.218289	0.0890508	0.100693	-0.0197443	-0.179798	-0.213092	-0.309594	-0.311805	-0.437573	-0.506245	-0.632554	-0.661245	-0.691068	-0.655466	-0.674311	-0.63888		307	0.311699	0.267541	0.170744	0.0970859	0.150241	0.102728	0.105863	0.0519692	0.0557315	0.0287192	-0.0511676	-0.0123194	0.0215601	-0.0247788	-0.0237975	-0.0554271		307	0.347208	0.264801	0.0402174	0.000470839	-0.00122728	0.0306286	-0.122327	-0.0776342	-0.213789	-0.198298	-0.246328	-0.253678
	307.1	0.209008	0.0867374	0.0945875	-0.0248854	-0.188266	-0.216394	-0.316968	-0.311866	-0.441837	-0.504991	-0.635716	-0.658373	-0.688982	-0.648401	-0.671742	-0.637484		307.1	0.316775	0.26044	0.174339	0.0961355	0.146163	0.10488	0.114572	0.0602377	0.057733	0.0266338	-0.0488467	-0.0126433	0.0311379	-0.0212219	-0.0187292	-0.0462688		307.1	0.333636	0.243702	0.0255227	-0.0112819	-0.0159791	0.0260484	-0.134171	-0.0835128	-0.218443	-0.2006	-0.248997	-0.253417
	307.2	0.206455	0.0855217	0.0917464	-0.0277968	-0.192756	-0.219644	-0.320495	-0.310425	-0.447208	-0.49878	-0.637252	-0.653126	-0.683649	-0.640467	-0.67108	-0.632709		307.2	0.319945	0.257195	0.17494	0.0918314	0.140983	0.106273	0.121096	0.0682824	0.0593974	0.0250389	-0.0440737	-0.010735	0.0401688	-0.0198932	-0.0114634	-0.0381229		307.2	0.316938	0.222662	0.0116675	-0.0242171	-0.0332463	0.017842	-0.145506	-0.0907361	-0.225593	-0.20497	-0.251475	-0.254689
	307.3	0.20445	0.0856862	0.0866238	-0.0300993	-0.197178	-0.222593	-0.325643	-0.312042	-0.452458	-0.493651	-0.637571	-0.649757	-0.680932	-0.632321	-0.67308	-0.627717		307.3	0.320325	0.253493	0.174866	0.082873	0.134512	0.10538	0.125775	0.0757493	0.0594868	0.0216901	-0.0430662	-0.00875778	0.0460127	-0.022554	-0.00450608	-0.0303812		307.3	0.301774	0.204567	-0.0037243	-0.0385974	-0.0495132	0.0083286	-0.154077	-0.0949007	-0.233104	-0.209558	-0.252334	-0.258138
	307.4	0.205585	0.0881733	0.0832973	-0.0307978	-0.197987	-0.227879	-0.326593	-0.311069	-0.455769	-0.487429	-0.640084	-0.64623	-0.678504	-0.627311	-0.672948	-0.62208		307.4	0.316458	0.248179	0.173517	0.0714793	0.127095	0.102881	0.128498	0.083775	0.0573569	0.0159452	-0.0450451	-0.00728108	0.0470534	-0.0262843	0.000908946	-0.0241813		307.4	0.291142	0.19095	-0.0158254	-0.0482592	-0.0607628	0.00170525	-0.156732	-0.0991069	-0.234748	-0.209791	-0.246131	-0.254849
	307.5	0.208182	0.09019	0.0784772	-0.0324034	-0.197383	-0.231964	-0.328025	-0.311522	-0.457557	-0.479996	-0.642167	-0.642233	-0.678079	-0.62561	-0.671064	-0.616312		307.5	0.311294	0.239476	0.167807	0.0576509	0.118523	0.0998102	0.128401	0.0882922	0.0560053	0.008424	-0.0482308	-0.00807662	0.0436401	-0.0331817	0.00286379	-0.0205539		307.5	0.281723	0.176718	-0.0282713	-0.0570569	-0.0725506	-0.00348703	-0.159684	-0.104135	-0.232956	-0.210161	-0.240938	-0.24946
	307.6	0.211939	0.092601	0.0729945	-0.0347508	-0.197216	-0.237824	-0.326421	-0.31186	-0.458592	-0.471107	-0.640186	-0.640231	-0.678407	-0.62426	-0.670258	-0.61267		307.6	0.30635	0.231605	0.167422	0.0467413	0.114145	0.100596	0.127932	0.0969448	0.0543572	0.00492098	-0.0497939	-0.00816586	0.0404331	-0.0353021	0.00306661	-0.0162332		307.6	0.273541	0.163728	-0.0392244	-0.0616534	-0.0783415	-0.0101052	-0.160404	-0.105115	-0.227824	-0.207945	-0.233282	-0.247948
	307.7	0.215629	0.0921052	0.0678907	-0.0384998	-0.196029	-0.24562	-0.325782	-0.309614	-0.460889	-0.466199	-0.637626	-0.641977	-0.680613	-0.624859	-0.670599	-0.611171		307.7	0.300782	0.223782	0.170012	0.0378336	0.112803	0.100326	0.126628	0.106107	0.053133	0.0012172	-0.0493644	-0.00301481	0.0351589	-0.037237	0.00288959	-0.01061		307.7	0.265594	0.152384	-0.0495563	-0.0677432	-0.0812498	-0.0169487	-0.160218	-0.106965	-0.222722	-0.207368	-0.224555	-0.246808
	307.8	0.218961	0.0926403	0.0659183	-0.0396361	-0.194486	-0.250898	-0.324181	-0.3052	-0.460501	-0.458329	-0.635227	-0.639601	-0.681336	-0.624761	-0.6696	-0.609574		307.8	0.294951	0.218457	0.172817	0.0287419	0.111863	0.0999246	0.126935	0.112294	0.0537019	-0.00209358	-0.0508018	0.0018871	0.0276438	-0.0358136	0.00377413	-0.00204476		307.8	0.257393	0.141984	-0.0586914	-0.0769746	-0.0842006	-0.0239696	-0.160479	-0.109622	-0.217975	-0.210574	-0.21866	-0.249965
	307.9	0.22263	0.0924402	0.0652315	-0.0446109	-0.190574	-0.255534	-0.325622	-0.300201	-0.461154	-0.452883	-0.631678	-0.636597	-0.682985	-0.628897	-0.672525	-0.612473		307.9	0.292541	0.218589	0.176082	0.0265203	0.111	0.100569	0.132649	0.121617	0.0572658	-0.00324242	-0.0505028	0.00834402	0.0239478	-0.0301155	0.00590947	0.00731897		307.9	0.243883	0.129719	-0.069705	-0.0867195	-0.0901157	-0.0360475	-0.160594	-0.116406	-0.21574	-0.215604	-0.214992	-0.257476
	308	0.224798	0.0948272	0.0591512	-0.0504533	-0.188655	-0.259665	-0.325604	-0.295456	-0.460205	-0.451623	-0.632598	-0.632235	-0.684336	-0.630747	-0.675735	-0.614493		308	0.292034	0.219321	0.182058	0.0291185	0.113052	0.101209	0.138686	0.131602	0.0638983	-0.00239509	-0.0497522	0.0144883	0.0252875	-0.0218144	0.00849176	0.0174254		308	0.231402	0.11683	-0.0809897	-0.0959273	-0.0975485	-0.0477089	-0.163698	-0.124365	-0.215187	-0.220868	-0.214787	-0.266637
	308.1	0.224289	0.0939693	0.0583023	-0.0556631	-0.189023	-0.264778	-0.325156	-0.290687	-0.459119	-0.453939	-0.633573	-0.627924	-0.687221	-0.630711	-0.675443	-0.614125		308.1	0.294244	0.221899	0.191052	0.0372438	0.115178	0.103397	0.144111	0.140535	0.0731977	0.00078258	-0.0461657	0.0208648	0.0287048	-0.00902572	0.0110264	0.0271778		308.1	0.220187	0.105094	-0.0916846	-0.103478	-0.105729	-0.0573414	-0.165525	-0.131443	-0.211222	-0.224444	-0.214252	-0.275776
	308.2	0.221731	0.0950223	0.0572519	-0.0616216	-0.190673	-0.266241	-0.326097	-0.288448	-0.45739	-0.457727	-0.633745	-0.625352	-0.689091	-0.633785	-0.677746	-0.617266		308.2	0.294061	0.221852	0.198202	0.0425378	0.115873	0.101812	0.146601	0.14262	0.0770851	0.00452127	-0.0439933	0.0248565	0.0291908	0.00309075	0.0107094	0.0365068		308.2	0.209177	0.0940827	-0.100374	-0.111697	-0.115153	-0.0660676	-0.170714	-0.1401	-0.210368	-0.227732	-0.218391	-0.284891
	308.3	0.218322	0.0937917	0.0503973	-0.0706846	-0.196519	-0.272973	-0.329282	-0.288762	-0.457465	-0.462286	-0.635585	-0.625562	-0.692222	-0.639393	-0.683719	-0.626243		308.3	0.29732	0.224565	0.208685	0.0478828	0.118335	0.100836	0.152368	0.14993	0.0834798	0.00824406	-0.0364978	0.031256	0.0344553	0.0157908	0.0144995	0.0491004		308.3	0.194683	0.0830556	-0.107627	-0.121458	-0.125318	-0.0751539	-0.177478	-0.146961	-0.213715	-0.234391	-0.224414	-0.296276
	308.4	0.215704	0.0923352	0.0480168	-0.0751272	-0.198533	-0.280048	-0.328853	-0.287681	-0.454983	-0.464789	-0.637502	-0.625912	-0.692104	-0.644759	-0.686341	-0.631834		308.4	0.298291	0.226166	0.216998	0.0516278	0.119984	0.102808	0.157832	0.157159	0.0895881	0.011347	-0.0328076	0.0346474	0.0390351	0.026411	0.0182037	0.0602919		308.4	0.184461	0.0722925	-0.112897	-0.132285	-0.134061	-0.0832156	-0.182324	-0.15445	-0.215706	-0.238468	-0.229364	-0.303124
	308.5	0.210732	0.0932983	0.0455129	-0.0769195	-0.203535	-0.284095	-0.327501	-0.285669	-0.450084	-0.462522	-0.638421	-0.624644	-0.692973	-0.649004	-0.687351	-0.637261		308.5	0.296621	0.224616	0.221839	0.0522147	0.119764	0.101876	0.162529	0.165304	0.0950723	0.0127587	-0.03169	0.0346477	0.0421017	0.0339266	0.019667	0.0685009		308.5	0.172663	0.0593207	-0.119888	-0.143748	-0.146207	-0.0893171	-0.192158	-0.164024	-0.221823	-0.238536	-0.236609	-0.309107
	308.6	0.20698	0.0951572	0.041436	-0.0788998	-0.206418	-0.287102	-0.326222	-0.287021	-0.445108	-0.458388	-0.641469	-0.62319	-0.692065	-0.654565	-0.686077	-0.64084		308.6	0.294661	0.22293	0.227843	0.0564661	0.119037	0.10184	0.169106	0.174686	0.0992965	0.0163032	-0.0283998	0.0319186	0.0476656	0.0435705	0.0224036	0.0744219		308.6	0.160771	0.0480399	-0.126715	-0.152277	-0.158551	-0.093344	-0.202197	-0.170518	-0.225451	-0.237685	-0.242533	-0.308919
	308.7	0.197532	0.0903269	0.0327859	-0.0814927	-0.214351	-0.291774	-0.327341	-0.292255	-0.445465	-0.458993	-0.64806	-0.629359	-0.696657	-0.66284	-0.688305	-0.647537		308.7	0.292912	0.218907	0.230868	0.0614392	0.118494	0.100715	0.172002	0.180885	0.0994997	0.0161411	-0.0289048	0.027279	0.0523603	0.0459137	0.0234468	0.0772216		308.7	0.156711	0.0366042	-0.13069	-0.155199	-0.166401	-0.0980604	-0.21004	-0.173547	-0.225464	-0.230828	-0.241039	-0.305352
	308.8	0.189828	0.0902653	0.029216	-0.0793139	-0.218628	-0.295304	-0.323949	-0.295078	-0.446323	-0.457648	-0.650975	-0.630832	-0.69732	-0.665848	-0.686483	-0.651354		308.8	0.292962	0.215868	0.236051	0.0667261	0.11696	0.100667	0.176239	0.187261	0.0985194	0.0187798	-0.0288014	0.0243366	0.0573842	0.0468853	0.0249145	0.0800342		308.8	0.152257	0.0261253	-0.135179	-0.158823	-0.169039	-0.101509	-0.216434	-0.176073	-0.225231	-0.223372	-0.236981	-0.298774
	308.9	0.187175	0.0919969	0.0272839	-0.0769576	-0.219243	-0.299456	-0.321485	-0.299088	-0.446146	-0.452653	-0.651874	-0.633329	-0.696611	-0.672401	-0.682375	-0.654706		308.9	0.287637	0.209302	0.237287	0.0668247	0.114437	0.0983452	0.178268	0.188859	0.0933074	0.0177243	-0.0311413	0.0248146	0.0590335	0.0462686	0.0250739	0.0808588		308.9	0.150719	0.0130626	-0.136781	-0.163732	-0.168606	-0.104535	-0.221489	-0.17828	-0.223896	-0.218277	-0.232165	-0.289796
	309	0.184316	0.0879895	0.0226162	-0.0753835	-0.221661	-0.305325	-0.320695	-0.307132	-0.447025	-0.448765	-0.657583	-0.632308	-0.699162	-0.679043	-0.679314	-0.659998		309	0.283097	0.202272	0.23593	0.0659437	0.113163	0.0966297	0.180668	0.193974	0.0870384	0.014481	-0.0333945	0.0245751	0.061184	0.0444113	0.0251347	0.0818341		309	0.15032	0.00231698	-0.142236	-0.16574	-0.165535	-0.108801	-0.223787	-0.178257	-0.219446	-0.21485	-0.226096	-0.283174
	309.1	0.184055	0.0849007	0.019538	-0.0736825	-0.219144	-0.308329	-0.317121	-0.314434	-0.449275	-0.44368	-0.660135	-0.6315	-0.704108	-0.682245	-0.674282	-0.664762		309.1	0.277341	0.197313	0.23634	0.068366	0.109332	0.0976038	0.18259	0.197499	0.0821234	0.0147004	-0.0344836	0.02395	0.0609675	0.0460567	0.0247604	0.0837687		309.1	0.150846	-0.00855285	-0.147208	-0.164734	-0.160989	-0.113834	-0.223856	-0.179483	-0.214699	-0.212564	-0.217858	-0.276954
	309.2	0.180583	0.0801146	0.0172418	-0.0746508	-0.218822	-0.307716	-0.313582	-0.322267	-0.449402	-0.43774	-0.661472	-0.630245	-0.710886	-0.685076	-0.670422	-0.670914		309.2	0.274666	0.194408	0.234646	0.0738358	0.107244	0.0983834	0.182956	0.20006	0.078774	0.0148069	-0.0364816	0.0217231	0.0617984	0.0490472	0.0233362	0.0838086		309.2	0.146813	-0.0192576	-0.152256	-0.16765	-0.158361	-0.117346	-0.225378	-0.180418	-0.212167	-0.21381	-0.213214	-0.276438
	309.3	0.178418	0.078616	0.0191198	-0.0752125	-0.216868	-0.304943	-0.307011	-0.323843	-0.443308	-0.434914	-0.660342	-0.627813	-0.715967	-0.684508	-0.664336	-0.674673		309.3	0.271644	0.188281	0.227634	0.0805296	0.101226	0.0983422	0.178546	0.198496	0.0730407	0.0127433	-0.0420997	0.0200538	0.0610377	0.0476611	0.020851	0.0817503		309.3	0.143736	-0.0277321	-0.155174	-0.166136	-0.155731	-0.119512	-0.224839	-0.180935	-0.207087	-0.213551	-0.205776	-0.275651
	309.4	0.178484	0.0751424	0.0197154	-0.0771159	-0.213988	-0.304277	-0.301118	-0.324171	-0.437735	-0.435103	-0.656829	-0.628693	-0.720433	-0.683404	-0.661284	-0.678786		309.4	0.266033	0.182514	0.222629	0.0845017	0.0947993	0.0950392	0.173235	0.194201	0.0688611	0.00903964	-0.0458166	0.0181006	0.0566369	0.0441317	0.0168421	0.083968		309.4	0.142761	-0.0335711	-0.158131	-0.166005	-0.153679	-0.121232	-0.221875	-0.181802	-0.202881	-0.212658	-0.194406	-0.273407
	309.5	0.182133	0.0737404	0.0239606	-0.0746982	-0.206459	-0.302654	-0.292218	-0.320695	-0.42928	-0.434462	-0.648567	-0.62321	-0.718814	-0.677862	-0.655158	-0.680565		309.5	0.256993	0.176592	0.217068	0.086207	0.0881922	0.0912804	0.16588	0.186996	0.06523	0.00702339	-0.0479716	0.0179509	0.0506557	0.0427321	0.0130779	0.0844876		309.5	0.142795	-0.0354063	-0.158611	-0.163979	-0.151132	-0.122795	-0.21659	-0.181478	-0.198459	-0.211473	-0.182959	-0.271565
	309.6	0.18781	0.0693399	0.0266614	-0.0776141	-0.200068	-0.302706	-0.28711	-0.319931	-0.424255	-0.437474	-0.642731	-0.618584	-0.720388	-0.675135	-0.65223	-0.682085		309.6	0.246987	0.170645	0.208134	0.087132	0.0820052	0.0869665	0.155392	0.177653	0.0613064	0.00302517	-0.0509042	0.0163406	0.0438339	0.041212	0.00846098	0.0802477		309.6	0.14071	-0.0362016	-0.158792	-0.163757	-0.150852	-0.124468	-0.213838	-0.182225	-0.19639	-0.209796	-0.176137	-0.272546
	309.7	0.184133	0.0639233	0.0256101	-0.0810908	-0.197758	-0.301307	-0.28356	-0.321754	-0.419559	-0.44495	-0.640896	-0.61819	-0.725395	-0.67348	-0.6514	-0.684951		309.7	0.23713	0.159998	0.199891	0.0862252	0.0752932	0.0836963	0.144916	0.166077	0.0579349	0.000607957	-0.0571517	0.0116721	0.0364773	0.0376251	0.000368576	0.0739626		309.7	0.137742	-0.039648	-0.161599	-0.162802	-0.152382	-0.125709	-0.211315	-0.185018	-0.198823	-0.209073	-0.173351	-0.274421
	309.8	0.181894	0.0570571	0.0249539	-0.0844056	-0.198435	-0.299287	-0.28009	-0.319589	-0.414713	-0.452253	-0.636902	-0.619244	-0.727296	-0.674167	-0.649245	-0.68601		309.8	0.229258	0.150955	0.192366	0.0900979	0.0702668	0.083997	0.134379	0.155107	0.056509	-0.00234558	-0.0587761	0.00764667	0.0300887	0.0374913	-0.00731713	0.0671754		309.8	0.135353	-0.0404838	-0.161541	-0.158151	-0.153972	-0.123193	-0.2074	-0.185445	-0.197932	-0.205742	-0.168091	-0.271005
	309.9	0.178227	0.05029	0.0218435	-0.0873032	-0.200972	-0.296562	-0.278867	-0.31923	-0.411576	-0.46056	-0.633066	-0.622455	-0.727463	-0.672978	-0.650353	-0.688153		309.9	0.224686	0.144605	0.182961	0.0946744	0.0657533	0.082617	0.126625	0.141038	0.0545599	-0.00367539	-0.0573471	0.00600058	0.0264003	0.0360298	-0.0152911	0.0593264		309.9	0.131845	-0.0405923	-0.160396	-0.154883	-0.156642	-0.121588	-0.205359	-0.184379	-0.197736	-0.199628	-0.166426	-0.269475
	310	0.175152	0.045557	0.0219737	-0.089858	-0.20386	-0.294953	-0.27856	-0.320268	-0.410351	-0.467952	-0.632113	-0.627152	-0.726187	-0.668873	-0.651055	-0.688838		310	0.220833	0.140352	0.174029	0.0977629	0.0623405	0.0781508	0.118603	0.124859	0.0470285	-0.00401703	-0.0556358	0.00594035	0.0238292	0.0358356	-0.0199598	0.0521359		310	0.131027	-0.0361825	-0.155821	-0.149148	-0.156234	-0.119983	-0.200446	-0.183151	-0.195382	-0.191938	-0.164444	-0.267352
	310.1	0.174854	0.0372018	0.0192919	-0.0892044	-0.204973	-0.295007	-0.280813	-0.321567	-0.415625	-0.477012	-0.631943	-0.630784	-0.725044	-0.665353	-0.652288	-0.690565		310.1	0.217193	0.137474	0.166822	0.0984128	0.0580726	0.06968	0.110744	0.104117	0.0393978	-0.00436852	-0.0549972	0.00284903	0.0189056	0.0340466	-0.0222294	0.04675		310.1	0.129692	-0.0321918	-0.150509	-0.147907	-0.159357	-0.117518	-0.194743	-0.184201	-0.194752	-0.188267	-0.163395	-0.265469
	310.2	0.173517	0.0326859	0.0159384	-0.0842663	-0.20774	-0.294592	-0.283005	-0.323956	-0.421714	-0.482311	-0.630918	-0.632525	-0.722894	-0.661714	-0.649647	-0.689957		310.2	0.216832	0.134278	0.160284	0.0994003	0.0545144	0.0630985	0.101716	0.0846195	0.0338383	-0.0020782	-0.05523	-0.00270067	0.016921	0.0333842	-0.0236199	0.0403174		310.2	0.127619	-0.0292904	-0.146942	-0.148193	-0.163706	-0.115195	-0.190859	-0.185446	-0.193411	-0.186367	-0.164859	-0.26693
	310.3	0.167343	0.0276011	0.00755307	-0.0842897	-0.216132	-0.297334	-0.291893	-0.328977	-0.431069	-0.491219	-0.63516	-0.639782	-0.725352	-0.662852	-0.650582	-0.692162		310.3	0.217658	0.130687	0.155288	0.098705	0.0489208	0.0564057	0.0940575	0.06719	0.0279609	-0.00064757	-0.0528912	-0.00773626	0.0185931	0.0297954	-0.026551	0.0335217		310.3	0.126124	-0.0271807	-0.144691	-0.147874	-0.170284	-0.112959	-0.187162	-0.185226	-0.190998	-0.183477	-0.165115	-0.265841
	310.4	0.162794	0.0232219	-0.000700668	-0.0830581	-0.222219	-0.300579	-0.298134	-0.332809	-0.437133	-0.495393	-0.638186	-0.648293	-0.725433	-0.662934	-0.648934	-0.691937		310.4	0.216467	0.125477	0.151565	0.096693	0.0436351	0.0479216	0.0854716	0.0486229	0.021924	0.00176364	-0.0508466	-0.0139058	0.0200535	0.027704	-0.0286926	0.0281186		310.4	0.128547	-0.0217199	-0.136633	-0.14275	-0.171297	-0.108067	-0.180152	-0.181211	-0.182365	-0.178351	-0.162108	-0.259927
	310.5	0.160519	0.0204723	-0.00342133	-0.0798246	-0.225092	-0.298841	-0.303785	-0.334373	-0.442547	-0.495577	-0.635238	-0.653398	-0.723652	-0.661929	-0.64379	-0.691547		310.5	0.214076	0.123339	0.146207	0.0939516	0.0361634	0.0401275	0.0799956	0.0341407	0.0169394	0.00165915	-0.0474352	-0.0213357	0.0218692	0.025988	-0.0287138	0.0241466		310.5	0.133955	-0.0117836	-0.125298	-0.133882	-0.168081	-0.0999668	-0.169569	-0.172942	-0.170669	-0.168977	-0.154819	-0.250615
	310.6	0.158535	0.0213882	-0.0109325	-0.0780578	-0.228546	-0.297686	-0.309938	-0.337383	-0.448986	-0.496286	-0.634557	-0.658234	-0.723747	-0.660836	-0.641291	-0.695763		310.6	0.212134	0.119402	0.140373	0.0875856	0.028705	0.0276402	0.0724444	0.0202593	0.011962	-0.000104371	-0.0484369	-0.0291146	0.0227854	0.0204812	-0.0299136	0.0204483		310.6	0.13555	-0.00332908	-0.113712	-0.128833	-0.163281	-0.0939154	-0.163488	-0.167906	-0.162191	-0.160181	-0.148263	-0.243515
	310.7	0.163244	0.0247106	-0.0137798	-0.0707577	-0.228477	-0.292344	-0.309164	-0.337046	-0.451485	-0.491919	-0.629693	-0.655827	-0.720367	-0.653876	-0.634146	-0.693998		310.7	0.207924	0.112133	0.133676	0.0816826	0.0233208	0.015947	0.0617375	0.0108073	0.00545446	-0.00263713	-0.0525802	-0.0354604	0.0235807	0.0145809	-0.0299345	0.0185407		310.7	0.138477	0.00163516	-0.103427	-0.125756	-0.16031	-0.0879032	-0.156205	-0.160724	-0.15227	-0.152597	-0.139868	-0.23838
	310.8	0.166337	0.0284651	-0.0146243	-0.0626839	-0.228039	-0.285127	-0.30905	-0.334376	-0.452717	-0.488027	-0.624808	-0.653061	-0.716727	-0.646755	-0.627844	-0.689517		310.8	0.200966	0.103121	0.126983	0.0749378	0.0169054	0.00614113	0.0504435	0.000722944	-0.000752255	-0.00758703	-0.0618559	-0.0444079	0.0214203	0.0056406	-0.0358649	0.0104947		310.8	0.142118	0.000690441	-0.0952647	-0.122796	-0.160061	-0.0829461	-0.149703	-0.154242	-0.142698	-0.145058	-0.130844	-0.2345
	310.9	0.169511	0.0335161	-0.0141377	-0.0574501	-0.230679	-0.277851	-0.307231	-0.330786	-0.452057	-0.481596	-0.619053	-0.649928	-0.713578	-0.638966	-0.622408	-0.687583		310.9	0.197765	0.0952253	0.124764	0.0700691	0.0121193	-0.000836507	0.0428158	-0.00654924	-0.00501695	-0.013943	-0.0672679	-0.0485903	0.0214429	-0.000375718	-0.0394819	0.00261829		310.9	0.143709	-0.0015567	-0.0890376	-0.119644	-0.160539	-0.0804187	-0.146537	-0.14684	-0.135066	-0.140217	-0.124028	-0.23321
	311	0.171065	0.0363971	-0.0129967	-0.0572852	-0.230618	-0.273234	-0.308447	-0.328449	-0.448927	-0.477898	-0.616305	-0.647612	-0.708308	-0.632551	-0.619569	-0.683995		311	0.194278	0.0909545	0.122489	0.0660596	0.00677701	-0.00600009	0.0369504	-0.013965	-0.0100263	-0.021456	-0.0713814	-0.0518458	0.0204306	-0.00505539	-0.0411241	-0.00548644		311	0.144405	-0.00396171	-0.0840224	-0.117297	-0.159598	-0.0799452	-0.143416	-0.140408	-0.126759	-0.139726	-0.117636	-0.232447
	311.1	0.176152	0.0427078	-0.00609176	-0.0538724	-0.225905	-0.265644	-0.303943	-0.320792	-0.441111	-0.467915	-0.609072	-0.64111	-0.699124	-0.623588	-0.613551	-0.676305		311.1	0.190926	0.0871865	0.118475	0.0613177	0.0036869	-0.0121861	0.0312973	-0.0218696	-0.0162102	-0.030798	-0.0776249	-0.0548049	0.014918	-0.0109854	-0.0428815	-0.0114699		311.1	0.145953	-0.00572417	-0.0805321	-0.115002	-0.159515	-0.0777245	-0.142315	-0.135328	-0.122239	-0.138721	-0.110266	-0.234015
	311.2	0.18251	0.0514699	0.005101	-0.0486769	-0.217071	-0.257807	-0.296238	-0.309227	-0.432291	-0.457313	-0.599255	-0.632447	-0.684729	-0.613175	-0.607197	-0.664303		311.2	0.184616	0.0826832	0.113303	0.0574067	-0.00127219	-0.0176632	0.0233997	-0.029799	-0.0237664	-0.0413757	-0.0865189	-0.0588237	0.00649199	-0.0133363	-0.0457138	-0.0198749		311.2	0.139224	-0.0123474	-0.0832251	-0.120735	-0.164372	-0.0782672	-0.148161	-0.137167	-0.126175	-0.144766	-0.113893	-0.240866
	311.3	0.191077	0.0606208	0.0135839	-0.045882	-0.21046	-0.248727	-0.28682	-0.298305	-0.421269	-0.444552	-0.589925	-0.623906	-0.670878	-0.602739	-0.602292	-0.651931		311.3	0.177988	0.0781884	0.108358	0.0546155	-0.00324472	-0.0243616	0.0129833	-0.0370551	-0.0291073	-0.0536576	-0.0953729	-0.0636657	-0.00287075	-0.0157153	-0.0480323	-0.0252298		311.3	0.133475	-0.0185601	-0.0865238	-0.127718	-0.174872	-0.0804892	-0.152939	-0.139026	-0.129007	-0.153015	-0.117351	-0.249404
	311.4	0.194134	0.0652183	0.0210187	-0.0433988	-0.20552	-0.240464	-0.27672	-0.28913	-0.414099	-0.433764	-0.583227	-0.616017	-0.658704	-0.593841	-0.59927	-0.637584		311.4	0.174052	0.0781321	0.1066	0.0561744	-0.00319751	-0.0276119	0.00574497	-0.0403007	-0.030819	-0.0615768	-0.101811	-0.0655569	-0.0109385	-0.019031	-0.0490008	-0.0283981		311.4	0.124344	-0.0282789	-0.0948803	-0.13678	-0.191739	-0.0887896	-0.161825	-0.142982	-0.135375	-0.164391	-0.121809	-0.262555
	311.5	0.195685	0.0711292	0.0276103	-0.0418095	-0.199331	-0.235299	-0.269758	-0.277189	-0.407687	-0.423092	-0.573383	-0.612108	-0.642432	-0.588842	-0.596911	-0.624495		311.5	0.168495	0.0817537	0.105915	0.0557596	-0.00706364	-0.0306356	-0.00138942	-0.0461533	-0.0316953	-0.0662115	-0.10823	-0.0705579	-0.0191104	-0.0218382	-0.0497188	-0.0309685		311.5	0.118575	-0.0333531	-0.100616	-0.143467	-0.20852	-0.0928664	-0.168789	-0.14869	-0.144892	-0.173422	-0.123868	-0.272082
	311.6	0.199154	0.0792697	0.0364323	-0.0378024	-0.19102	-0.229408	-0.261929	-0.262749	-0.398664	-0.410885	-0.562545	-0.606258	-0.625806	-0.585632	-0.593743	-0.61023		311.6	0.164243	0.0848341	0.103331	0.0551509	-0.00791302	-0.0336985	-0.00458057	-0.0519129	-0.0307917	-0.0715862	-0.114587	-0.0761544	-0.0276335	-0.0273269	-0.0465633	-0.0325116		311.6	0.111438	-0.0368051	-0.105663	-0.1528	-0.224917	-0.0993122	-0.177559	-0.156831	-0.157662	-0.18393	-0.13056	-0.281529
	311.7	0.205518	0.0901126	0.0457044	-0.0322749	-0.179527	-0.221971	-0.254497	-0.247363	-0.388485	-0.396566	-0.551102	-0.599398	-0.604704	-0.581192	-0.587786	-0.592599		311.7	0.159582	0.0864158	0.100115	0.0509248	-0.0127241	-0.0377245	-0.00803939	-0.0564789	-0.0310905	-0.0757688	-0.120731	-0.0810597	-0.0365159	-0.0321632	-0.0418862	-0.0337821		311.7	0.107006	-0.041814	-0.111806	-0.16095	-0.238569	-0.106798	-0.186123	-0.165913	-0.168861	-0.18995	-0.136434	-0.288368
	311.8	0.209522	0.0976339	0.0478428	-0.0280332	-0.171042	-0.216582	-0.249585	-0.236743	-0.387939	-0.384675	-0.540809	-0.595219	-0.58903	-0.581742	-0.586691	-0.581137		311.8	0.155706	0.0907782	0.0988246	0.0460082	-0.0150982	-0.0404036	-0.0122254	-0.0569618	-0.0270098	-0.0782511	-0.124824	-0.0872168	-0.0446868	-0.0365408	-0.0351671	-0.0327358		311.8	0.0997873	-0.046613	-0.121406	-0.169494	-0.250104	-0.115912	-0.194867	-0.175024	-0.17921	-0.194326	-0.144266	-0.295366
	311.9	0.21516	0.103797	0.0487502	-0.0222183	-0.164385	-0.212278	-0.244149	-0.226618	-0.389109	-0.374544	-0.530999	-0.58976	-0.575657	-0.582803	-0.582656	-0.570746		311.9	0.149143	0.0909455	0.0934152	0.0390227	-0.0209403	-0.0426579	-0.0203327	-0.0588434	-0.0282222	-0.0828051	-0.132318	-0.0925705	-0.0538341	-0.0410904	-0.0276206	-0.0373456		311.9	0.0909364	-0.0504001	-0.127402	-0.177026	-0.258861	-0.123329	-0.20131	-0.182506	-0.18748	-0.195551	-0.156467	-0.299404
	312	0.21861	0.109375	0.0442027	-0.018767	-0.163188	-0.205077	-0.240743	-0.222566	-0.390602	-0.369096	-0.524686	-0.586603	-0.567326	-0.586085	-0.580999	-0.562766		312	0.146877	0.0956644	0.0917576	0.0317782	-0.0238405	-0.0447523	-0.0236009	-0.0603234	-0.0284247	-0.082299	-0.139051	-0.0940498	-0.0592746	-0.0445456	-0.0212049	-0.0377627		312	0.08538	-0.0521784	-0.131163	-0.183583	-0.264353	-0.127838	-0.203504	-0.184983	-0.190246	-0.192527	-0.164527	-0.297653
	312.1	0.217807	0.112514	0.0390939	-0.0132435	-0.163894	-0.198052	-0.238496	-0.220531	-0.394039	-0.363949	-0.522669	-0.584644	-0.560081	-0.590594	-0.580081	-0.56021		312.1	0.148245	0.102658	0.0928728	0.0270869	-0.0271667	-0.0470254	-0.0241787	-0.0587966	-0.0276981	-0.0776792	-0.142128	-0.0907539	-0.063888	-0.0448472	-0.0140775	-0.0362168		312.1	0.0808176	-0.0556087	-0.133226	-0.190421	-0.266165	-0.132882	-0.205386	-0.188388	-0.192632	-0.19124	-0.170298	-0.297063
	312.2	0.219941	0.116828	0.0364983	-0.00751984	-0.161825	-0.194596	-0.236461	-0.217418	-0.393627	-0.359977	-0.517405	-0.580641	-0.551303	-0.591517	-0.577431	-0.558159		312.2	0.148399	0.109037	0.0917293	0.0208184	-0.0313998	-0.0501954	-0.0259505	-0.0593735	-0.0325091	-0.0763142	-0.144157	-0.0890662	-0.0677991	-0.045477	-0.00930828	-0.0360842		312.2	0.0772291	-0.0538181	-0.130197	-0.194658	-0.26323	-0.136614	-0.202956	-0.188374	-0.189519	-0.18659	-0.177404	-0.295825
	312.3	0.219296	0.122506	0.0342331	-0.00198072	-0.159859	-0.194528	-0.233492	-0.217148	-0.393823	-0.357563	-0.513486	-0.574811	-0.547688	-0.588986	-0.574646	-0.55853		312.3	0.150489	0.113027	0.0931712	0.014411	-0.0327447	-0.0534046	-0.0266976	-0.0580151	-0.0356696	-0.0717999	-0.145924	-0.0844887	-0.0708364	-0.0415908	-0.00596728	-0.0354083		312.3	0.0744062	-0.0549399	-0.128121	-0.199152	-0.258595	-0.139794	-0.202579	-0.187416	-0.184066	-0.18222	-0.187444	-0.295299
	312.4	0.214229	0.120896	0.0283917	-0.000968753	-0.162713	-0.198276	-0.234434	-0.221121	-0.39874	-0.360782	-0.515151	-0.572662	-0.549532	-0.58806	-0.573683	-0.560468		312.4	0.150426	0.11723	0.0951499	0.00744608	-0.0324599	-0.0583252	-0.0306432	-0.0537119	-0.0365601	-0.0666765	-0.148019	-0.0806315	-0.0728887	-0.0369698	-0.00277749	-0.0316506		312.4	0.0728295	-0.0570181	-0.127735	-0.205483	-0.253434	-0.141686	-0.20088	-0.185342	-0.17761	-0.179473	-0.195844	-0.293963
	312.5	0.206908	0.115967	0.0169317	-0.000332506	-0.169205	-0.205224	-0.235742	-0.226561	-0.402491	-0.366903	-0.516039	-0.57134	-0.553842	-0.587991	-0.575163	-0.564706		312.5	0.148139	0.121495	0.0982658	0.00470918	-0.0313171	-0.0596069	-0.0332036	-0.0466258	-0.0328992	-0.0617191	-0.148447	-0.0799908	-0.0743979	-0.0322662	-0.00245167	-0.0278323		312.5	0.0710864	-0.0561241	-0.124577	-0.211237	-0.248472	-0.138636	-0.198023	-0.179142	-0.167891	-0.173604	-0.195886	-0.288601
	312.6	0.197095	0.11505	0.00966054	0.000227425	-0.175861	-0.208744	-0.233302	-0.233158	-0.3987	-0.37168	-0.516357	-0.567735	-0.557113	-0.586717	-0.571908	-0.563703		312.6	0.144575	0.124252	0.0984158	0.00311223	-0.0302087	-0.0613043	-0.0370386	-0.0398792	-0.0299005	-0.0566109	-0.148837	-0.0785001	-0.0710045	-0.0282807	-0.00349748	-0.0249534		312.6	0.0708612	-0.0547581	-0.120048	-0.213274	-0.242015	-0.13519	-0.195052	-0.172188	-0.159219	-0.166953	-0.195452	-0.283371
	312.7	0.187902	0.112729	0.003917	-0.0059427	-0.180059	-0.210975	-0.230752	-0.239819	-0.393931	-0.37586	-0.517403	-0.563042	-0.560009	-0.581242	-0.569547	-0.564284		312.7	0.141518	0.127511	0.0968152	0.00177919	-0.0295544	-0.0634896	-0.0373974	-0.0342971	-0.0268426	-0.0529366	-0.147395	-0.0784303	-0.0676273	-0.0257885	-0.00493148	-0.0210735		312.7	0.0737294	-0.0521244	-0.114304	-0.21266	-0.233668	-0.130581	-0.1918	-0.16178	-0.148567	-0.15638	-0.191171	-0.274352
	312.8	0.181794	0.110953	0.00416222	-0.00946779	-0.179433	-0.211459	-0.221801	-0.242673	-0.387479	-0.378145	-0.514582	-0.557729	-0.559428	-0.572579	-0.565734	-0.561735		312.8	0.139018	0.126196	0.0915728	0.00165571	-0.0270347	-0.0664616	-0.0411142	-0.0273527	-0.0246239	-0.051826	-0.147205	-0.0806745	-0.0679194	-0.0258996	-0.00515801	-0.0187047		312.8	0.0751893	-0.0527385	-0.110032	-0.212991	-0.223305	-0.128037	-0.190573	-0.153903	-0.143098	-0.147951	-0.186739	-0.266271
	312.9	0.176328	0.111726	0.00454894	-0.0123783	-0.180048	-0.212557	-0.210656	-0.246941	-0.381566	-0.381098	-0.510059	-0.552074	-0.558465	-0.560879	-0.561946	-0.556942		312.9	0.13504	0.123707	0.085008	-0.00300635	-0.0249253	-0.0673488	-0.0463057	-0.0224829	-0.0252507	-0.0528659	-0.150081	-0.0841	-0.0687363	-0.0309276	-0.00576533	-0.0187587		312.9	0.078149	-0.0520003	-0.105378	-0.211453	-0.213639	-0.121892	-0.19126	-0.144802	-0.137815	-0.135246	-0.180234	-0.257878
	313	0.170457	0.111977	0.00141262	-0.0166699	-0.183806	-0.215634	-0.202036	-0.253476	-0.377443	-0.382981	-0.508749	-0.549851	-0.560328	-0.552882	-0.560801	-0.553987		313	0.131058	0.120469	0.080542	-0.00427073	-0.0210751	-0.0679588	-0.0533445	-0.0209652	-0.0233221	-0.0520303	-0.152296	-0.0852831	-0.0724275	-0.0349334	-0.00549144	-0.0180218		313	0.0815193	-0.0528116	-0.103411	-0.213227	-0.207711	-0.118433	-0.194328	-0.136748	-0.135805	-0.123899	-0.173222	-0.249201
	313.1	0.165862	0.111639	0.00102242	-0.0218203	-0.185415	-0.215993	-0.194262	-0.260896	-0.372664	-0.38277	-0.507583	-0.549449	-0.558856	-0.547741	-0.557875	-0.546955		313.1	0.129329	0.117893	0.0766066	-0.00166728	-0.0165703	-0.0645287	-0.0577934	-0.0172331	-0.0186783	-0.0489645	-0.154104	-0.0842125	-0.0758882	-0.0379024	0.00153963	-0.0147521		313.1	0.0838703	-0.0548059	-0.104885	-0.213677	-0.205715	-0.116949	-0.196105	-0.127866	-0.13655	-0.115013	-0.164564	-0.242305
	313.2	0.161882	0.113601	0.000712656	-0.0287614	-0.185617	-0.216342	-0.187046	-0.266771	-0.367898	-0.382872	-0.50385	-0.54992	-0.558976	-0.543475	-0.554757	-0.541858		313.2	0.128361	0.116034	0.0733684	0.00123765	-0.0142009	-0.0588037	-0.0587069	-0.0148706	-0.0115164	-0.0480513	-0.154772	-0.0844381	-0.0756337	-0.0410852	0.00894489	-0.0139608		313.2	0.0846319	-0.056372	-0.105292	-0.214047	-0.204847	-0.12101	-0.1983	-0.123106	-0.138003	-0.106684	-0.158171	-0.236375
	313.3	0.158367	0.115177	0.00247964	-0.038728	-0.186007	-0.22118	-0.182362	-0.272313	-0.36758	-0.385738	-0.502533	-0.552332	-0.560606	-0.539878	-0.552129	-0.539336		313.3	0.127547	0.118761	0.0689004	0.0028721	-0.0112087	-0.0547457	-0.0540788	-0.0140009	-0.0027819	-0.0465261	-0.155501	-0.0802404	-0.0773067	-0.0404947	0.0184848	-0.00817741		313.3	0.0869732	-0.0562591	-0.105789	-0.213327	-0.204732	-0.125248	-0.202592	-0.117851	-0.138173	-0.0986512	-0.154415	-0.229832
	313.4	0.15576	0.116118	0.00340116	-0.0506882	-0.183319	-0.22456	-0.181798	-0.276725	-0.370177	-0.38864	-0.500564	-0.55256	-0.559919	-0.535918	-0.551215	-0.53376		313.4	0.12351	0.119105	0.0595669	0.00343183	-0.0110264	-0.0565944	-0.0533045	-0.017056	0.00197211	-0.047072	-0.15899	-0.0788364	-0.081118	-0.0413936	0.0254061	-0.000703091		313.4	0.0915491	-0.0499857	-0.104477	-0.209214	-0.203032	-0.128583	-0.204229	-0.10709	-0.135123	-0.0866636	-0.147545	-0.219401
	313.5	0.155111	0.116365	0.0054363	-0.057311	-0.18219	-0.226706	-0.18047	-0.281211	-0.374511	-0.391599	-0.4966	-0.552694	-0.557467	-0.535039	-0.549447	-0.528812		313.5	0.123837	0.117171	0.0540586	0.00524069	-0.0078697	-0.0573117	-0.0496765	-0.013427	0.00932646	-0.0426262	-0.158852	-0.0743489	-0.081923	-0.0402146	0.0310724	0.0104177		313.5	0.0972428	-0.0406919	-0.101959	-0.206205	-0.199362	-0.133775	-0.202924	-0.0948887	-0.130348	-0.0759503	-0.140364	-0.213352
	313.6	0.147606	0.10931	0.00185777	-0.0666811	-0.188388	-0.236076	-0.186628	-0.291085	-0.38462	-0.402607	-0.498201	-0.557274	-0.559642	-0.539624	-0.552618	-0.530559		313.6	0.122997	0.116634	0.0496902	0.00958711	-0.00717552	-0.05522	-0.0436081	-0.0119149	0.0198605	-0.0364483	-0.156341	-0.0675299	-0.0792021	-0.0357581	0.0364616	0.0210672		313.6	0.102331	-0.030639	-0.0981945	-0.202851	-0.197121	-0.141209	-0.199461	-0.0843011	-0.122622	-0.0654081	-0.134355	-0.207456
	313.7	0.13979	0.101627	-0.00239215	-0.0774894	-0.194935	-0.244044	-0.197006	-0.302283	-0.393381	-0.412444	-0.50033	-0.560733	-0.56501	-0.544185	-0.555933	-0.533979		313.7	0.127566	0.119765	0.0493311	0.0172932	-0.00474235	-0.0497799	-0.0338908	-0.00835091	0.0365541	-0.0284367	-0.148543	-0.0576591	-0.0714502	-0.0281375	0.0441253	0.0341657		313.7	0.111868	-0.016914	-0.0954643	-0.195555	-0.193718	-0.14809	-0.189885	-0.0672247	-0.110605	-0.0514384	-0.127507	-0.199107
	313.8	0.129388	0.0910347	-0.00591607	-0.0881205	-0.200263	-0.25288	-0.209272	-0.313256	-0.403062	-0.425691	-0.502397	-0.565916	-0.569706	-0.551918	-0.558495	-0.538287		313.8	0.129495	0.119789	0.0470979	0.0185474	-0.00537838	-0.0452113	-0.025336	-0.00320594	0.0487812	-0.0213928	-0.142201	-0.0503596	-0.0637454	-0.0208974	0.0489806	0.0403454		313.8	0.117608	-0.00618335	-0.0941932	-0.185781	-0.188061	-0.154518	-0.183551	-0.0526612	-0.101039	-0.0383002	-0.123739	-0.192477
	313.9	0.121237	0.0817608	-0.00720925	-0.095007	-0.205526	-0.260153	-0.218721	-0.321851	-0.407998	-0.436694	-0.500651	-0.569132	-0.573196	-0.55397	-0.559842	-0.544242		313.9	0.129674	0.119106	0.042427	0.0168696	-0.00776301	-0.0409919	-0.021969	-0.000241517	0.0580638	-0.0171996	-0.134304	-0.0463881	-0.0548254	-0.0137139	0.049927	0.0421917		313.9	0.125374	0.00997559	-0.0877526	-0.174981	-0.176449	-0.155604	-0.17466	-0.0363075	-0.0889336	-0.0225974	-0.120327	-0.183467
	314	0.111871	0.0724947	-0.0100093	-0.103423	-0.214211	-0.266112	-0.229147	-0.333627	-0.41349	-0.448999	-0.502544	-0.574129	-0.577301	-0.557752	-0.562547	-0.550721		314	0.133625	0.117627	0.0383605	0.0159602	-0.00610537	-0.0350281	-0.0180449	0.00273647	0.0643266	-0.0133522	-0.124343	-0.0388191	-0.0481622	-0.00570809	0.0491233	0.0447935		314	0.13204	0.0244078	-0.0827548	-0.166261	-0.163926	-0.155255	-0.164861	-0.0184592	-0.0752778	-0.00861011	-0.116873	-0.174536
	314.1	0.103366	0.062413	-0.0138441	-0.109333	-0.221794	-0.267558	-0.236912	-0.346278	-0.416248	-0.458352	-0.504175	-0.577053	-0.577376	-0.559189	-0.563847	-0.554368		314.1	0.134233	0.110693	0.0339761	0.0145362	-0.0065673	-0.031967	-0.019918	0.00549938	0.0626585	-0.0116164	-0.11756	-0.034014	-0.0407056	0.000125855	0.0424367	0.0432115		314.1	0.140671	0.0384463	-0.0764063	-0.156763	-0.149935	-0.153174	-0.152825	-0.0011317	-0.0604232	0.00697679	-0.11094	-0.163949
	314.2	0.0953761	0.0496118	-0.0176986	-0.114672	-0.233011	-0.272689	-0.241327	-0.360984	-0.418611	-0.471506	-0.507564	-0.582971	-0.580472	-0.5637	-0.566871	-0.560168		314.2	0.133615	0.104497	0.0309351	0.0146191	-0.00563119	-0.0258217	-0.0205115	0.00766237	0.0600012	-0.0114893	-0.110573	-0.030632	-0.0350892	0.00530793	0.0362677	0.0385223		314.2	0.145854	0.0518384	-0.0717357	-0.148348	-0.138917	-0.149186	-0.141951	0.0134378	-0.0468834	0.0172069	-0.105322	-0.155828
	314.3	0.0870379	0.0372525	-0.0213402	-0.120212	-0.242729	-0.280336	-0.245628	-0.377109	-0.419928	-0.48315	-0.512696	-0.591106	-0.585155	-0.567173	-0.572095	-0.564001		314.3	0.130814	0.0974347	0.0297338	0.0137522	-0.00563126	-0.0225922	-0.0209072	0.00632331	0.0527077	-0.0122226	-0.105806	-0.0280439	-0.0320086	0.00860016	0.0276584	0.0297172		314.3	0.152356	0.0606221	-0.0659052	-0.142341	-0.131646	-0.146516	-0.133831	0.0268794	-0.0362518	0.0246257	-0.100671	-0.146774
	314.4	0.0815688	0.0296724	-0.0198281	-0.124374	-0.246851	-0.283355	-0.247251	-0.389216	-0.41699	-0.489558	-0.513625	-0.59537	-0.58895	-0.565962	-0.574217	-0.565578		314.4	0.129291	0.0936152	0.0266164	0.0149748	-0.00537712	-0.0213683	-0.0222234	0.00440824	0.0460941	-0.00937262	-0.101689	-0.0277357	-0.0307729	0.0105918	0.0196894	0.0223787		314.4	0.159388	0.0658154	-0.0610373	-0.139262	-0.127553	-0.146075	-0.129729	0.0377686	-0.0255435	0.0282631	-0.095436	-0.140491
	314.5	0.0777711	0.0229082	-0.0146807	-0.127062	-0.248802	-0.286041	-0.247955	-0.397512	-0.415804	-0.492584	-0.513114	-0.59911	-0.590797	-0.562417	-0.575449	-0.566623		314.5	0.12577	0.0874769	0.0216076	0.0175779	-0.00430119	-0.0206495	-0.0260292	0.00583593	0.0384867	-0.00933635	-0.100615	-0.0300847	-0.0326756	0.00856559	0.0109739	0.0132197		314.5	0.162161	0.0677435	-0.0589423	-0.138626	-0.126428	-0.147474	-0.127555	0.0430511	-0.0215477	0.0273228	-0.0921898	-0.138746
	314.6	0.074875	0.0196803	-0.00836187	-0.132618	-0.247284	-0.289223	-0.246157	-0.405572	-0.410072	-0.492616	-0.508867	-0.600785	-0.590887	-0.556457	-0.575022	-0.56638		314.6	0.120623	0.0801818	0.0138016	0.0210103	-0.00483854	-0.0216645	-0.0306583	0.0032193	0.0306507	-0.0116585	-0.101574	-0.0354567	-0.0369031	0.00330591	0.00240936	0.00739051		314.6	0.160458	0.0660023	-0.0605665	-0.140494	-0.129713	-0.154887	-0.129795	0.0451467	-0.0179572	0.0225717	-0.0899837	-0.137416
	314.7	0.0758937	0.0174038	-0.00130576	-0.138083	-0.247806	-0.288928	-0.244595	-0.40907	-0.407126	-0.491066	-0.506023	-0.60038	-0.589015	-0.553284	-0.571805	-0.563186		314.7	0.119371	0.0773978	0.00921721	0.029649	-0.0032032	-0.0206417	-0.0277443	0.00536962	0.0294841	-0.0111771	-0.102168	-0.0352936	-0.0369199	0.00204437	-0.000838496	0.0070062		314.7	0.15805	0.0616382	-0.0651295	-0.147678	-0.136591	-0.162254	-0.13543	0.0434251	-0.0183777	0.0143572	-0.0870876	-0.137714
	314.8	0.077472	0.0149045	0.00741047	-0.144768	-0.245521	-0.287144	-0.241788	-0.409607	-0.402536	-0.488265	-0.502229	-0.599626	-0.584917	-0.548728	-0.569163	-0.555794		314.8	0.116804	0.0754777	0.00271487	0.0384698	-0.00350199	-0.0223812	-0.0224166	0.00753047	0.0267018	-0.0110582	-0.102487	-0.0346304	-0.0360599	-0.00353343	-0.00176412	0.00957105		314.8	0.155273	0.057527	-0.0693331	-0.153742	-0.143068	-0.170588	-0.141177	0.0383873	-0.020218	0.00421863	-0.0846026	-0.138772
	314.9	0.0826421	0.0203401	0.0230593	-0.146346	-0.239475	-0.282986	-0.233779	-0.402711	-0.3918	-0.477431	-0.49278	-0.59229	-0.577523	-0.539838	-0.565037	-0.546042		314.9	0.11287	0.0722388	-0.00493187	0.0451392	-0.0081417	-0.0213677	-0.0168623	0.00924805	0.0230346	-0.0121714	-0.104383	-0.0338923	-0.038852	-0.0110858	-0.00224871	0.0110198		314.9	0.150632	0.052244	-0.0744571	-0.160453	-0.15041	-0.179273	-0.148556	0.0295487	-0.024402	-0.00798499	-0.0852761	-0.142356
	315	0.088065	0.0269194	0.0433384	-0.146831	-0.228956	-0.274951	-0.225051	-0.39366	-0.383801	-0.464618	-0.482035	-0.582153	-0.57072	-0.528244	-0.558658	-0.533388		315	0.110556	0.0684368	-0.0126832	0.0480441	-0.0159406	-0.0239035	-0.015609	0.00774384	0.0182673	-0.0130138	-0.108672	-0.0315209	-0.0427052	-0.0211053	-0.000765586	0.0140223		315	0.147691	0.0428304	-0.0827054	-0.166866	-0.158083	-0.189894	-0.156635	0.020733	-0.0325984	-0.0200208	-0.0907393	-0.148294
	315.1	0.094748	0.0345877	0.0644902	-0.146596	-0.221231	-0.266363	-0.21672	-0.381269	-0.375503	-0.450464	-0.472079	-0.574572	-0.561854	-0.514137	-0.553238	-0.524433		315.1	0.10864	0.0674196	-0.0167729	0.0515907	-0.0228306	-0.0223511	-0.0115163	0.00839909	0.015615	-0.0135529	-0.109184	-0.0256269	-0.0441033	-0.0268158	0.00260742	0.0189215		315.1	0.143649	0.031697	-0.0925256	-0.172386	-0.165314	-0.198845	-0.165385	0.0107724	-0.04174	-0.0311337	-0.0983385	-0.153506
	315.2	0.0991331	0.0390622	0.0799208	-0.146609	-0.216126	-0.265014	-0.210745	-0.371683	-0.370387	-0.441348	-0.466351	-0.571929	-0.554029	-0.505375	-0.551634	-0.516811		315.2	0.106705	0.0647194	-0.0153842	0.0560931	-0.0267466	-0.0196363	-0.00530548	0.0103647	0.0147923	-0.0137581	-0.108806	-0.0187596	-0.0421378	-0.0282129	0.00388958	0.0234581		315.2	0.132941	0.016571	-0.105849	-0.180831	-0.176284	-0.209147	-0.174044	-0.00352634	-0.0571334	-0.0461469	-0.111669	-0.163064
	315.3	0.104098	0.0435871	0.090779	-0.145723	-0.213031	-0.265106	-0.207295	-0.363696	-0.363457	-0.434373	-0.458409	-0.566092	-0.547091	-0.500218	-0.547653	-0.508283		315.3	0.102742	0.0645593	-0.0150573	0.0563285	-0.0351601	-0.0189019	-0.00159764	0.00977035	0.0130515	-0.0138698	-0.108066	-0.0130825	-0.0393692	-0.0289258	0.00418033	0.0254948		315.3	0.125183	0.00833048	-0.116031	-0.185947	-0.184608	-0.211633	-0.181114	-0.0154379	-0.0663946	-0.0559755	-0.121478	-0.170573
	315.4	0.104379	0.0435212	0.0991836	-0.147825	-0.213506	-0.266135	-0.206005	-0.354975	-0.359765	-0.429699	-0.453039	-0.563609	-0.544255	-0.499782	-0.546982	-0.502747		315.4	0.0999634	0.0638045	-0.0142401	0.0571363	-0.0446062	-0.0219258	0.00534407	0.00628513	0.0113493	-0.0148174	-0.107271	-0.0106053	-0.037586	-0.0273584	0.00295876	0.026802		315.4	0.119037	-5.58946e-05	-0.126106	-0.192611	-0.193123	-0.212935	-0.184832	-0.0267908	-0.0740091	-0.0670763	-0.133043	-0.175682
	315.5	0.104501	0.0380628	0.105468	-0.150818	-0.214212	-0.270504	-0.203786	-0.347983	-0.357137	-0.428335	-0.449572	-0.56269	-0.541994	-0.499416	-0.550085	-0.500188		315.5	0.0968096	0.060848	-0.0133628	0.0538422	-0.0528514	-0.0248667	0.0118776	0.00393403	0.00553699	-0.0141108	-0.106558	-0.008142	-0.0351351	-0.0282077	0.00192013	0.024902		315.5	0.11299	-0.00907574	-0.137242	-0.198023	-0.200106	-0.212362	-0.187349	-0.0376833	-0.081449	-0.0773007	-0.14607	-0.181375
	315.6	0.10463	0.0327376	0.10933	-0.151546	-0.213264	-0.276663	-0.200927	-0.337993	-0.352487	-0.42608	-0.443318	-0.559277	-0.541273	-0.498088	-0.550602	-0.498835		315.6	0.0907936	0.0575656	-0.00885958	0.0461918	-0.0608909	-0.0287854	0.0177909	-0.00161541	-0.00311215	-0.016318	-0.104408	-0.00957857	-0.0344641	-0.0298375	-0.00328534	0.0180707		315.6	0.10817	-0.0195256	-0.144934	-0.202673	-0.206109	-0.21215	-0.189298	-0.0487949	-0.0858944	-0.0860677	-0.159433	-0.186202
	315.7	0.10086	0.0232983	0.109044	-0.155541	-0.214535	-0.284567	-0.201879	-0.333165	-0.351866	-0.425778	-0.442616	-0.560149	-0.543492	-0.500928	-0.553353	-0.499263		315.7	0.0886339	0.0565825	-0.00596097	0.0382216	-0.0661995	-0.0351514	0.02127	-0.0077533	-0.0116192	-0.0185014	-0.102547	-0.0106769	-0.0366827	-0.0317822	-0.0062416	0.0141553		315.7	0.10184	-0.0287979	-0.153569	-0.207379	-0.211252	-0.210695	-0.191469	-0.0569583	-0.09131	-0.0929787	-0.1709	-0.191005
[truncated: 43 more rows]
[truncated: 21 more columns]
