# Supplementary material for: Identification of G-quadruplex structures that possess transcriptional regulating functions in the Dele and Cdc6 CpG islands
Source: BMC Mol Biol. 2017 Jun 27;18:17. doi: 10.1186/s12867-017-0094-z (PMC5488298; doi:10.1186/s12867-017-0094-z)
Supplement: Supplementary file 9 — Additional file 9. CD spectra results of Cdc6 G4 DNA wild-type sequence with or without L1H1-7OTD. [file 12867_2017_94_MOESM9_ESM.xlsx]

## Sheet: Cdc6
	Additional file 9. CD spectra results of Cdc6 G4 DNA wild-type sequence with or without L1H1-7OTD
	wild-type without L1H1-7OTD																		wild-type with L1H1-7OTD																			mutant-type without L1H1-7OTD
	Wavelength [nm]	20°C	25°C	30°C	35°C	40°C	45°C	50°C	55°C	60°C	65°C	70°C	75°C	80°C	85°C	90°C	95°C		Wavelength [nm]	20°C	25°C	30°C	35°C	40°C	45°C	50°C	55°C	60°C	65°C	70°C	75°C	80°C	85°C	90°C	95°C		Wavelength [nm]	20°C	25°C	30°C	35°C	40°C	45°C	50°C	55°C	60°C	65°C	70°C	75°C
	220	0.93603	0.917114	0.810018	0.822906	0.770135	0.676897	0.64495	0.637987	0.599791	0.536639	0.609354	0.543329	0.574746	0.312007	0.312176	0.417593		220	1.1354	1.07745	1.277	0.993677	0.894834	0.834876	0.936201	0.542761	0.567993	0.249248	0.446518	0.167813	0.126328	0.19072	0.336936	0.370448		220	0.509751	0.332506	0.24858	0.328153	0.183716	0.166653	0.147792	0.0954936	-0.163949	-0.194763	-0.0162635	-0.228709
	220.1	0.915637	0.898168	0.78703	0.804175	0.75229	0.662269	0.626101	0.621025	0.584218	0.527414	0.592409	0.531335	0.558615	0.305009	0.301172	0.407687		220.1	1.12803	1.07623	1.26554	0.982346	0.889015	0.830605	0.925613	0.538071	0.560246	0.248651	0.42514	0.177784	0.112927	0.195466	0.322194	0.352812		220.1	0.506753	0.327387	0.245651	0.313328	0.174834	0.165206	0.14084	0.0910312	-0.161159	-0.193342	-0.0290127	-0.227517
	220.2	0.892895	0.879858	0.765182	0.785533	0.732541	0.646676	0.609014	0.603765	0.567346	0.516587	0.573122	0.51553	0.539849	0.297822	0.289077	0.395718		220.2	1.11814	1.07253	1.25042	0.969802	0.880012	0.825228	0.905346	0.532092	0.55198	0.244114	0.404036	0.185124	0.0977303	0.194516	0.310985	0.332422		220.2	0.499315	0.321105	0.23817	0.30069	0.164226	0.162557	0.131883	0.087447	-0.159208	-0.19338	-0.0429355	-0.227602
	220.3	0.872179	0.86207	0.745131	0.76902	0.716841	0.633692	0.593947	0.589809	0.55587	0.507425	0.555939	0.501777	0.525497	0.29751	0.281384	0.385697		220.3	1.10415	1.06323	1.23576	0.954605	0.871043	0.819171	0.886025	0.52708	0.545992	0.244508	0.384674	0.19174	0.0830937	0.195737	0.299278	0.316114		220.3	0.492571	0.310882	0.227846	0.288988	0.155327	0.160957	0.121154	0.0871424	-0.158222	-0.193017	-0.0561396	-0.226925
	220.4	0.855135	0.848128	0.726096	0.753692	0.701625	0.621252	0.582229	0.579741	0.546011	0.501317	0.541384	0.490508	0.511862	0.298842	0.277106	0.376476		220.4	1.08485	1.04632	1.21499	0.940132	0.859141	0.806981	0.860229	0.522448	0.53466	0.241005	0.364724	0.192752	0.0680905	0.189887	0.283227	0.290404		220.4	0.484399	0.300662	0.218747	0.279826	0.147386	0.163045	0.113479	0.0894615	-0.150763	-0.190579	-0.0691581	-0.225238
	220.5	0.839882	0.835188	0.708618	0.738308	0.689391	0.608244	0.571508	0.573043	0.534191	0.495051	0.529553	0.479481	0.501245	0.300773	0.273004	0.367447		220.5	1.06832	1.02746	1.19428	0.924019	0.84452	0.789476	0.833047	0.511793	0.520926	0.235244	0.350637	0.185748	0.0532596	0.178793	0.264075	0.2664		220.5	0.474791	0.288591	0.2079	0.265945	0.141596	0.163613	0.105767	0.0909096	-0.144749	-0.19197	-0.0817669	-0.225834
	220.6	0.824435	0.819159	0.689836	0.720989	0.67546	0.594521	0.559353	0.562055	0.520679	0.488839	0.516736	0.464185	0.488689	0.30051	0.268214	0.359332		220.6	1.0564	1.00678	1.17205	0.90953	0.83188	0.774617	0.805798	0.505352	0.509176	0.229288	0.338595	0.178919	0.0406487	0.171876	0.250708	0.242318		220.6	0.46096	0.277009	0.195095	0.251612	0.132993	0.161184	0.0952396	0.0890465	-0.140917	-0.195623	-0.0934658	-0.229107
	220.7	0.809798	0.803574	0.669968	0.702314	0.65872	0.583854	0.54816	0.550946	0.507185	0.480368	0.50221	0.450848	0.47636	0.301407	0.262937	0.351389		220.7	1.03636	0.985122	1.14536	0.892991	0.815468	0.757697	0.773993	0.497517	0.497609	0.22047	0.325362	0.170793	0.032443	0.161077	0.239738	0.212278		220.7	0.445844	0.268462	0.18387	0.238919	0.129405	0.15838	0.0876171	0.0898347	-0.137269	-0.192074	-0.102576	-0.228744
	220.8	0.793818	0.783346	0.647614	0.68132	0.639317	0.571406	0.534548	0.537651	0.491143	0.471101	0.487238	0.436415	0.461354	0.297253	0.259122	0.341912		220.8	1.01878	0.964673	1.12112	0.883117	0.80076	0.744868	0.745827	0.493528	0.491288	0.215994	0.315865	0.167187	0.0296902	0.15233	0.236123	0.190195		220.8	0.427527	0.258422	0.168549	0.225074	0.124214	0.154517	0.0753381	0.0865298	-0.135747	-0.192942	-0.113051	-0.232745
	220.9	0.779215	0.760766	0.626673	0.65806	0.618077	0.559658	0.522874	0.525279	0.478224	0.460789	0.472233	0.423873	0.44506	0.295942	0.252457	0.336622		220.9	1.00167	0.948167	1.10173	0.87354	0.786201	0.735533	0.721859	0.489864	0.488283	0.217026	0.305979	0.165415	0.0321475	0.147471	0.234687	0.179049		220.9	0.405842	0.246029	0.149297	0.209192	0.118459	0.15152	0.060909	0.0791559	-0.135927	-0.193162	-0.120751	-0.237181
	221	0.765702	0.736873	0.605998	0.632195	0.597291	0.547232	0.510591	0.513554	0.466957	0.453844	0.458785	0.411907	0.428888	0.295891	0.248343	0.335402		221	0.977917	0.926107	1.07823	0.859712	0.76593	0.722349	0.697208	0.483752	0.481779	0.219337	0.291468	0.160499	0.028649	0.138856	0.226913	0.162897		221	0.386283	0.233351	0.133641	0.19062	0.112407	0.148489	0.0473348	0.0686797	-0.138512	-0.192526	-0.128645	-0.239701
	221.1	0.752649	0.712499	0.584364	0.605497	0.575401	0.534432	0.49788	0.501298	0.45321	0.446981	0.443847	0.398326	0.412154	0.291888	0.243515	0.331561		221.1	0.955279	0.908285	1.0525	0.847475	0.745472	0.708651	0.673906	0.476767	0.476229	0.224959	0.281506	0.1543	0.0270056	0.133842	0.216812	0.147472		221.1	0.367445	0.221875	0.118283	0.171551	0.102749	0.140161	0.032183	0.0541692	-0.143985	-0.192278	-0.135784	-0.24539
	221.2	0.736029	0.684222	0.561087	0.576836	0.550051	0.516408	0.481145	0.483322	0.435483	0.437483	0.426224	0.384256	0.394429	0.285725	0.236224	0.325534		221.2	0.928905	0.891798	1.0272	0.831554	0.729135	0.693573	0.6501	0.468884	0.468503	0.231981	0.268145	0.146574	0.0230837	0.13102	0.208016	0.130972		221.2	0.348767	0.209605	0.10297	0.149152	0.091973	0.129238	0.0175211	0.0367364	-0.153467	-0.195706	-0.145533	-0.255173
	221.3	0.717385	0.653562	0.538187	0.546006	0.52498	0.497427	0.461068	0.462275	0.416632	0.426781	0.405226	0.37133	0.37566	0.278939	0.229636	0.318066		221.3	0.897637	0.875328	1.00177	0.813369	0.708367	0.677375	0.621193	0.461227	0.457574	0.239929	0.249135	0.141036	0.0161607	0.130769	0.198103	0.113738		221.3	0.329551	0.194842	0.0889836	0.127187	0.0789412	0.117508	0.000200036	0.0171966	-0.160726	-0.19694	-0.157303	-0.266845
	221.4	0.69246	0.626459	0.517878	0.517549	0.499606	0.479872	0.448166	0.439715	0.396611	0.413642	0.386913	0.357845	0.358639	0.269642	0.220608	0.308384		221.4	0.870657	0.866208	0.976018	0.801907	0.695677	0.667353	0.600373	0.459029	0.454958	0.25246	0.235624	0.141258	0.0148258	0.126778	0.188051	0.108766		221.4	0.311439	0.179892	0.0751488	0.106258	0.071561	0.107927	-0.0161005	0.00198008	-0.163874	-0.1981	-0.171453	-0.274978
	221.5	0.66791	0.597934	0.49501	0.489958	0.47787	0.460414	0.431608	0.415453	0.376326	0.397417	0.363927	0.340571	0.33949	0.258284	0.212324	0.298659		221.5	0.84399	0.850818	0.950233	0.781403	0.68061	0.653753	0.57933	0.451204	0.452919	0.261306	0.216425	0.131083	0.0115154	0.124301	0.17181	0.105679		221.5	0.298476	0.169147	0.0662663	0.0877221	0.0656349	0.0984962	-0.0310691	-0.011668	-0.165072	-0.199532	-0.184256	-0.284076
	221.6	0.645264	0.572575	0.477733	0.460556	0.457804	0.4396	0.417207	0.39516	0.357005	0.381408	0.345048	0.322018	0.320566	0.252827	0.206814	0.288487		221.6	0.822531	0.830161	0.922158	0.764124	0.660465	0.634922	0.562636	0.445737	0.442123	0.269664	0.192275	0.115087	0.00529312	0.124348	0.14742	0.103036		221.6	0.290205	0.158528	0.0599853	0.0706742	0.0594845	0.0875216	-0.0424457	-0.0254102	-0.166033	-0.202846	-0.194325	-0.294711
	221.7	0.62569	0.55527	0.461791	0.438662	0.440012	0.424653	0.401399	0.375963	0.341793	0.370446	0.331813	0.302173	0.306016	0.249132	0.204715	0.282421		221.7	0.794634	0.804277	0.884079	0.739735	0.633844	0.609364	0.537666	0.432078	0.423703	0.269973	0.168998	0.0932619	-0.0103655	0.114182	0.111815	0.0900747		221.7	0.28541	0.146032	0.0553639	0.0577693	0.0537082	0.0810458	-0.045759	-0.0389251	-0.169401	-0.208365	-0.203516	-0.30729
	221.8	0.60432	0.536006	0.440123	0.413845	0.418494	0.405842	0.382288	0.350368	0.327522	0.350208	0.315912	0.282814	0.2898	0.240191	0.204172	0.274308		221.8	0.764388	0.781205	0.847824	0.717537	0.603435	0.580393	0.511273	0.413431	0.405198	0.264961	0.151307	0.0698047	-0.0239274	0.104505	0.078069	0.074413		221.8	0.279296	0.132137	0.0487764	0.0422895	0.0486892	0.0748051	-0.0488082	-0.0530999	-0.170755	-0.218881	-0.215301	-0.316847
	221.9	0.586392	0.515148	0.417908	0.390804	0.39511	0.388571	0.368109	0.327035	0.312188	0.331025	0.298358	0.259862	0.270953	0.228087	0.201283	0.265486		221.9	0.737143	0.757562	0.811404	0.696453	0.579451	0.551863	0.4843	0.3991	0.387762	0.256185	0.133095	0.0526572	-0.0339143	0.0883667	0.0492195	0.0598692		221.9	0.273494	0.118511	0.0387038	0.027084	0.0416048	0.0642676	-0.0513449	-0.0662357	-0.175382	-0.230191	-0.228798	-0.329085
	222	0.568388	0.493772	0.399726	0.370083	0.37338	0.373058	0.354223	0.303996	0.300672	0.313636	0.279384	0.234378	0.256069	0.215802	0.199493	0.258424		222	0.714276	0.730636	0.778972	0.676246	0.55781	0.526544	0.460804	0.388244	0.372465	0.254673	0.119376	0.0388567	-0.0421983	0.0682266	0.0220889	0.0483406		222	0.268273	0.103733	0.0284866	0.0124359	0.0391831	0.0523737	-0.0533766	-0.074037	-0.178571	-0.241757	-0.242078	-0.336875
	222.1	0.557922	0.477438	0.385911	0.353572	0.352726	0.358987	0.342376	0.286504	0.29022	0.297803	0.266271	0.21303	0.247367	0.210828	0.202428	0.25115		222.1	0.690441	0.703531	0.741937	0.651886	0.536205	0.494523	0.436516	0.37412	0.354876	0.2476	0.107481	0.0203741	-0.0544622	0.0472593	-0.00920424	0.0379929		222.1	0.256726	0.0845906	0.00879117	-0.00308097	0.0272023	0.0371397	-0.0621109	-0.0912324	-0.187028	-0.253973	-0.259839	-0.347466
	222.2	0.54979	0.468376	0.37026	0.336534	0.333536	0.345905	0.329885	0.272831	0.279687	0.2826	0.256178	0.192081	0.24064	0.208534	0.208934	0.246907		222.2	0.677799	0.67954	0.708933	0.630903	0.512829	0.461972	0.416767	0.362878	0.342234	0.243569	0.0992522	0.00122005	-0.0623915	0.0301898	-0.0329026	0.026956		222.2	0.244794	0.0673847	-0.0104965	-0.0178606	0.0189465	0.0218421	-0.0695128	-0.107541	-0.19743	-0.267782	-0.275574	-0.351788
	222.3	0.536923	0.450914	0.353627	0.319635	0.308579	0.330783	0.313748	0.252072	0.26765	0.265414	0.244873	0.170266	0.226142	0.203841	0.209572	0.239013		222.3	0.66465	0.656667	0.672819	0.61581	0.492399	0.430132	0.394587	0.347387	0.324297	0.236412	0.0871232	-0.0153821	-0.066047	0.0118416	-0.055456	0.0103338		222.3	0.229364	0.0484392	-0.0328109	-0.0336924	0.00799756	0.00741822	-0.0798689	-0.124845	-0.210604	-0.285457	-0.291373	-0.360662
	222.4	0.526568	0.433331	0.339227	0.307707	0.287203	0.318549	0.301629	0.233765	0.256938	0.250599	0.235821	0.156191	0.212075	0.199745	0.208356	0.235199		222.4	0.64952	0.632484	0.634948	0.599213	0.472391	0.404981	0.372013	0.332129	0.308613	0.229574	0.0758044	-0.0334986	-0.0685577	-0.0108126	-0.0744941	-0.00702995		222.4	0.21127	0.0292265	-0.0553217	-0.0482171	-0.000956572	-0.00924398	-0.087696	-0.143884	-0.226087	-0.301882	-0.307437	-0.367852
	222.5	0.516473	0.410826	0.325569	0.293008	0.268507	0.305041	0.286766	0.214194	0.244359	0.230485	0.230038	0.141611	0.199783	0.192825	0.206328	0.229781		222.5	0.633143	0.606223	0.597349	0.582784	0.450477	0.377863	0.349954	0.309179	0.288379	0.214328	0.0633711	-0.0563058	-0.0753795	-0.0374806	-0.0918095	-0.0250392		222.5	0.190636	0.0131323	-0.0767348	-0.0645929	-0.0112165	-0.0260521	-0.098459	-0.163173	-0.237375	-0.311592	-0.322325	-0.376465
	222.6	0.503252	0.385739	0.309449	0.276694	0.247077	0.287093	0.269426	0.193176	0.230617	0.209675	0.218225	0.124226	0.186755	0.184515	0.194796	0.222331		222.6	0.617146	0.581078	0.56286	0.563307	0.430513	0.349787	0.323984	0.283595	0.267352	0.204333	0.0501037	-0.077757	-0.0790025	-0.0620491	-0.107203	-0.0391371		222.6	0.177331	0.00102205	-0.094297	-0.0753947	-0.0206941	-0.039282	-0.106741	-0.179781	-0.243185	-0.312782	-0.329553	-0.383524
	222.7	0.495332	0.365539	0.296425	0.263213	0.226996	0.271967	0.249808	0.174437	0.218199	0.194208	0.211072	0.110572	0.178309	0.178373	0.185124	0.221929		222.7	0.602262	0.551746	0.530201	0.541665	0.410937	0.32134	0.304363	0.257379	0.245578	0.195809	0.0342041	-0.0985813	-0.0825326	-0.083288	-0.128891	-0.0519576		222.7	0.165947	-0.0133816	-0.109108	-0.0916771	-0.0323143	-0.054434	-0.118127	-0.200625	-0.250234	-0.316249	-0.339293	-0.393061
	222.8	0.480516	0.343877	0.281625	0.246799	0.202692	0.253986	0.22948	0.150472	0.200215	0.175677	0.20297	0.0930903	0.162099	0.164392	0.171085	0.220056		222.8	0.591138	0.528311	0.497879	0.519878	0.391203	0.289714	0.278489	0.226864	0.218068	0.175906	0.0142799	-0.118772	-0.0896556	-0.103843	-0.151045	-0.0694933		222.8	0.154015	-0.0250893	-0.117519	-0.111228	-0.0467689	-0.0681508	-0.12563	-0.227505	-0.257041	-0.32112	-0.348811	-0.402575
	222.9	0.458729	0.319726	0.266901	0.229261	0.1763	0.235282	0.204837	0.124339	0.181646	0.15512	0.19113	0.0744582	0.143376	0.146843	0.153857	0.217203		222.9	0.584536	0.512172	0.476149	0.499891	0.37674	0.267773	0.260294	0.19972	0.200896	0.157382	-0.00228282	-0.132882	-0.0935017	-0.116859	-0.165769	-0.0761714		222.9	0.142143	-0.038966	-0.126989	-0.130313	-0.0601984	-0.0857987	-0.136139	-0.254402	-0.268071	-0.329111	-0.355332	-0.413105
	223	0.435023	0.291583	0.252827	0.212113	0.149565	0.215427	0.18007	0.0954531	0.165505	0.135773	0.178707	0.0569511	0.122519	0.129665	0.137931	0.216732		223	0.574219	0.498832	0.456653	0.48504	0.367018	0.250422	0.244266	0.178903	0.183226	0.137856	-0.0242357	-0.140397	-0.0948093	-0.125137	-0.175768	-0.0857014		223	0.132704	-0.0517193	-0.134044	-0.144664	-0.0763339	-0.0994217	-0.147637	-0.278986	-0.277303	-0.328441	-0.361578	-0.423828
	223.1	0.41383	0.269182	0.242304	0.198377	0.124237	0.195667	0.158092	0.0734271	0.151123	0.118703	0.169059	0.0424456	0.104566	0.120879	0.123918	0.214356		223.1	0.556438	0.483592	0.440062	0.464961	0.357611	0.231349	0.226524	0.152247	0.167074	0.115199	-0.0470621	-0.149931	-0.101502	-0.134166	-0.188179	-0.0951362		223.1	0.127311	-0.0644413	-0.137081	-0.156119	-0.0892673	-0.110235	-0.154629	-0.298841	-0.284494	-0.322851	-0.368208	-0.429617
	223.2	0.391373	0.247671	0.230799	0.186442	0.101186	0.173754	0.136679	0.0503954	0.140207	0.101932	0.158287	0.0253384	0.0873708	0.108563	0.110705	0.210429		223.2	0.544336	0.469348	0.426754	0.445713	0.349699	0.214096	0.216448	0.129886	0.150933	0.0958258	-0.0667918	-0.155496	-0.112834	-0.139891	-0.202036	-0.0951739		223.2	0.120242	-0.0809711	-0.13963	-0.171237	-0.110277	-0.122802	-0.164597	-0.321742	-0.29621	-0.323826	-0.378733	-0.439573
	223.3	0.366167	0.228942	0.222944	0.177645	0.0800965	0.151805	0.116838	0.0314138	0.129397	0.0861933	0.143562	0.00902305	0.0737252	0.101182	0.0957824	0.207255		223.3	0.530007	0.457465	0.41308	0.420766	0.340673	0.195816	0.204217	0.106115	0.124875	0.0738083	-0.0882768	-0.161737	-0.125683	-0.143884	-0.218116	-0.100977		223.3	0.115413	-0.0951367	-0.137796	-0.184893	-0.127321	-0.134824	-0.1708	-0.340927	-0.303669	-0.32434	-0.386891	-0.445094
	223.4	0.338821	0.215453	0.212756	0.172903	0.0602574	0.127968	0.0942849	0.0107564	0.114235	0.0704632	0.126583	-0.0102548	0.0613442	0.0876498	0.0866685	0.201275		223.4	0.518107	0.443347	0.397184	0.399403	0.334158	0.178626	0.189658	0.0869303	0.0974066	0.0495501	-0.104568	-0.166996	-0.141341	-0.14946	-0.233574	-0.112922		223.4	0.113137	-0.105448	-0.130612	-0.194432	-0.140897	-0.14586	-0.173641	-0.357181	-0.309829	-0.324779	-0.398022	-0.450156
	223.5	0.310877	0.203593	0.204035	0.172471	0.0459215	0.104613	0.0748453	-0.00797173	0.0968434	0.0544282	0.108601	-0.0260458	0.0511473	0.0759711	0.0771113	0.190709		223.5	0.515553	0.440437	0.39046	0.380445	0.337725	0.167802	0.180645	0.0759411	0.0754665	0.0247381	-0.112967	-0.165476	-0.148323	-0.14559	-0.238162	-0.117023		223.5	0.106804	-0.115416	-0.12702	-0.202639	-0.154552	-0.156807	-0.177681	-0.369767	-0.315459	-0.32568	-0.407266	-0.456895
	223.6	0.283909	0.194095	0.195048	0.171404	0.0338233	0.0815218	0.0558786	-0.0250249	0.0840779	0.0363747	0.0897587	-0.0390639	0.0420454	0.0669961	0.06899	0.180529		223.6	0.513393	0.432166	0.381735	0.361993	0.341052	0.160495	0.172914	0.0657675	0.0512115	-0.00116633	-0.127796	-0.163393	-0.159481	-0.145624	-0.244143	-0.121979		223.6	0.101001	-0.12234	-0.122113	-0.205072	-0.161727	-0.157873	-0.177488	-0.375322	-0.312694	-0.324177	-0.416112	-0.4593
	223.7	0.262955	0.183208	0.184782	0.173617	0.0233311	0.061609	0.0392168	-0.0394784	0.0725888	0.0183672	0.0731052	-0.0518306	0.0337996	0.0600715	0.0599064	0.170498		223.7	0.51635	0.421749	0.374284	0.35085	0.344073	0.155535	0.166416	0.0547726	0.0310232	-0.022044	-0.136327	-0.159033	-0.169116	-0.148326	-0.248412	-0.125277		223.7	0.0961964	-0.128547	-0.119613	-0.205121	-0.164406	-0.156054	-0.177256	-0.378393	-0.308571	-0.317769	-0.421741	-0.457816
	223.8	0.245456	0.17913	0.176688	0.17862	0.0148741	0.0447766	0.0279451	-0.0460751	0.0651087	0.00390398	0.0615826	-0.064339	0.0292788	0.057035	0.0506753	0.16289		223.8	0.518532	0.408105	0.363356	0.338329	0.347222	0.149814	0.162831	0.0406856	0.0117614	-0.0447612	-0.141396	-0.156915	-0.176934	-0.156951	-0.259659	-0.132308		223.8	0.0916912	-0.131706	-0.121325	-0.208301	-0.16601	-0.155151	-0.174103	-0.377322	-0.306733	-0.315779	-0.424453	-0.454409
	223.9	0.226439	0.169183	0.163245	0.177695	0.00858926	0.0261938	0.0145948	-0.0576374	0.0536759	-0.0137397	0.0480302	-0.0801706	0.0234132	0.0513233	0.0369829	0.151097		223.9	0.515678	0.387954	0.349211	0.315961	0.339135	0.141296	0.152435	0.0208144	-0.0157459	-0.0709734	-0.154804	-0.156466	-0.189016	-0.168884	-0.274011	-0.148585		223.9	0.0864669	-0.128675	-0.117394	-0.211326	-0.167494	-0.15418	-0.173826	-0.372337	-0.303685	-0.31682	-0.417004	-0.452221
	224	0.213522	0.161758	0.152345	0.17246	0.00293309	0.00869738	0.00325645	-0.06662	0.041725	-0.024222	0.0416833	-0.0898921	0.0226166	0.0481152	0.0245092	0.141989		224	0.514225	0.370607	0.341451	0.303261	0.334774	0.133577	0.141246	0.00738681	-0.0383205	-0.0951155	-0.163904	-0.154202	-0.201475	-0.180717	-0.286307	-0.163248		224	0.0817174	-0.126181	-0.118223	-0.214252	-0.164015	-0.151042	-0.174937	-0.367927	-0.300194	-0.319003	-0.408736	-0.451289
	224.1	0.204716	0.157058	0.140796	0.168179	0.00144875	-0.00259533	-0.00390674	-0.0696541	0.0347006	-0.0308485	0.037392	-0.0967334	0.02337	0.0440906	0.0145912	0.134859		224.1	0.509896	0.355565	0.337223	0.292131	0.331901	0.129632	0.129478	-0.00601136	-0.0515333	-0.117313	-0.172584	-0.148296	-0.211537	-0.192622	-0.294317	-0.179356		224.1	0.0770862	-0.123032	-0.122376	-0.215936	-0.163708	-0.146232	-0.177673	-0.363266	-0.29623	-0.316837	-0.402	-0.447438
	224.2	0.192517	0.144459	0.128121	0.157258	-0.0051274	-0.0181882	-0.0130688	-0.0748026	0.0250517	-0.043597	0.0275206	-0.103086	0.0176255	0.0358061	-0.000140627	0.121556		224.2	0.498539	0.340665	0.330989	0.285585	0.331546	0.123548	0.116914	-0.0232329	-0.0619286	-0.138306	-0.188485	-0.142282	-0.224757	-0.197778	-0.298338	-0.196207		224.2	0.0695726	-0.124766	-0.130668	-0.219967	-0.166829	-0.147644	-0.186493	-0.360525	-0.296031	-0.315745	-0.39868	-0.441929
	224.3	0.18068	0.135463	0.113097	0.145568	-0.0110074	-0.0305518	-0.0213829	-0.0787169	0.0159398	-0.0530409	0.021101	-0.110055	0.0130429	0.030878	-0.0160975	0.110411		224.3	0.481754	0.318397	0.31642	0.275223	0.325686	0.115769	0.101562	-0.0435844	-0.0742763	-0.158974	-0.210668	-0.147409	-0.243604	-0.209567	-0.310252	-0.218163		224.3	0.0595451	-0.128008	-0.139189	-0.22654	-0.175332	-0.149969	-0.198035	-0.3596	-0.301296	-0.319906	-0.399001	-0.439823
	224.4	0.169042	0.12546	0.100681	0.132805	-0.0166711	-0.0439981	-0.0309446	-0.0822289	0.00789823	-0.0594314	0.0166077	-0.121988	0.00761975	0.0259069	-0.0323976	0.100696		224.4	0.457901	0.29369	0.299756	0.263768	0.308064	0.105283	0.0811475	-0.0696273	-0.0907227	-0.180744	-0.230763	-0.160838	-0.269102	-0.225509	-0.323894	-0.240847		224.4	0.0436425	-0.136406	-0.150942	-0.238303	-0.189487	-0.157061	-0.217263	-0.36643	-0.313644	-0.329497	-0.404556	-0.445255
	224.5	0.15893	0.121475	0.0905572	0.125353	-0.0201346	-0.0556415	-0.0356934	-0.082014	0.00114424	-0.0641323	0.0147309	-0.130267	0.00443811	0.0245254	-0.0422663	0.0949196		224.5	0.42908	0.272619	0.285435	0.24996	0.288113	0.0949883	0.0605436	-0.0921921	-0.10303	-0.20633	-0.252787	-0.17367	-0.293501	-0.235276	-0.336483	-0.262759		224.5	0.0268053	-0.144113	-0.159053	-0.248277	-0.20405	-0.162791	-0.234129	-0.373536	-0.327957	-0.337105	-0.407946	-0.449497
	224.6	0.147387	0.113216	0.0778776	0.117492	-0.0231827	-0.0667562	-0.0421621	-0.0847997	-0.00439341	-0.070112	0.0114347	-0.134161	-0.00321563	0.0194361	-0.0554615	0.0892222		224.6	0.396352	0.248874	0.273627	0.234672	0.268099	0.0823672	0.033701	-0.114525	-0.114132	-0.22801	-0.275451	-0.190483	-0.315884	-0.243737	-0.341174	-0.287195		224.6	0.0165236	-0.147938	-0.16076	-0.254959	-0.209551	-0.163117	-0.244298	-0.371092	-0.332663	-0.341673	-0.408992	-0.450918
	224.7	0.141328	0.103128	0.0738905	0.112457	-0.0220313	-0.0743501	-0.0454659	-0.0844699	-0.00418024	-0.0717662	0.00658046	-0.133018	-0.00847582	0.0169267	-0.0639324	0.0827468		224.7	0.364083	0.226246	0.262141	0.220043	0.248417	0.06655	0.0107558	-0.133464	-0.13029	-0.247152	-0.29485	-0.208878	-0.340581	-0.254142	-0.347398	-0.30859		224.7	0.0078511	-0.154454	-0.162619	-0.259975	-0.2213	-0.162143	-0.254194	-0.36917	-0.333722	-0.346025	-0.415817	-0.457328
	224.8	0.139598	0.10115	0.0720494	0.110315	-0.0152922	-0.0778988	-0.0466043	-0.0771746	0.000296429	-0.070252	0.00628422	-0.128697	-0.00799173	0.0221049	-0.0637561	0.0831232		224.8	0.332717	0.203506	0.249328	0.204379	0.234527	0.0550087	-0.00958559	-0.149343	-0.1425	-0.262546	-0.307595	-0.221632	-0.36054	-0.25959	-0.349829	-0.330823		224.8	-0.00388537	-0.163484	-0.164996	-0.269392	-0.232849	-0.163139	-0.265511	-0.37017	-0.332729	-0.350381	-0.425008	-0.462734
	224.9	0.137481	0.102504	0.0688667	0.111408	-0.0100412	-0.082124	-0.0470628	-0.0737523	0.00190683	-0.0702292	0.00267274	-0.130223	-0.00680754	0.0292601	-0.0633778	0.0836202		224.9	0.307914	0.188163	0.242823	0.194115	0.221193	0.0435834	-0.0260191	-0.159848	-0.153138	-0.276561	-0.312069	-0.235205	-0.37862	-0.255431	-0.347142	-0.344447		224.9	-0.0186762	-0.172662	-0.167856	-0.280123	-0.247233	-0.163982	-0.276559	-0.372229	-0.334572	-0.356338	-0.436518	-0.47058
	225	0.136621	0.105489	0.0673292	0.115246	-0.00699277	-0.0830256	-0.046135	-0.0699761	0.00461521	-0.0659609	-0.0018183	-0.131837	-0.00483045	0.0364276	-0.0582595	0.0864568		225	0.289409	0.179405	0.2386	0.186209	0.210598	0.0378601	-0.0387504	-0.166655	-0.160575	-0.283431	-0.310758	-0.242496	-0.3839	-0.253269	-0.340114	-0.354348		225	-0.0306506	-0.179822	-0.168742	-0.286879	-0.257499	-0.163387	-0.287003	-0.370123	-0.335933	-0.363792	-0.441933	-0.477664
	225.1	0.134724	0.108773	0.0667789	0.117911	-0.00581017	-0.0817849	-0.0485944	-0.0684057	0.00353109	-0.0654666	-0.00492857	-0.136137	-0.00353282	0.041328	-0.0484481	0.0894065		225.1	0.27502	0.172469	0.236041	0.176134	0.198837	0.0349139	-0.0505086	-0.169983	-0.163021	-0.288984	-0.305414	-0.246039	-0.391538	-0.253558	-0.330058	-0.358682		225.1	-0.0457577	-0.186658	-0.169984	-0.294259	-0.264336	-0.166504	-0.297655	-0.369306	-0.338112	-0.373912	-0.448183	-0.485767
	225.2	0.131104	0.104606	0.063428	0.119798	-0.00393955	-0.0790662	-0.0486322	-0.0679424	0.0045756	-0.0667348	-0.011071	-0.137913	-0.00530249	0.0465131	-0.0405535	0.091966		225.2	0.259867	0.16897	0.23473	0.167019	0.190064	0.0345546	-0.0611815	-0.169345	-0.16906	-0.291164	-0.298643	-0.245201	-0.394418	-0.253772	-0.315668	-0.360464		225.2	-0.0540426	-0.188614	-0.166588	-0.297568	-0.267778	-0.163906	-0.299662	-0.363104	-0.336418	-0.375312	-0.445991	-0.486559
	225.3	0.131887	0.098373	0.0583854	0.118499	-0.00300172	-0.0767213	-0.0500007	-0.0671037	0.00547609	-0.0673852	-0.0216512	-0.135912	-0.00241765	0.0543393	-0.0350357	0.0911302		225.3	0.241755	0.161633	0.232741	0.155641	0.182926	0.0359071	-0.0688523	-0.167538	-0.173938	-0.287331	-0.295824	-0.243123	-0.394039	-0.25765	-0.303626	-0.362908		225.3	-0.0592046	-0.187734	-0.16637	-0.298314	-0.268328	-0.163983	-0.303896	-0.355439	-0.333395	-0.376787	-0.443773	-0.484582
	225.4	0.133064	0.0930439	0.0503864	0.113588	0.000417251	-0.0773341	-0.0529187	-0.0666807	0.00479635	-0.0688424	-0.0320188	-0.134711	0.00148867	0.0622841	-0.0310086	0.0896332		225.4	0.226823	0.15434	0.222766	0.142332	0.175813	0.0322204	-0.0743552	-0.171366	-0.182983	-0.282623	-0.292248	-0.240856	-0.39692	-0.263781	-0.294117	-0.366542		225.4	-0.0636952	-0.187002	-0.166631	-0.303306	-0.273286	-0.164855	-0.309763	-0.355418	-0.335059	-0.382445	-0.44548	-0.485208
	225.5	0.138137	0.0914408	0.03825	0.106396	0.00138165	-0.0743124	-0.0581446	-0.0670418	0.00276227	-0.0704167	-0.0424518	-0.134599	0.00632375	0.0701207	-0.0258621	0.0842353		225.5	0.213803	0.145801	0.210208	0.126422	0.167684	0.0320759	-0.0801073	-0.175243	-0.192504	-0.275635	-0.289297	-0.236277	-0.398328	-0.264492	-0.284747	-0.36811		225.5	-0.0695881	-0.186075	-0.167905	-0.308418	-0.277764	-0.16614	-0.312163	-0.357994	-0.337325	-0.391399	-0.447892	-0.483259
	225.6	0.136468	0.0821495	0.0214236	0.0926522	-0.00198593	-0.0741731	-0.0657463	-0.0743076	-0.00390177	-0.0781724	-0.0591965	-0.137069	0.00503523	0.0662255	-0.026009	0.0784853		225.6	0.203866	0.1409	0.195358	0.116935	0.158776	0.0284637	-0.0858444	-0.175189	-0.205489	-0.264823	-0.290853	-0.23225	-0.39715	-0.270871	-0.277069	-0.368666		225.6	-0.0785187	-0.185644	-0.172366	-0.315376	-0.281433	-0.169649	-0.316497	-0.36368	-0.340991	-0.403702	-0.450858	-0.483671
	225.7	0.134728	0.0697202	0.0043832	0.0763577	-0.00551773	-0.0763549	-0.0747608	-0.0803882	-0.0173978	-0.0839574	-0.0756931	-0.139776	0.00272322	0.0652955	-0.029119	0.0697505		225.7	0.194089	0.131839	0.179093	0.107625	0.151255	0.0232599	-0.0962795	-0.179274	-0.220129	-0.256979	-0.297487	-0.230714	-0.397365	-0.278525	-0.274308	-0.371926		225.7	-0.0823941	-0.184759	-0.183035	-0.319713	-0.281115	-0.170675	-0.323894	-0.365102	-0.339448	-0.415391	-0.45169	-0.483427
	225.8	0.130985	0.0561134	-0.0164677	0.0560268	-0.0116441	-0.0797753	-0.0857132	-0.0895471	-0.0292243	-0.0922482	-0.0884257	-0.141051	-0.00226559	0.0595255	-0.0336411	0.0597921		225.8	0.182705	0.12019	0.158282	0.0925718	0.142649	0.0165951	-0.107309	-0.1846	-0.229154	-0.250799	-0.308583	-0.237367	-0.401081	-0.292217	-0.277383	-0.376297		225.8	-0.0868382	-0.186042	-0.194686	-0.323398	-0.283062	-0.170893	-0.330944	-0.367795	-0.343135	-0.425177	-0.452147	-0.486794
	225.9	0.132887	0.0428862	-0.0346175	0.0373876	-0.0125892	-0.0793924	-0.0897937	-0.0921625	-0.0380367	-0.0960425	-0.0929007	-0.137185	-0.00353238	0.0604461	-0.0387545	0.0514831		225.9	0.166659	0.105928	0.136211	0.0779505	0.131269	0.0058453	-0.117269	-0.19406	-0.240953	-0.247083	-0.32563	-0.248782	-0.4091	-0.3055	-0.282876	-0.380024		225.9	-0.0855572	-0.186158	-0.203101	-0.326054	-0.283224	-0.171103	-0.334804	-0.367391	-0.345232	-0.43156	-0.450347	-0.486372
	226	0.130956	0.029049	-0.053619	0.016482	-0.0206563	-0.081388	-0.0953323	-0.0964774	-0.0487846	-0.101933	-0.099149	-0.137305	-0.00701937	0.0579022	-0.0439828	0.0383527		226	0.152486	0.0897181	0.109415	0.0647158	0.117028	-0.00852128	-0.129372	-0.207825	-0.249081	-0.241163	-0.344085	-0.26615	-0.418688	-0.321758	-0.2919	-0.385135		226	-0.0830573	-0.188111	-0.217453	-0.330465	-0.2858	-0.174233	-0.342567	-0.369958	-0.343795	-0.44031	-0.451507	-0.486266
	226.1	0.124061	0.0102846	-0.0769996	-0.00599718	-0.0326179	-0.090135	-0.104654	-0.106095	-0.0680885	-0.109959	-0.107323	-0.143521	-0.0141605	0.0538797	-0.050318	0.023887		226.1	0.140516	0.0787796	0.0894978	0.0515473	0.104172	-0.023517	-0.141118	-0.21988	-0.254112	-0.236148	-0.358092	-0.281817	-0.422581	-0.334004	-0.290191	-0.385569		226.1	-0.0837858	-0.194482	-0.237109	-0.340034	-0.294869	-0.184574	-0.353533	-0.373778	-0.34879	-0.450847	-0.454562	-0.490674
	226.2	0.115647	-0.00028128	-0.0970939	-0.024541	-0.0433672	-0.0966311	-0.111924	-0.114988	-0.0814793	-0.118077	-0.112791	-0.14943	-0.0218009	0.0497063	-0.0493786	0.0118048		226.2	0.126873	0.0705425	0.0686755	0.0332773	0.0849754	-0.0409637	-0.155001	-0.234678	-0.259758	-0.236645	-0.377412	-0.300698	-0.428163	-0.343113	-0.293112	-0.38753		226.2	-0.091948	-0.203027	-0.257473	-0.351053	-0.31267	-0.199169	-0.367303	-0.377709	-0.351393	-0.461962	-0.46295	-0.497612
	226.3	0.101349	-0.0160632	-0.119249	-0.0469057	-0.0595953	-0.10645	-0.124037	-0.127278	-0.0999616	-0.130955	-0.124416	-0.15811	-0.0331355	0.039354	-0.0502161	-0.000364909		226.3	0.119749	0.0641163	0.0541196	0.019373	0.0701357	-0.0549389	-0.167145	-0.24601	-0.262639	-0.23742	-0.396515	-0.319432	-0.436461	-0.351736	-0.291763	-0.384329		226.3	-0.0996861	-0.212963	-0.272953	-0.359814	-0.329359	-0.213641	-0.382275	-0.381802	-0.353893	-0.471293	-0.470919	-0.503264
	226.4	0.0875472	-0.0330625	-0.141914	-0.067076	-0.0771634	-0.118952	-0.137492	-0.139175	-0.117649	-0.142535	-0.136648	-0.168038	-0.0460712	0.0297598	-0.0526224	-0.00929262		226.4	0.115543	0.0590964	0.0449342	0.00809516	0.0589105	-0.0699298	-0.17558	-0.255034	-0.261868	-0.23494	-0.41209	-0.339796	-0.4422	-0.356244	-0.290234	-0.379794		226.4	-0.106068	-0.222092	-0.288392	-0.367866	-0.344114	-0.227946	-0.393536	-0.384054	-0.355149	-0.478293	-0.480619	-0.50803
	226.5	0.0691306	-0.0530475	-0.167588	-0.0844221	-0.0977351	-0.132956	-0.151953	-0.151936	-0.134867	-0.162131	-0.152733	-0.183377	-0.0627337	0.0153075	-0.059334	-0.0204991		226.5	0.105622	0.0498635	0.0287096	-0.00897546	0.0430966	-0.085319	-0.183355	-0.269558	-0.267544	-0.233922	-0.427288	-0.359429	-0.447297	-0.360811	-0.288668	-0.374792		226.5	-0.118904	-0.232156	-0.300649	-0.375765	-0.362928	-0.244672	-0.401913	-0.385918	-0.359942	-0.477653	-0.489228	-0.512194
	226.6	0.0443897	-0.0767603	-0.193773	-0.103758	-0.123672	-0.149236	-0.170779	-0.171124	-0.153593	-0.18647	-0.17163	-0.204493	-0.0815048	-0.00195586	-0.0685403	-0.0302999		226.6	0.0940618	0.0440359	0.00945703	-0.0240012	0.0264958	-0.101883	-0.191291	-0.282558	-0.28	-0.236542	-0.441428	-0.380744	-0.451576	-0.365747	-0.287388	-0.368642		226.6	-0.135352	-0.242657	-0.309193	-0.386614	-0.381409	-0.262279	-0.406838	-0.391385	-0.364237	-0.481004	-0.501934	-0.514716
	226.7	0.0215124	-0.0956662	-0.219455	-0.12178	-0.146097	-0.165815	-0.189091	-0.192718	-0.173043	-0.209249	-0.192344	-0.225081	-0.0980945	-0.0157354	-0.0782745	-0.0373245		226.7	0.0874425	0.0372374	-0.00257513	-0.0389598	0.0122957	-0.110699	-0.19259	-0.286204	-0.29062	-0.239355	-0.446259	-0.397112	-0.448154	-0.365536	-0.280257	-0.353922		226.7	-0.153509	-0.252263	-0.31918	-0.400647	-0.401892	-0.279993	-0.412992	-0.396874	-0.365402	-0.4843	-0.515688	-0.519838
	226.8	-0.00356193	-0.117197	-0.241747	-0.139635	-0.165984	-0.18453	-0.213317	-0.214577	-0.192064	-0.234018	-0.216927	-0.244469	-0.117584	-0.032023	-0.0908967	-0.0446936		226.8	0.084546	0.032484	-0.00975205	-0.0545407	0.000866762	-0.117786	-0.190029	-0.283151	-0.301377	-0.238394	-0.447215	-0.404848	-0.442768	-0.359851	-0.271278	-0.334353		226.8	-0.17412	-0.260613	-0.329736	-0.414787	-0.419721	-0.298438	-0.41782	-0.402533	-0.36868	-0.482733	-0.527424	-0.526125
	226.9	-0.02373	-0.134327	-0.262877	-0.156933	-0.180835	-0.196741	-0.230327	-0.23466	-0.206043	-0.259417	-0.239453	-0.257579	-0.136989	-0.0474627	-0.102037	-0.0511417		226.9	0.0821011	0.025946	-0.0121892	-0.069793	-0.00828024	-0.12166	-0.187494	-0.283288	-0.314854	-0.237043	-0.448654	-0.404278	-0.439641	-0.350136	-0.263801	-0.322529		226.9	-0.190319	-0.267568	-0.336356	-0.424723	-0.43493	-0.311496	-0.418713	-0.404642	-0.370346	-0.480312	-0.534887	-0.528816
	227	-0.0476988	-0.157929	-0.285418	-0.181589	-0.197477	-0.21269	-0.25432	-0.258188	-0.223904	-0.286842	-0.262514	-0.273416	-0.160503	-0.0660617	-0.121549	-0.0628791		227	0.0817647	0.0187855	-0.0161894	-0.0827923	-0.0111354	-0.123996	-0.181297	-0.282	-0.327967	-0.237186	-0.448931	-0.405701	-0.434946	-0.344159	-0.257454	-0.307973		227	-0.204988	-0.274139	-0.344078	-0.432264	-0.448081	-0.324717	-0.419513	-0.412143	-0.374945	-0.480386	-0.542922	-0.534333
	227.1	-0.0727497	-0.1789	-0.30364	-0.205186	-0.213573	-0.229931	-0.27307	-0.274051	-0.243556	-0.312749	-0.282291	-0.289922	-0.180396	-0.0827931	-0.138211	-0.0706323		227.1	0.0818698	0.0136492	-0.0206411	-0.0912651	-0.0120305	-0.123304	-0.172299	-0.275088	-0.340338	-0.237737	-0.449213	-0.403773	-0.429134	-0.338678	-0.253205	-0.292183		227.1	-0.223142	-0.28218	-0.354082	-0.442026	-0.461718	-0.339271	-0.420522	-0.425102	-0.385525	-0.483913	-0.546633	-0.543162
	227.2	-0.0958046	-0.200077	-0.322426	-0.229534	-0.230589	-0.247901	-0.293468	-0.293462	-0.267781	-0.337636	-0.298946	-0.308467	-0.200409	-0.101236	-0.15463	-0.0836105		227.2	0.0746946	0.00223473	-0.0321282	-0.105916	-0.0180576	-0.125502	-0.170149	-0.277328	-0.35619	-0.242877	-0.453652	-0.404081	-0.424354	-0.337844	-0.254856	-0.280663		227.2	-0.240392	-0.289959	-0.365393	-0.452677	-0.471485	-0.353863	-0.423459	-0.439589	-0.400997	-0.486756	-0.547814	-0.548914
	227.3	-0.118939	-0.222125	-0.339981	-0.255235	-0.246529	-0.265559	-0.312759	-0.315146	-0.290754	-0.35874	-0.314949	-0.328471	-0.220582	-0.125551	-0.171813	-0.0968844		227.3	0.0694692	-0.00694842	-0.0409727	-0.12023	-0.0275669	-0.127282	-0.171979	-0.276379	-0.372402	-0.250906	-0.461155	-0.406384	-0.422712	-0.345225	-0.256626	-0.266592		227.3	-0.256752	-0.296539	-0.379498	-0.464184	-0.480751	-0.371788	-0.426857	-0.457335	-0.42109	-0.493309	-0.550704	-0.555452
	227.4	-0.14291	-0.245179	-0.359527	-0.28196	-0.262439	-0.284438	-0.334584	-0.334171	-0.312928	-0.379738	-0.327972	-0.342397	-0.242173	-0.15036	-0.190198	-0.112953		227.4	0.0627165	-0.0198055	-0.0467481	-0.135489	-0.0379403	-0.131823	-0.17934	-0.280743	-0.384385	-0.256154	-0.471548	-0.405361	-0.422603	-0.352559	-0.257397	-0.258778		227.4	-0.272195	-0.300946	-0.394707	-0.47741	-0.488966	-0.391065	-0.436131	-0.471813	-0.442526	-0.500836	-0.550989	-0.56204
	227.5	-0.165368	-0.270856	-0.380555	-0.313685	-0.282063	-0.305355	-0.357487	-0.353309	-0.339123	-0.401245	-0.344359	-0.359202	-0.266472	-0.176947	-0.209874	-0.129283		227.5	0.0528024	-0.0329181	-0.0530405	-0.152335	-0.0490049	-0.141958	-0.188044	-0.289454	-0.395165	-0.261238	-0.485763	-0.406948	-0.42776	-0.356767	-0.263717	-0.251707		227.5	-0.284541	-0.305725	-0.40878	-0.487157	-0.495953	-0.406138	-0.443627	-0.487387	-0.463269	-0.508438	-0.548674	-0.566483
	227.6	-0.186042	-0.293503	-0.3996	-0.339479	-0.301316	-0.324661	-0.372231	-0.366898	-0.362156	-0.418203	-0.358636	-0.369485	-0.285675	-0.19797	-0.224522	-0.143551		227.6	0.0427036	-0.041472	-0.0590645	-0.164124	-0.0581535	-0.148457	-0.193005	-0.298887	-0.408364	-0.266566	-0.500019	-0.41083	-0.434219	-0.361398	-0.271955	-0.242681		227.6	-0.298484	-0.315825	-0.429013	-0.499429	-0.507722	-0.423206	-0.450377	-0.504879	-0.489433	-0.519761	-0.551269	-0.57667
	227.7	-0.204255	-0.310888	-0.416147	-0.363407	-0.318667	-0.346559	-0.386182	-0.382239	-0.385374	-0.431299	-0.370232	-0.378219	-0.301216	-0.22022	-0.235215	-0.159327		227.7	0.0359228	-0.0462034	-0.0654997	-0.172765	-0.0628043	-0.15864	-0.197336	-0.310233	-0.414907	-0.274986	-0.512217	-0.419588	-0.438919	-0.363549	-0.280509	-0.232246		227.7	-0.315031	-0.326968	-0.452142	-0.51203	-0.517476	-0.440213	-0.460496	-0.52247	-0.512899	-0.535438	-0.555608	-0.589488
	227.8	-0.219496	-0.321859	-0.432225	-0.379815	-0.331234	-0.366639	-0.400858	-0.395735	-0.405022	-0.439099	-0.378231	-0.387044	-0.317116	-0.244286	-0.240495	-0.168245		227.8	0.0327587	-0.048382	-0.0718773	-0.175922	-0.0697674	-0.168652	-0.199997	-0.319261	-0.419523	-0.282519	-0.518193	-0.43076	-0.442356	-0.36306	-0.28743	-0.219967		227.8	-0.338659	-0.342724	-0.478647	-0.529871	-0.529651	-0.458566	-0.469244	-0.540205	-0.537178	-0.550744	-0.564386	-0.605326
	227.9	-0.230184	-0.333426	-0.444045	-0.392551	-0.345185	-0.383141	-0.412042	-0.412312	-0.424485	-0.447661	-0.387518	-0.395147	-0.331142	-0.265989	-0.246418	-0.177588		227.9	0.0267439	-0.0523652	-0.0749677	-0.178368	-0.0803207	-0.175894	-0.207837	-0.327301	-0.423071	-0.287552	-0.52747	-0.441923	-0.444675	-0.362668	-0.29222	-0.208509		227.9	-0.3602	-0.357727	-0.501419	-0.543611	-0.538808	-0.475045	-0.477121	-0.547916	-0.557222	-0.560619	-0.571606	-0.618109
	228	-0.245074	-0.346334	-0.454154	-0.401016	-0.357509	-0.399761	-0.420006	-0.426739	-0.439953	-0.453984	-0.396607	-0.402404	-0.346886	-0.286307	-0.25721	-0.18348		228	0.0177388	-0.0567828	-0.0784215	-0.1793	-0.09146	-0.183067	-0.213125	-0.336283	-0.420453	-0.292975	-0.53585	-0.453975	-0.44957	-0.362838	-0.293823	-0.200366		228	-0.38197	-0.372561	-0.522019	-0.558113	-0.548781	-0.492152	-0.484585	-0.553741	-0.573186	-0.570369	-0.577914	-0.630529
	228.1	-0.258451	-0.353725	-0.461021	-0.406159	-0.36357	-0.41648	-0.427467	-0.43564	-0.453219	-0.456186	-0.400927	-0.405124	-0.357918	-0.301229	-0.265562	-0.188249		228.1	0.00973265	-0.0596736	-0.0820515	-0.182985	-0.106142	-0.189991	-0.217466	-0.347331	-0.420025	-0.298359	-0.541858	-0.46438	-0.455652	-0.360793	-0.29699	-0.195132		228.1	-0.399189	-0.390882	-0.539364	-0.569674	-0.559414	-0.504129	-0.489824	-0.554633	-0.587681	-0.577353	-0.581513	-0.64108
	228.2	-0.273116	-0.357824	-0.467977	-0.412621	-0.370975	-0.432815	-0.434707	-0.449738	-0.466861	-0.458802	-0.405804	-0.409519	-0.37094	-0.319385	-0.270869	-0.192279		228.2	0.00129525	-0.0578697	-0.0849021	-0.186031	-0.11956	-0.195473	-0.224373	-0.354329	-0.420811	-0.30105	-0.544534	-0.475629	-0.458942	-0.359428	-0.298028	-0.191286		228.2	-0.419032	-0.408711	-0.553542	-0.582416	-0.573497	-0.516403	-0.493664	-0.562008	-0.599191	-0.585823	-0.587481	-0.654673
	228.3	-0.283557	-0.35724	-0.470763	-0.412367	-0.37106	-0.445266	-0.438004	-0.461655	-0.478209	-0.458551	-0.407472	-0.41256	-0.379708	-0.332697	-0.275164	-0.193333		228.3	-0.0053055	-0.0583305	-0.08273	-0.186941	-0.135004	-0.199818	-0.233395	-0.362013	-0.423439	-0.304578	-0.544568	-0.482296	-0.463793	-0.355058	-0.300507	-0.18733		228.3	-0.438289	-0.424993	-0.567867	-0.598725	-0.587499	-0.531435	-0.495192	-0.567705	-0.606263	-0.590578	-0.595519	-0.663324
	228.4	-0.30267	-0.360083	-0.477178	-0.419482	-0.373615	-0.460572	-0.447899	-0.482471	-0.490892	-0.462043	-0.416999	-0.419058	-0.393948	-0.349912	-0.283127	-0.19842		228.4	-0.012411	-0.0594797	-0.0833295	-0.192559	-0.153567	-0.210195	-0.246902	-0.370363	-0.426876	-0.313498	-0.542798	-0.487877	-0.468824	-0.351353	-0.304897	-0.192821		228.4	-0.462499	-0.440766	-0.583956	-0.616046	-0.608938	-0.545155	-0.50238	-0.573309	-0.615854	-0.597915	-0.606541	-0.673398
	228.5	-0.31659	-0.364133	-0.483106	-0.427829	-0.374974	-0.473755	-0.461448	-0.501635	-0.499594	-0.466318	-0.42318	-0.425325	-0.407598	-0.364937	-0.296871	-0.199787		228.5	-0.0235378	-0.0648267	-0.0888206	-0.195789	-0.177737	-0.218908	-0.262883	-0.380157	-0.435503	-0.324083	-0.544401	-0.489845	-0.475377	-0.352945	-0.311095	-0.197431		228.5	-0.485528	-0.460543	-0.595244	-0.630426	-0.629893	-0.556749	-0.507611	-0.577906	-0.629888	-0.606359	-0.616763	-0.683482
	228.6	-0.334611	-0.370459	-0.487212	-0.43781	-0.380047	-0.486733	-0.474638	-0.521206	-0.506975	-0.472776	-0.428862	-0.432312	-0.420943	-0.379031	-0.314616	-0.203695		228.6	-0.0390359	-0.0757881	-0.0978724	-0.202441	-0.205036	-0.229912	-0.285498	-0.395123	-0.448296	-0.338764	-0.550817	-0.494039	-0.487618	-0.361972	-0.32451	-0.207366		228.6	-0.50719	-0.480721	-0.600524	-0.644893	-0.647133	-0.566822	-0.510673	-0.584082	-0.64365	-0.617618	-0.625041	-0.688288
	228.7	-0.35328	-0.383849	-0.490327	-0.449426	-0.387428	-0.502748	-0.490237	-0.53916	-0.51886	-0.477737	-0.439304	-0.439946	-0.430424	-0.392886	-0.337504	-0.208132		228.7	-0.0559519	-0.0865964	-0.106967	-0.20797	-0.231871	-0.23854	-0.309045	-0.406582	-0.459246	-0.354221	-0.554889	-0.493954	-0.499675	-0.37471	-0.336463	-0.216659		228.7	-0.52143	-0.500216	-0.604538	-0.658138	-0.65945	-0.57257	-0.5126	-0.590911	-0.658037	-0.629673	-0.628531	-0.69352
	228.8	-0.367952	-0.39513	-0.49657	-0.456705	-0.395725	-0.51755	-0.504633	-0.557541	-0.527943	-0.481172	-0.44798	-0.447295	-0.439117	-0.400855	-0.355758	-0.214127		228.8	-0.0720028	-0.0941265	-0.120582	-0.214403	-0.259204	-0.251876	-0.33109	-0.420079	-0.474278	-0.370072	-0.555435	-0.494708	-0.509369	-0.383668	-0.347717	-0.224764		228.8	-0.536887	-0.519969	-0.615234	-0.672952	-0.673497	-0.57956	-0.517068	-0.603775	-0.676953	-0.642272	-0.636707	-0.70182
	228.9	-0.380012	-0.402914	-0.497029	-0.462033	-0.403323	-0.527398	-0.516412	-0.573199	-0.533272	-0.482283	-0.454179	-0.452473	-0.443309	-0.405431	-0.370017	-0.219107		228.9	-0.0896632	-0.108106	-0.135203	-0.223414	-0.288523	-0.268292	-0.356056	-0.435418	-0.491237	-0.388753	-0.556381	-0.495126	-0.521443	-0.397563	-0.361889	-0.237636		228.9	-0.551916	-0.541854	-0.626803	-0.687414	-0.688616	-0.586232	-0.523041	-0.620732	-0.696534	-0.655303	-0.64796	-0.712442
	229	-0.386098	-0.409134	-0.494861	-0.464511	-0.409101	-0.533436	-0.529	-0.588171	-0.535782	-0.482151	-0.459149	-0.453161	-0.444813	-0.404897	-0.377671	-0.222127		229	-0.105444	-0.118157	-0.146719	-0.232759	-0.311615	-0.280794	-0.376794	-0.448644	-0.503433	-0.407487	-0.556438	-0.494492	-0.532518	-0.409187	-0.376928	-0.24652		229	-0.562114	-0.562641	-0.635919	-0.701827	-0.702409	-0.590964	-0.529959	-0.637011	-0.713376	-0.674021	-0.661496	-0.724053
	229.1	-0.386568	-0.415237	-0.487718	-0.461709	-0.412269	-0.537128	-0.538653	-0.600594	-0.539189	-0.478884	-0.460912	-0.448112	-0.440982	-0.400366	-0.382144	-0.222445		229.1	-0.121458	-0.134097	-0.159016	-0.245582	-0.33623	-0.295182	-0.396182	-0.466671	-0.513323	-0.431703	-0.561546	-0.496118	-0.54683	-0.421648	-0.390059	-0.261364		229.1	-0.56794	-0.581668	-0.644974	-0.711536	-0.710835	-0.591886	-0.538049	-0.647097	-0.728149	-0.686595	-0.664657	-0.736396
	229.2	-0.386072	-0.423994	-0.482476	-0.457928	-0.416799	-0.542132	-0.549341	-0.612733	-0.542112	-0.479698	-0.462888	-0.44261	-0.438518	-0.397782	-0.38173	-0.227186		229.2	-0.138582	-0.146819	-0.174712	-0.25721	-0.361169	-0.314237	-0.416107	-0.487856	-0.520343	-0.452694	-0.568761	-0.502188	-0.559831	-0.440224	-0.404527	-0.276352		229.2	-0.573811	-0.594998	-0.652022	-0.717362	-0.710746	-0.591646	-0.546091	-0.658347	-0.744231	-0.696604	-0.665962	-0.7452
	229.3	-0.380116	-0.430989	-0.47409	-0.451648	-0.423176	-0.546041	-0.552817	-0.617803	-0.546854	-0.476094	-0.460596	-0.436982	-0.43491	-0.393652	-0.376669	-0.227668		229.3	-0.153597	-0.159928	-0.191783	-0.265701	-0.38387	-0.331216	-0.436388	-0.511679	-0.525753	-0.475118	-0.576826	-0.509682	-0.572124	-0.460353	-0.415153	-0.292414		229.3	-0.574082	-0.608219	-0.657934	-0.720187	-0.707212	-0.590956	-0.550828	-0.669608	-0.752538	-0.705117	-0.663083	-0.75258
	229.4	-0.379576	-0.438889	-0.468728	-0.44406	-0.433689	-0.554974	-0.561889	-0.628821	-0.55493	-0.471391	-0.465086	-0.435954	-0.430209	-0.38989	-0.36761	-0.228919		229.4	-0.168198	-0.168427	-0.208784	-0.275556	-0.402756	-0.352318	-0.455145	-0.533122	-0.529866	-0.496317	-0.585813	-0.517203	-0.580424	-0.480802	-0.422373	-0.305076		229.4	-0.573918	-0.615809	-0.664902	-0.726328	-0.704135	-0.59299	-0.556583	-0.684395	-0.759246	-0.714357	-0.663205	-0.758728
	229.5	-0.375445	-0.442692	-0.465562	-0.434288	-0.441935	-0.561254	-0.571314	-0.638088	-0.557903	-0.466359	-0.470852	-0.430246	-0.42312	-0.38668	-0.355601	-0.227261		229.5	-0.185561	-0.174733	-0.225345	-0.285469	-0.421546	-0.375926	-0.470477	-0.553096	-0.53426	-0.514185	-0.591536	-0.52447	-0.58693	-0.497664	-0.428464	-0.31692		229.5	-0.574121	-0.623805	-0.674685	-0.737918	-0.704302	-0.597241	-0.563691	-0.695703	-0.763958	-0.72285	-0.664691	-0.767107
	229.6	-0.369767	-0.445488	-0.464653	-0.428863	-0.447909	-0.563927	-0.582764	-0.651077	-0.555721	-0.464079	-0.476703	-0.423975	-0.418136	-0.384472	-0.342517	-0.228819		229.6	-0.205098	-0.186441	-0.243966	-0.300745	-0.442047	-0.402624	-0.488805	-0.57954	-0.541906	-0.532263	-0.602256	-0.537416	-0.598211	-0.516942	-0.438184	-0.332378		229.6	-0.577972	-0.631491	-0.685575	-0.75106	-0.709797	-0.604465	-0.57292	-0.707998	-0.768084	-0.731275	-0.66862	-0.774281
	229.7	-0.373324	-0.450267	-0.46603	-0.428403	-0.453295	-0.567533	-0.593199	-0.663384	-0.55777	-0.46314	-0.483997	-0.418572	-0.415516	-0.385306	-0.330866	-0.22421		229.7	-0.223224	-0.193681	-0.257492	-0.310761	-0.460464	-0.423452	-0.505641	-0.601541	-0.545885	-0.550417	-0.613379	-0.548625	-0.608917	-0.531392	-0.443114	-0.344895		229.7	-0.58466	-0.640709	-0.698943	-0.767816	-0.717137	-0.613397	-0.583717	-0.718121	-0.770037	-0.73794	-0.673459	-0.783271
	229.8	-0.379173	-0.455424	-0.473224	-0.42842	-0.461078	-0.574801	-0.603843	-0.675634	-0.563234	-0.465914	-0.493269	-0.413758	-0.413947	-0.385148	-0.323853	-0.224724		229.8	-0.244503	-0.198617	-0.272803	-0.319995	-0.478289	-0.448919	-0.523242	-0.62433	-0.549197	-0.568481	-0.626434	-0.563081	-0.619661	-0.541281	-0.449327	-0.357716		229.8	-0.588395	-0.648524	-0.707766	-0.776542	-0.722995	-0.617011	-0.588947	-0.72298	-0.767966	-0.739805	-0.671496	-0.787674
	229.9	-0.387238	-0.463748	-0.483119	-0.434785	-0.471703	-0.582354	-0.614509	-0.688052	-0.569295	-0.468535	-0.506847	-0.412507	-0.414941	-0.389209	-0.318922	-0.225427		229.9	-0.264292	-0.20009	-0.288951	-0.326236	-0.493919	-0.470083	-0.536219	-0.64099	-0.556212	-0.583379	-0.636128	-0.576226	-0.625366	-0.547478	-0.455647	-0.363834		229.9	-0.590207	-0.658406	-0.715395	-0.783337	-0.725685	-0.621826	-0.590597	-0.727743	-0.763726	-0.73732	-0.67036	-0.790861
	230	-0.393766	-0.46799	-0.489877	-0.438539	-0.477954	-0.586907	-0.621276	-0.696455	-0.567291	-0.469569	-0.515942	-0.406301	-0.410161	-0.390821	-0.313315	-0.226115		230	-0.28006	-0.204145	-0.305989	-0.330826	-0.507176	-0.484283	-0.547646	-0.651241	-0.564143	-0.597012	-0.640707	-0.586775	-0.632082	-0.552487	-0.459605	-0.368065		230	-0.595037	-0.671543	-0.722251	-0.793438	-0.732823	-0.632223	-0.593679	-0.734352	-0.761734	-0.737005	-0.679431	-0.798562
	230.1	-0.398318	-0.4689	-0.494218	-0.442349	-0.478379	-0.590573	-0.627925	-0.701543	-0.561504	-0.467864	-0.522363	-0.400776	-0.409274	-0.392376	-0.309446	-0.221074		230.1	-0.292462	-0.211852	-0.324779	-0.336821	-0.51958	-0.503441	-0.56418	-0.662402	-0.573059	-0.610048	-0.6473	-0.597167	-0.636872	-0.553446	-0.462693	-0.379868		230.1	-0.592617	-0.680198	-0.720216	-0.800062	-0.741244	-0.639216	-0.592283	-0.738322	-0.754343	-0.734931	-0.686312	-0.799608
	230.2	-0.407786	-0.472587	-0.50533	-0.448354	-0.481338	-0.595024	-0.638233	-0.706045	-0.558338	-0.472044	-0.531175	-0.39994	-0.409896	-0.395557	-0.308924	-0.221956		230.2	-0.308547	-0.220304	-0.342131	-0.34439	-0.538686	-0.520986	-0.579637	-0.675285	-0.585307	-0.621522	-0.655173	-0.607691	-0.646401	-0.553792	-0.469115	-0.39382		230.2	-0.594071	-0.692685	-0.717168	-0.806287	-0.753301	-0.648734	-0.591913	-0.743133	-0.752178	-0.734292	-0.698431	-0.803236
	230.3	-0.422373	-0.480951	-0.515847	-0.458122	-0.488612	-0.599768	-0.648948	-0.708708	-0.560224	-0.48349	-0.5386	-0.400499	-0.413178	-0.398881	-0.311255	-0.228505		230.3	-0.324818	-0.226069	-0.358981	-0.351855	-0.555438	-0.537027	-0.593957	-0.685841	-0.594849	-0.633097	-0.664289	-0.617993	-0.657363	-0.553248	-0.471929	-0.410191		230.3	-0.59465	-0.703398	-0.711754	-0.80703	-0.762757	-0.65571	-0.594279	-0.745992	-0.745731	-0.732547	-0.705212	-0.80661
	230.4	-0.437651	-0.491487	-0.528725	-0.465948	-0.49403	-0.60381	-0.659514	-0.708546	-0.562402	-0.495575	-0.545505	-0.402618	-0.419636	-0.400972	-0.310878	-0.234779		230.4	-0.337476	-0.230432	-0.370206	-0.357894	-0.568437	-0.55147	-0.605942	-0.691386	-0.603759	-0.642102	-0.670961	-0.626289	-0.666302	-0.548525	-0.474389	-0.419388		230.4	-0.598344	-0.714906	-0.710156	-0.809042	-0.774299	-0.664288	-0.597931	-0.756116	-0.742441	-0.731025	-0.716494	-0.813374
	230.5	-0.454681	-0.502802	-0.542207	-0.47451	-0.503059	-0.609717	-0.671209	-0.715301	-0.569785	-0.511622	-0.555843	-0.408012	-0.429201	-0.405551	-0.309287	-0.242429		230.5	-0.34788	-0.234619	-0.382102	-0.367355	-0.582162	-0.568271	-0.623819	-0.69758	-0.61612	-0.648925	-0.678649	-0.634856	-0.676348	-0.547188	-0.481554	-0.427126		230.5	-0.598009	-0.725558	-0.705825	-0.805419	-0.781343	-0.671228	-0.601275	-0.76342	-0.740743	-0.729338	-0.725687	-0.818783
	230.6	-0.469806	-0.515196	-0.559629	-0.483312	-0.517086	-0.616914	-0.685442	-0.72525	-0.578271	-0.528311	-0.567316	-0.415289	-0.441272	-0.411241	-0.308477	-0.25223		230.6	-0.361897	-0.243759	-0.392614	-0.378704	-0.592941	-0.583554	-0.640963	-0.703632	-0.627475	-0.65639	-0.682622	-0.640099	-0.684527	-0.545194	-0.490979	-0.432774		230.6	-0.598758	-0.731939	-0.703024	-0.801227	-0.786956	-0.680841	-0.605086	-0.769672	-0.734592	-0.72793	-0.735547	-0.822955
	230.7	-0.480048	-0.529357	-0.574094	-0.485486	-0.532271	-0.623711	-0.701681	-0.729704	-0.580566	-0.543656	-0.574162	-0.418157	-0.451419	-0.412184	-0.30796	-0.260246		230.7	-0.373591	-0.255149	-0.399093	-0.389507	-0.602436	-0.595218	-0.653187	-0.712086	-0.636661	-0.664521	-0.685685	-0.645804	-0.690575	-0.539557	-0.497832	-0.438585		230.7	-0.597425	-0.737596	-0.699658	-0.796386	-0.790775	-0.689504	-0.608558	-0.772713	-0.731881	-0.726135	-0.741867	-0.823377
	230.8	-0.488424	-0.544005	-0.588971	-0.494121	-0.550973	-0.633017	-0.717978	-0.73478	-0.585442	-0.56034	-0.58232	-0.426595	-0.465025	-0.412751	-0.307251	-0.267983		230.8	-0.385816	-0.26705	-0.410346	-0.398072	-0.608595	-0.609129	-0.662134	-0.721298	-0.64544	-0.673516	-0.691882	-0.651018	-0.697223	-0.534572	-0.502688	-0.445976		230.8	-0.597737	-0.743323	-0.699784	-0.793742	-0.797531	-0.698729	-0.613618	-0.778212	-0.729664	-0.7273	-0.750838	-0.826385
	230.9	-0.493196	-0.556884	-0.603002	-0.496478	-0.570709	-0.641578	-0.733379	-0.737785	-0.592229	-0.576788	-0.588548	-0.436967	-0.47574	-0.411773	-0.304751	-0.2753		230.9	-0.394369	-0.28046	-0.42243	-0.409563	-0.613348	-0.619703	-0.672048	-0.73123	-0.652304	-0.681108	-0.699168	-0.65585	-0.701856	-0.534431	-0.508021	-0.452185		230.9	-0.599964	-0.752527	-0.700448	-0.793726	-0.804539	-0.711067	-0.617929	-0.787367	-0.727249	-0.7303	-0.75526	-0.831693
	231	-0.502731	-0.569221	-0.618208	-0.497577	-0.595761	-0.652518	-0.750178	-0.747511	-0.60116	-0.596627	-0.602075	-0.448875	-0.488509	-0.414943	-0.303736	-0.283069		231	-0.406532	-0.291654	-0.432423	-0.425089	-0.616816	-0.628964	-0.68619	-0.740116	-0.662794	-0.691392	-0.709088	-0.665456	-0.707119	-0.533944	-0.516788	-0.459559		231	-0.603708	-0.758413	-0.704676	-0.79667	-0.8087	-0.723565	-0.623381	-0.797738	-0.725046	-0.729703	-0.759218	-0.839833
	231.1	-0.507293	-0.577203	-0.629607	-0.498	-0.616482	-0.656754	-0.764791	-0.752512	-0.607454	-0.61176	-0.612242	-0.453355	-0.499785	-0.413765	-0.295667	-0.283613		231.1	-0.418018	-0.300115	-0.440564	-0.43931	-0.616514	-0.636854	-0.694498	-0.745262	-0.670039	-0.696789	-0.716803	-0.672056	-0.710113	-0.531731	-0.525241	-0.464813		231.1	-0.605666	-0.763383	-0.713459	-0.799394	-0.808864	-0.733917	-0.629776	-0.808885	-0.722744	-0.726174	-0.763524	-0.846846
	231.2	-0.510357	-0.580535	-0.639826	-0.503275	-0.631766	-0.656326	-0.774904	-0.758935	-0.61058	-0.627485	-0.618495	-0.458605	-0.511431	-0.413532	-0.286678	-0.283405		231.2	-0.425431	-0.31153	-0.449014	-0.452838	-0.611811	-0.64454	-0.7017	-0.747421	-0.679448	-0.703496	-0.721351	-0.679403	-0.709243	-0.528459	-0.531989	-0.466062		231.2	-0.60801	-0.765188	-0.723001	-0.8033	-0.809884	-0.743275	-0.636876	-0.818344	-0.72067	-0.721266	-0.766798	-0.852411
	231.3	-0.516015	-0.588845	-0.651263	-0.515398	-0.647513	-0.662465	-0.787236	-0.769739	-0.617379	-0.643496	-0.622672	-0.464429	-0.522554	-0.420773	-0.283204	-0.281269		231.3	-0.433782	-0.328993	-0.460873	-0.469069	-0.609268	-0.648891	-0.712296	-0.75232	-0.685554	-0.712677	-0.729808	-0.686407	-0.7062	-0.52897	-0.536728	-0.475728		231.3	-0.608006	-0.762412	-0.727274	-0.803284	-0.807532	-0.746768	-0.634725	-0.820037	-0.714016	-0.709231	-0.762609	-0.854406
	231.4	-0.522444	-0.598354	-0.664183	-0.527523	-0.663769	-0.670213	-0.800316	-0.776068	-0.626187	-0.660917	-0.627998	-0.468662	-0.53307	-0.424975	-0.280997	-0.28175		231.4	-0.439091	-0.342063	-0.473225	-0.479391	-0.6087	-0.650173	-0.722397	-0.756845	-0.689017	-0.721398	-0.73827	-0.694848	-0.704459	-0.526315	-0.53686	-0.483866		231.4	-0.610596	-0.761557	-0.732863	-0.805862	-0.808451	-0.754615	-0.634945	-0.819764	-0.708755	-0.701592	-0.760369	-0.855305
	231.5	-0.538616	-0.610343	-0.681332	-0.546388	-0.679906	-0.678661	-0.813727	-0.787259	-0.640326	-0.681792	-0.637282	-0.478377	-0.546205	-0.43458	-0.286046	-0.287289		231.5	-0.442085	-0.352226	-0.483463	-0.486948	-0.607921	-0.655342	-0.734119	-0.759504	-0.694045	-0.72757	-0.750107	-0.700928	-0.700867	-0.526042	-0.535088	-0.491684		231.5	-0.613922	-0.759314	-0.737845	-0.808033	-0.806255	-0.760611	-0.634143	-0.817695	-0.700722	-0.689925	-0.754942	-0.85385
	231.6	-0.559111	-0.620465	-0.705919	-0.568415	-0.698177	-0.690973	-0.83505	-0.800878	-0.653265	-0.702835	-0.64869	-0.490886	-0.563641	-0.447353	-0.293841	-0.296939		231.6	-0.444032	-0.355922	-0.489908	-0.492572	-0.606745	-0.656994	-0.746341	-0.757003	-0.696992	-0.726785	-0.756465	-0.706325	-0.694409	-0.524373	-0.532845	-0.496994		231.6	-0.61894	-0.758633	-0.741444	-0.807961	-0.801707	-0.766823	-0.634462	-0.814886	-0.694053	-0.682733	-0.752137	-0.852253
	231.7	-0.581627	-0.630652	-0.726606	-0.591913	-0.713634	-0.700561	-0.853896	-0.812814	-0.669799	-0.720793	-0.65486	-0.504121	-0.58108	-0.462065	-0.303464	-0.303163		231.7	-0.448929	-0.363143	-0.496384	-0.499952	-0.609397	-0.658834	-0.761262	-0.758458	-0.70475	-0.727129	-0.764292	-0.710865	-0.692147	-0.521778	-0.533407	-0.504423		231.7	-0.622486	-0.761791	-0.748685	-0.80994	-0.801446	-0.770775	-0.630875	-0.811429	-0.68983	-0.678777	-0.750015	-0.851796
	231.8	-0.603071	-0.637873	-0.749896	-0.615541	-0.724312	-0.710602	-0.872313	-0.827464	-0.683504	-0.737688	-0.659769	-0.518509	-0.598364	-0.475929	-0.313303	-0.308368		231.8	-0.455859	-0.372271	-0.498586	-0.508344	-0.613007	-0.664865	-0.772979	-0.756496	-0.712649	-0.72862	-0.770246	-0.712343	-0.690495	-0.517366	-0.533507	-0.506591		231.8	-0.629676	-0.767769	-0.756532	-0.812377	-0.807975	-0.77597	-0.633807	-0.807654	-0.689849	-0.6765	-0.751146	-0.852299
	231.9	-0.62552	-0.648098	-0.772602	-0.642587	-0.738498	-0.724414	-0.891376	-0.840122	-0.701405	-0.755206	-0.661734	-0.534351	-0.617555	-0.490927	-0.331034	-0.318409		231.9	-0.462249	-0.385597	-0.504559	-0.516949	-0.622546	-0.669058	-0.787027	-0.756848	-0.718041	-0.731041	-0.778078	-0.720194	-0.687265	-0.511277	-0.532858	-0.504318		231.9	-0.634964	-0.773572	-0.759001	-0.807428	-0.809643	-0.773166	-0.633217	-0.796218	-0.681688	-0.668657	-0.745773	-0.8453
	232	-0.648825	-0.664411	-0.793494	-0.667325	-0.755432	-0.737314	-0.910023	-0.851697	-0.721111	-0.770104	-0.663967	-0.5532	-0.636613	-0.503367	-0.34932	-0.330382		232	-0.465798	-0.399931	-0.510674	-0.525791	-0.632706	-0.674237	-0.805711	-0.75642	-0.727462	-0.730925	-0.784347	-0.728584	-0.685886	-0.508717	-0.534628	-0.502219		232	-0.642676	-0.781619	-0.762844	-0.800576	-0.812493	-0.772492	-0.632797	-0.786339	-0.675289	-0.664772	-0.74143	-0.835821
	232.1	-0.671578	-0.680736	-0.814212	-0.686176	-0.776226	-0.753057	-0.927635	-0.864607	-0.743022	-0.783388	-0.668379	-0.572572	-0.656952	-0.517088	-0.368481	-0.341763		232.1	-0.470523	-0.412338	-0.516037	-0.533113	-0.645447	-0.680744	-0.82385	-0.760349	-0.737894	-0.734514	-0.789785	-0.73427	-0.686858	-0.505197	-0.536671	-0.500257		232.1	-0.650205	-0.793546	-0.764944	-0.792231	-0.811214	-0.76945	-0.634099	-0.776792	-0.669103	-0.662634	-0.739528	-0.828458
	232.2	-0.688117	-0.695146	-0.833031	-0.704505	-0.799585	-0.76954	-0.949544	-0.879242	-0.764627	-0.797207	-0.674011	-0.592014	-0.676431	-0.527381	-0.387094	-0.354622		232.2	-0.473598	-0.42276	-0.523756	-0.542554	-0.655676	-0.688343	-0.837983	-0.763162	-0.746495	-0.737108	-0.792187	-0.741203	-0.683404	-0.502668	-0.537004	-0.498635		232.2	-0.658523	-0.808349	-0.764727	-0.783888	-0.811047	-0.768143	-0.637813	-0.770655	-0.664314	-0.664685	-0.740067	-0.821268
	232.3	-0.701721	-0.709368	-0.847998	-0.724948	-0.822999	-0.787628	-0.970753	-0.889618	-0.787104	-0.811888	-0.679932	-0.612995	-0.692564	-0.540899	-0.401968	-0.361657		232.3	-0.476761	-0.440854	-0.533751	-0.55565	-0.665248	-0.695992	-0.849238	-0.766146	-0.755142	-0.739963	-0.794183	-0.745306	-0.680023	-0.503949	-0.538522	-0.498408		232.3	-0.669869	-0.822708	-0.770106	-0.778287	-0.812503	-0.768608	-0.646208	-0.769249	-0.662414	-0.667715	-0.74347	-0.818662
	232.4	-0.71734	-0.724631	-0.863822	-0.743562	-0.847566	-0.808202	-0.993531	-0.905012	-0.806764	-0.830028	-0.686272	-0.635535	-0.709154	-0.553514	-0.416111	-0.371045		232.4	-0.485409	-0.466699	-0.548687	-0.574465	-0.678977	-0.710344	-0.865511	-0.772224	-0.767394	-0.749462	-0.801911	-0.753803	-0.685432	-0.510756	-0.5442	-0.506969		232.4	-0.679629	-0.832769	-0.773116	-0.772512	-0.815628	-0.7715	-0.656791	-0.771671	-0.659628	-0.670912	-0.746419	-0.815758
	232.5	-0.734564	-0.74212	-0.879048	-0.759935	-0.872935	-0.83071	-1.01503	-0.919992	-0.826798	-0.85006	-0.69528	-0.659429	-0.726417	-0.563869	-0.431886	-0.381651		232.5	-0.493846	-0.488546	-0.55967	-0.588592	-0.689418	-0.721905	-0.880391	-0.775324	-0.777551	-0.757414	-0.810841	-0.759672	-0.684305	-0.512388	-0.542833	-0.511864		232.5	-0.689945	-0.839211	-0.777783	-0.766595	-0.815348	-0.769364	-0.667426	-0.769271	-0.651392	-0.670321	-0.743255	-0.811595
	232.6	-0.753422	-0.766075	-0.896044	-0.778441	-0.900421	-0.856588	-1.03993	-0.940683	-0.849827	-0.873123	-0.706529	-0.683505	-0.739588	-0.573543	-0.449504	-0.397779		232.6	-0.504707	-0.509607	-0.570774	-0.603734	-0.701304	-0.732137	-0.892322	-0.778148	-0.786913	-0.766613	-0.819201	-0.76133	-0.686523	-0.518971	-0.545112	-0.517305		232.6	-0.706077	-0.847524	-0.787687	-0.764298	-0.811425	-0.767216	-0.682701	-0.768508	-0.645786	-0.669933	-0.740362	-0.81091
	232.7	-0.771594	-0.791645	-0.910737	-0.799665	-0.925061	-0.880634	-1.06135	-0.962646	-0.870716	-0.898171	-0.718602	-0.707344	-0.75207	-0.580505	-0.464099	-0.409542		232.7	-0.512624	-0.531507	-0.583374	-0.615955	-0.709565	-0.742567	-0.902058	-0.778461	-0.795831	-0.771033	-0.825352	-0.763023	-0.690354	-0.52957	-0.546021	-0.525858		232.7	-0.719961	-0.852723	-0.798445	-0.766922	-0.806312	-0.769171	-0.696521	-0.769165	-0.642628	-0.671031	-0.736096	-0.810915
	232.8	-0.79083	-0.814592	-0.929615	-0.821798	-0.949616	-0.909097	-1.08283	-0.987812	-0.892558	-0.924125	-0.734253	-0.731942	-0.763698	-0.588014	-0.478928	-0.421893		232.8	-0.522323	-0.556382	-0.594705	-0.629571	-0.720604	-0.753445	-0.913588	-0.785652	-0.805124	-0.778777	-0.830993	-0.764651	-0.695894	-0.541642	-0.550022	-0.532533		232.8	-0.729604	-0.854537	-0.808738	-0.771434	-0.805216	-0.771327	-0.710726	-0.770287	-0.643614	-0.671364	-0.733634	-0.813398
	232.9	-0.809792	-0.835158	-0.947976	-0.846837	-0.977978	-0.93969	-1.10476	-1.01353	-0.916062	-0.949458	-0.749902	-0.755946	-0.77337	-0.597822	-0.493114	-0.431525		232.9	-0.534362	-0.579827	-0.610661	-0.645089	-0.733306	-0.767821	-0.925159	-0.797618	-0.816117	-0.789698	-0.83726	-0.769669	-0.704614	-0.556034	-0.557213	-0.546969		232.9	-0.737048	-0.852164	-0.817568	-0.778504	-0.80371	-0.772796	-0.722805	-0.767694	-0.643339	-0.67074	-0.726849	-0.811168
	233	-0.828459	-0.853221	-0.967687	-0.872323	-1.00298	-0.971703	-1.12777	-1.03515	-0.936937	-0.973119	-0.764469	-0.778031	-0.780856	-0.608445	-0.508285	-0.443256		233	-0.549112	-0.605473	-0.626892	-0.659431	-0.744486	-0.783022	-0.933975	-0.808187	-0.828938	-0.803077	-0.843039	-0.774186	-0.714818	-0.570891	-0.565246	-0.558276		233	-0.74737	-0.852019	-0.833727	-0.790767	-0.809142	-0.780308	-0.737325	-0.772688	-0.647068	-0.674212	-0.725484	-0.811899
	233.1	-0.844551	-0.867995	-0.98531	-0.894576	-1.02154	-0.997789	-1.14407	-1.05449	-0.954408	-0.995582	-0.779024	-0.797622	-0.782664	-0.617	-0.522203	-0.45003		233.1	-0.562699	-0.629056	-0.642503	-0.67209	-0.757245	-0.799855	-0.943072	-0.820958	-0.84431	-0.815594	-0.852547	-0.781046	-0.726961	-0.584646	-0.571821	-0.569479		233.1	-0.759949	-0.851471	-0.851594	-0.807789	-0.815442	-0.788617	-0.750505	-0.781308	-0.654763	-0.680206	-0.725143	-0.816797
	233.2	-0.867124	-0.886042	-1.00397	-0.923591	-1.03964	-1.02341	-1.15945	-1.07913	-0.974882	-1.02044	-0.797828	-0.82356	-0.788243	-0.627036	-0.538462	-0.46291		233.2	-0.572967	-0.647093	-0.658525	-0.680905	-0.77064	-0.815594	-0.952558	-0.834712	-0.856771	-0.825668	-0.860454	-0.786111	-0.743482	-0.596043	-0.576608	-0.575674		233.2	-0.774849	-0.853263	-0.869247	-0.826993	-0.821134	-0.801334	-0.760478	-0.78924	-0.660632	-0.685313	-0.728578	-0.822527
	233.3	-0.89016	-0.904814	-1.02203	-0.947783	-1.05842	-1.04666	-1.17227	-1.10242	-0.996245	-1.04584	-0.818366	-0.844505	-0.790393	-0.637425	-0.553167	-0.47396		233.3	-0.582182	-0.661397	-0.672755	-0.689893	-0.785911	-0.831985	-0.963625	-0.847121	-0.868806	-0.832579	-0.862266	-0.792577	-0.756388	-0.609205	-0.578949	-0.578045		233.3	-0.788853	-0.856406	-0.883344	-0.840434	-0.825068	-0.810203	-0.768119	-0.796937	-0.669467	-0.694323	-0.72978	-0.82784
	233.4	-0.914232	-0.928808	-1.04213	-0.977226	-1.08069	-1.0714	-1.18939	-1.12733	-1.0211	-1.06961	-0.84062	-0.864191	-0.796139	-0.65099	-0.568479	-0.485908		233.4	-0.594573	-0.672309	-0.685049	-0.696371	-0.80118	-0.848227	-0.971596	-0.859674	-0.882789	-0.837926	-0.862997	-0.801727	-0.773264	-0.620787	-0.583039	-0.579106		233.4	-0.798188	-0.85901	-0.900256	-0.853359	-0.826535	-0.819289	-0.773639	-0.800774	-0.676134	-0.704097	-0.733567	-0.832451
	233.5	-0.935847	-0.951879	-1.06258	-1.00452	-1.09758	-1.09318	-1.2009	-1.14382	-1.04472	-1.08702	-0.855586	-0.881434	-0.798663	-0.660252	-0.573573	-0.494014		233.5	-0.604482	-0.684438	-0.695527	-0.701294	-0.812667	-0.866011	-0.975222	-0.875054	-0.893138	-0.844359	-0.862033	-0.809107	-0.78747	-0.62939	-0.581743	-0.581777		233.5	-0.80525	-0.858623	-0.908485	-0.860697	-0.828995	-0.824257	-0.778071	-0.801818	-0.679713	-0.716802	-0.734931	-0.831151
	233.6	-0.951532	-0.971062	-1.08314	-1.02569	-1.11036	-1.11519	-1.20966	-1.157	-1.06672	-1.10215	-0.868587	-0.89879	-0.798824	-0.674575	-0.580094	-0.502607		233.6	-0.612713	-0.695615	-0.702811	-0.707581	-0.827583	-0.884251	-0.981016	-0.891005	-0.902882	-0.852726	-0.85908	-0.816665	-0.801061	-0.632732	-0.577216	-0.585653		233.6	-0.814593	-0.860053	-0.914917	-0.869722	-0.83568	-0.827812	-0.783449	-0.802348	-0.684429	-0.726589	-0.736103	-0.830902
	233.7	-0.970507	-0.991819	-1.10302	-1.04597	-1.12569	-1.13832	-1.22165	-1.16839	-1.09025	-1.11637	-0.881503	-0.915081	-0.803747	-0.686172	-0.587505	-0.509249		233.7	-0.62709	-0.706548	-0.713487	-0.7181	-0.845873	-0.902918	-0.98886	-0.911901	-0.913764	-0.86056	-0.863105	-0.825031	-0.820459	-0.637694	-0.576114	-0.595919		233.7	-0.826535	-0.867525	-0.919455	-0.876321	-0.840414	-0.833535	-0.787389	-0.804545	-0.687333	-0.738432	-0.739725	-0.829934
	233.8	-0.98578	-1.0096	-1.11567	-1.06006	-1.13435	-1.15382	-1.22953	-1.17788	-1.10919	-1.12602	-0.894333	-0.927862	-0.805626	-0.691776	-0.593664	-0.515408		233.8	-0.637972	-0.711956	-0.717149	-0.725859	-0.859397	-0.918528	-0.992614	-0.922984	-0.923224	-0.861347	-0.865636	-0.82993	-0.837053	-0.638372	-0.569866	-0.596661		233.8	-0.841124	-0.879349	-0.924547	-0.88527	-0.846244	-0.84191	-0.797065	-0.808916	-0.69333	-0.755566	-0.746363	-0.83185
	233.9	-1.00356	-1.02826	-1.13134	-1.07591	-1.14739	-1.16999	-1.23775	-1.19408	-1.1279	-1.13801	-0.908067	-0.944049	-0.811794	-0.704066	-0.598976	-0.519842		233.9	-0.652019	-0.719273	-0.725123	-0.739329	-0.872544	-0.938987	-1.0011	-0.937848	-0.936411	-0.865438	-0.87095	-0.840359	-0.853289	-0.644759	-0.569237	-0.601965		233.9	-0.852665	-0.887614	-0.930047	-0.890293	-0.848977	-0.843233	-0.803094	-0.810791	-0.692835	-0.766691	-0.751408	-0.831183
	234	-1.01559	-1.04493	-1.13884	-1.08594	-1.15693	-1.1832	-1.24159	-1.20297	-1.13926	-1.14261	-0.914246	-0.955111	-0.816333	-0.711437	-0.598812	-0.519512		234	-0.666983	-0.729771	-0.73495	-0.751983	-0.889592	-0.956171	-1.00661	-0.953133	-0.94667	-0.873812	-0.875695	-0.853626	-0.869717	-0.651396	-0.569687	-0.610465		234	-0.867886	-0.899652	-0.936771	-0.898794	-0.859006	-0.845061	-0.816687	-0.819076	-0.698915	-0.781235	-0.761109	-0.831218
	234.1	-1.02475	-1.06567	-1.14674	-1.09666	-1.16668	-1.19767	-1.24167	-1.21306	-1.15368	-1.14869	-0.92392	-0.966573	-0.822764	-0.721945	-0.602323	-0.520593		234.1	-0.683514	-0.744026	-0.749824	-0.765029	-0.907846	-0.974956	-1.01235	-0.967667	-0.957664	-0.886682	-0.88332	-0.866292	-0.8869	-0.659791	-0.571423	-0.618445		234.1	-0.88168	-0.913307	-0.944637	-0.910354	-0.871424	-0.850278	-0.831349	-0.832271	-0.706245	-0.794991	-0.771981	-0.832483
	234.2	-1.03283	-1.08247	-1.15731	-1.1043	-1.17558	-1.21041	-1.24218	-1.21844	-1.16204	-1.15067	-0.936375	-0.97696	-0.827301	-0.728949	-0.60396	-0.518492		234.2	-0.697636	-0.758948	-0.765928	-0.782771	-0.925466	-0.992944	-1.02263	-0.980256	-0.969034	-0.900582	-0.892114	-0.879875	-0.901909	-0.669251	-0.574769	-0.626781		234.2	-0.897628	-0.927282	-0.950818	-0.922876	-0.886562	-0.860072	-0.85014	-0.845168	-0.714898	-0.808782	-0.784152	-0.833221
	234.3	-1.04167	-1.10103	-1.16757	-1.11126	-1.1871	-1.21995	-1.24376	-1.2276	-1.17115	-1.15604	-0.951243	-0.984557	-0.83141	-0.736753	-0.609381	-0.518251		234.3	-0.713396	-0.771037	-0.786614	-0.796633	-0.943905	-1.01155	-1.03786	-0.994717	-0.981584	-0.913899	-0.899013	-0.89644	-0.914307	-0.681854	-0.581601	-0.638512		234.3	-0.908502	-0.9388	-0.958023	-0.936756	-0.895272	-0.870584	-0.862081	-0.853764	-0.720376	-0.819144	-0.799166	-0.831958
	234.4	-1.04925	-1.11596	-1.17595	-1.11434	-1.19349	-1.22411	-1.243	-1.23434	-1.17274	-1.16063	-0.965037	-0.986852	-0.831419	-0.739422	-0.610728	-0.513704		234.4	-0.731393	-0.785127	-0.813271	-0.814648	-0.958854	-1.03305	-1.05387	-1.00513	-0.997468	-0.932036	-0.909541	-0.914801	-0.93214	-0.697286	-0.595554	-0.652861		234.4	-0.921869	-0.954364	-0.974201	-0.954573	-0.908682	-0.890462	-0.878106	-0.868923	-0.730402	-0.835255	-0.817882	-0.837436
	234.5	-1.05712	-1.12569	-1.18716	-1.11943	-1.20088	-1.2314	-1.24138	-1.24223	-1.17305	-1.16899	-0.980754	-0.987542	-0.831932	-0.746733	-0.610596	-0.507969		234.5	-0.748206	-0.799611	-0.83824	-0.830377	-0.974951	-1.05337	-1.06657	-1.01725	-1.01046	-0.951514	-0.921394	-0.933142	-0.944323	-0.708221	-0.606101	-0.666524		234.5	-0.934164	-0.968116	-0.987621	-0.970489	-0.920802	-0.908054	-0.895108	-0.882912	-0.738268	-0.847458	-0.834897	-0.843887
	234.6	-1.06299	-1.13258	-1.1964	-1.12457	-1.20223	-1.23827	-1.24098	-1.24345	-1.17108	-1.17826	-0.991709	-0.987976	-0.828664	-0.747813	-0.610132	-0.503493		234.6	-0.760296	-0.814362	-0.85924	-0.844857	-0.987604	-1.06769	-1.0747	-1.02592	-1.02097	-0.969167	-0.929118	-0.948565	-0.953296	-0.720599	-0.615773	-0.6763		234.6	-0.938128	-0.97509	-0.995888	-0.983199	-0.931602	-0.924231	-0.905476	-0.888685	-0.743251	-0.855174	-0.849105	-0.846147
	234.7	-1.07067	-1.13962	-1.20408	-1.12793	-1.2027	-1.24594	-1.23846	-1.24281	-1.16748	-1.1868	-1.00394	-0.989438	-0.824988	-0.748759	-0.609557	-0.501927		234.7	-0.771199	-0.832602	-0.876976	-0.857602	-0.999304	-1.07884	-1.0865	-1.03125	-1.02974	-0.988193	-0.934563	-0.960672	-0.964818	-0.731056	-0.625539	-0.683837		234.7	-0.938632	-0.980766	-1.00051	-0.99222	-0.937626	-0.935988	-0.910217	-0.891729	-0.750419	-0.860785	-0.860528	-0.84963
	234.8	-1.08009	-1.14672	-1.2107	-1.12817	-1.20249	-1.2519	-1.23544	-1.24649	-1.1657	-1.19594	-1.0139	-0.987286	-0.822644	-0.74531	-0.610097	-0.50253		234.8	-0.780663	-0.84747	-0.890631	-0.867316	-1.00842	-1.08832	-1.09863	-1.03615	-1.03604	-1.00354	-0.938977	-0.97286	-0.97526	-0.740652	-0.631495	-0.68804		234.8	-0.939071	-0.989478	-1.00559	-1.00192	-0.943609	-0.949847	-0.912897	-0.892279	-0.760289	-0.866047	-0.874061	-0.856363
	234.9	-1.0871	-1.15338	-1.21676	-1.13077	-1.20238	-1.25584	-1.23483	-1.24924	-1.16868	-1.20303	-1.02389	-0.987027	-0.819196	-0.740708	-0.610654	-0.5028		234.9	-0.787678	-0.858423	-0.901975	-0.875611	-1.01386	-1.09317	-1.10936	-1.04055	-1.04126	-1.0154	-0.940808	-0.983186	-0.980642	-0.751524	-0.638714	-0.688194		234.9	-0.940372	-0.999445	-1.01068	-1.0106	-0.948818	-0.959196	-0.911464	-0.886923	-0.768849	-0.871259	-0.886164	-0.86188
	235	-1.095	-1.15756	-1.2212	-1.13393	-1.20175	-1.26043	-1.23547	-1.25637	-1.17553	-1.21067	-1.0304	-0.9853	-0.816719	-0.74029	-0.608982	-0.504775		235	-0.79583	-0.870412	-0.914167	-0.88384	-1.02171	-1.09857	-1.11681	-1.04932	-1.04685	-1.02742	-0.944909	-0.994837	-0.989284	-0.766478	-0.648864	-0.688566		235	-0.941074	-1.00916	-1.01823	-1.01982	-0.955253	-0.968884	-0.907958	-0.885578	-0.782842	-0.878872	-0.900198	-0.866784
	235.1	-1.10529	-1.15727	-1.22393	-1.13771	-1.20194	-1.2621	-1.23698	-1.26405	-1.1832	-1.21714	-1.03698	-0.985499	-0.82191	-0.738368	-0.607213	-0.504845		235.1	-0.802378	-0.882611	-0.924966	-0.892512	-1.02792	-1.1036	-1.12298	-1.0603	-1.05303	-1.03996	-0.949022	-1.00931	-0.994903	-0.778529	-0.654443	-0.686309		235.1	-0.942804	-1.01621	-1.0229	-1.02404	-0.961806	-0.975753	-0.90465	-0.883011	-0.794053	-0.882751	-0.910943	-0.867979
	235.2	-1.11608	-1.15769	-1.22785	-1.14417	-1.2098	-1.26596	-1.24196	-1.271	-1.19459	-1.22368	-1.04255	-0.989179	-0.83018	-0.739207	-0.608429	-0.510205		235.2	-0.809906	-0.891618	-0.929475	-0.901626	-1.03585	-1.10536	-1.13019	-1.07491	-1.05903	-1.05429	-0.955345	-1.01846	-0.996714	-0.786409	-0.656957	-0.679699		235.2	-0.945185	-1.02389	-1.02621	-1.02371	-0.967958	-0.976478	-0.90228	-0.878548	-0.801631	-0.885734	-0.922292	-0.866294
	235.3	-1.12352	-1.1607	-1.22922	-1.15091	-1.21542	-1.26833	-1.24346	-1.27858	-1.20252	-1.22603	-1.04723	-0.994968	-0.838421	-0.738836	-0.607641	-0.510372		235.3	-0.820209	-0.902741	-0.937344	-0.913515	-1.04601	-1.11019	-1.13828	-1.08505	-1.0696	-1.06919	-0.963262	-1.03221	-0.998758	-0.796981	-0.661667	-0.676378		235.3	-0.949554	-1.03709	-1.03008	-1.0216	-0.971925	-0.978162	-0.896071	-0.873725	-0.810882	-0.891578	-0.934085	-0.865094
	235.4	-1.13551	-1.1659	-1.2329	-1.15576	-1.21852	-1.27144	-1.24714	-1.29079	-1.2119	-1.22628	-1.05125	-1.00052	-0.846325	-0.738662	-0.60702	-0.513995		235.4	-0.832981	-0.911653	-0.945957	-0.923634	-1.05825	-1.11004	-1.14707	-1.09228	-1.07746	-1.0808	-0.972356	-1.04124	-0.998919	-0.805586	-0.663894	-0.669975		235.4	-0.955447	-1.05124	-1.03806	-1.01779	-0.976849	-0.98087	-0.891707	-0.869437	-0.820751	-0.899404	-0.946709	-0.864546
	235.5	-1.14459	-1.17458	-1.23673	-1.1641	-1.22617	-1.27278	-1.24988	-1.3024	-1.22365	-1.22482	-1.05858	-1.00845	-0.851398	-0.738902	-0.602169	-0.51805		235.5	-0.843145	-0.920465	-0.953388	-0.933511	-1.06963	-1.11044	-1.1544	-1.10116	-1.08439	-1.09103	-0.983755	-1.05153	-0.998392	-0.814351	-0.665825	-0.665782		235.5	-0.963965	-1.06439	-1.04655	-1.01493	-0.978729	-0.981775	-0.889073	-0.865822	-0.827694	-0.905454	-0.956137	-0.86292
	235.6	-1.15661	-1.18573	-1.23903	-1.17048	-1.23399	-1.27279	-1.2568	-1.31021	-1.23476	-1.22131	-1.06204	-1.01471	-0.861124	-0.739463	-0.594698	-0.522566		235.6	-0.85141	-0.928192	-0.96238	-0.944505	-1.08018	-1.10863	-1.16221	-1.10794	-1.09116	-1.1024	-0.994633	-1.0622	-0.993178	-0.822878	-0.665862	-0.661817		235.6	-0.969572	-1.07537	-1.05227	-1.01221	-0.980178	-0.980006	-0.890176	-0.859882	-0.830791	-0.908673	-0.963242	-0.854111
	235.7	-1.16776	-1.19132	-1.24157	-1.17422	-1.24043	-1.27319	-1.26296	-1.3164	-1.24567	-1.21713	-1.06196	-1.01594	-0.865693	-0.740673	-0.584055	-0.520102		235.7	-0.865768	-0.940685	-0.974212	-0.962655	-1.09503	-1.11578	-1.17378	-1.11802	-1.10476	-1.11693	-1.00996	-1.07616	-0.989414	-0.834086	-0.670167	-0.662303		235.7	-0.972604	-1.08141	-1.05709	-1.00164	-0.97768	-0.973763	-0.892096	-0.852341	-0.83614	-0.909753	-0.964494	-0.841499
	235.8	-1.17777	-1.19647	-1.24656	-1.18108	-1.24471	-1.27327	-1.27312	-1.32125	-1.25549	-1.21194	-1.06136	-1.02056	-0.873582	-0.73836	-0.575809	-0.519305		235.8	-0.877954	-0.952752	-0.980725	-0.981691	-1.10775	-1.12133	-1.18739	-1.12666	-1.11713	-1.13247	-1.02457	-1.08927	-0.985181	-0.841599	-0.673217	-0.665416		235.8	-0.975239	-1.08645	-1.06111	-0.993385	-0.975394	-0.96909	-0.897346	-0.844827	-0.838564	-0.904946	-0.966038	-0.830784
	235.9	-1.18573	-1.19844	-1.24704	-1.1814	-1.24537	-1.27511	-1.27693	-1.3202	-1.25611	-1.20851	-1.05871	-1.02417	-0.876435	-0.733253	-0.565394	-0.518454		235.9	-0.892588	-0.968528	-0.989116	-1.00322	-1.12041	-1.12618	-1.20281	-1.1372	-1.13259	-1.15024	-1.043	-1.10023	-0.980845	-0.850011	-0.674196	-0.668011		235.9	-0.981899	-1.09587	-1.06503	-0.990281	-0.976879	-0.968218	-0.90684	-0.842371	-0.844803	-0.902308	-0.971044	-0.823212
	236	-1.19486	-1.20351	-1.24943	-1.18599	-1.24503	-1.2794	-1.28328	-1.32531	-1.25988	-1.21037	-1.05987	-1.02904	-0.882356	-0.731832	-0.562932	-0.523214		236	-0.904911	-0.981798	-0.997414	-1.02344	-1.13188	-1.13039	-1.21564	-1.14549	-1.14296	-1.16201	-1.05845	-1.10719	-0.976683	-0.855611	-0.676115	-0.668021		236	-0.991392	-1.10613	-1.07394	-0.99024	-0.975894	-0.965681	-0.913358	-0.841485	-0.852148	-0.895496	-0.97483	-0.819137
	236.1	-1.20893	-1.21288	-1.25263	-1.1938	-1.2483	-1.28562	-1.29471	-1.33389	-1.26699	-1.21433	-1.06389	-1.03342	-0.888351	-0.729451	-0.564001	-0.532982		236.1	-0.91697	-1.00024	-1.01079	-1.04461	-1.14067	-1.13477	-1.23038	-1.15503	-1.15571	-1.1702	-1.07493	-1.1134	-0.975161	-0.866553	-0.682909	-0.667448		236.1	-1.00101	-1.11524	-1.08271	-0.991064	-0.976032	-0.969375	-0.923182	-0.844034	-0.861428	-0.891701	-0.979813	-0.81893
	236.2	-1.22131	-1.2238	-1.25737	-1.20068	-1.25193	-1.29116	-1.30615	-1.34053	-1.27395	-1.21678	-1.07067	-1.03782	-0.894149	-0.731504	-0.565837	-0.546165		236.2	-0.924828	-1.01881	-1.02003	-1.0605	-1.14638	-1.14259	-1.24163	-1.16533	-1.16922	-1.17937	-1.09051	-1.12149	-0.969552	-0.877091	-0.686499	-0.665933		236.2	-1.00565	-1.12099	-1.08688	-0.994476	-0.976418	-0.970408	-0.931147	-0.847753	-0.871679	-0.884141	-0.983191	-0.819747
	236.3	-1.23426	-1.23363	-1.26341	-1.20775	-1.25577	-1.29578	-1.31978	-1.34259	-1.28232	-1.2228	-1.07574	-1.04333	-0.903104	-0.733404	-0.567154	-0.558125		236.3	-0.93738	-1.03843	-1.03214	-1.07589	-1.15438	-1.15373	-1.25475	-1.18075	-1.18331	-1.19259	-1.10335	-1.13352	-0.966623	-0.890778	-0.695311	-0.66865		236.3	-1.01256	-1.12865	-1.08965	-0.999121	-0.97952	-0.973353	-0.940745	-0.853481	-0.879579	-0.882659	-0.987649	-0.821531
	236.4	-1.24497	-1.24305	-1.26968	-1.21259	-1.25715	-1.3037	-1.33553	-1.34678	-1.2911	-1.22845	-1.08229	-1.04728	-0.91161	-0.731347	-0.568458	-0.571773		236.4	-0.949975	-1.05413	-1.04104	-1.09016	-1.15979	-1.16378	-1.26357	-1.19327	-1.19738	-1.2027	-1.11242	-1.13927	-0.963932	-0.899998	-0.70173	-0.669733		236.4	-1.02155	-1.14207	-1.09556	-1.00668	-0.986953	-0.986063	-0.951943	-0.864832	-0.896329	-0.883629	-0.996834	-0.828658
	236.5	-1.25715	-1.25188	-1.28166	-1.21943	-1.26128	-1.3148	-1.3543	-1.35517	-1.30478	-1.24007	-1.09382	-1.05482	-0.924183	-0.731837	-0.573377	-0.586458		236.5	-0.961784	-1.06589	-1.0513	-1.10213	-1.16635	-1.1727	-1.27288	-1.20848	-1.2119	-1.21012	-1.11974	-1.14617	-0.961839	-0.904806	-0.704696	-0.669154		236.5	-1.03283	-1.1601	-1.10547	-1.01596	-0.994293	-1.00022	-0.960133	-0.875957	-0.912142	-0.888179	-1.00735	-0.841316
	236.6	-1.27179	-1.25705	-1.29213	-1.22598	-1.26452	-1.32406	-1.37082	-1.36019	-1.31461	-1.25046	-1.10384	-1.06084	-0.933881	-0.730693	-0.570986	-0.600507		236.6	-0.975203	-1.0766	-1.06118	-1.11582	-1.17459	-1.18346	-1.28517	-1.2253	-1.22824	-1.21726	-1.12679	-1.15438	-0.961848	-0.914402	-0.711261	-0.671172		236.6	-1.04306	-1.17593	-1.11352	-1.02447	-0.99999	-1.00903	-0.965965	-0.884762	-0.925569	-0.89029	-1.01787	-0.854196
	236.7	-1.28755	-1.26673	-1.30513	-1.23572	-1.27348	-1.33569	-1.391	-1.37433	-1.33061	-1.26663	-1.11633	-1.0692	-0.946632	-0.730804	-0.57236	-0.617911		236.7	-0.985966	-1.08342	-1.06787	-1.12142	-1.18277	-1.19317	-1.29202	-1.24116	-1.23736	-1.22294	-1.133	-1.16026	-0.962784	-0.919892	-0.716247	-0.670777		236.7	-1.0497	-1.19039	-1.12127	-1.03046	-1.00523	-1.01603	-0.968963	-0.894301	-0.937865	-0.890138	-1.02598	-0.866327
	236.8	-1.30556	-1.2768	-1.31752	-1.24705	-1.28429	-1.3496	-1.41069	-1.3863	-1.3461	-1.27762	-1.12608	-1.07625	-0.955202	-0.72874	-0.569831	-0.632275		236.8	-0.996662	-1.09078	-1.07428	-1.13142	-1.19071	-1.19996	-1.29624	-1.25993	-1.2473	-1.23265	-1.14291	-1.1661	-0.967406	-0.926378	-0.720317	-0.670615		236.8	-1.05937	-1.20707	-1.13106	-1.039	-1.01501	-1.02428	-0.974212	-0.902816	-0.951057	-0.893152	-1.03359	-0.878146
	236.9	-1.3199	-1.28612	-1.32888	-1.25871	-1.29486	-1.36408	-1.42901	-1.39901	-1.36345	-1.28857	-1.13442	-1.08597	-0.968176	-0.729016	-0.566313	-0.649374		236.9	-1.00453	-1.0962	-1.06772	-1.13187	-1.19534	-1.20167	-1.29644	-1.27984	-1.2563	-1.23747	-1.14815	-1.16912	-0.967796	-0.929455	-0.71782	-0.669709		236.9	-1.06499	-1.22141	-1.13562	-1.04681	-1.02343	-1.02575	-0.977414	-0.905988	-0.964462	-0.892714	-1.03945	-0.888756
	237	-1.33706	-1.29782	-1.34031	-1.27405	-1.30573	-1.37769	-1.44996	-1.41605	-1.38299	-1.30273	-1.14508	-1.09847	-0.982896	-0.724716	-0.565518	-0.669788		237	-1.0113	-1.10132	-1.06278	-1.1353	-1.20171	-1.20436	-1.30227	-1.29934	-1.26519	-1.24581	-1.15575	-1.17265	-0.974845	-0.93293	-0.717088	-0.670483		237	-1.07131	-1.23611	-1.14066	-1.05598	-1.0313	-1.02862	-0.979113	-0.907523	-0.97773	-0.892497	-1.04879	-0.901158
	237.1	-1.35525	-1.3103	-1.35406	-1.29101	-1.32272	-1.39244	-1.47065	-1.43657	-1.40631	-1.31793	-1.15929	-1.11102	-0.998143	-0.724365	-0.564188	-0.687025		237.1	-1.02321	-1.10595	-1.06086	-1.14165	-1.21081	-1.21077	-1.31136	-1.3186	-1.27476	-1.253	-1.16501	-1.17507	-0.982688	-0.936255	-0.716109	-0.673374		237.1	-1.08199	-1.25161	-1.14936	-1.06621	-1.03699	-1.02893	-0.984302	-0.910154	-0.990867	-0.889683	-1.05626	-0.914398
	237.2	-1.37431	-1.32239	-1.37118	-1.30802	-1.33947	-1.40386	-1.48642	-1.45507	-1.4274	-1.33255	-1.16951	-1.12469	-1.00991	-0.7229	-0.564476	-0.700886		237.2	-1.03656	-1.11149	-1.05816	-1.14714	-1.2238	-1.21915	-1.31779	-1.34144	-1.28866	-1.25908	-1.17856	-1.17674	-0.993365	-0.937861	-0.71977	-0.67716		237.2	-1.09501	-1.26148	-1.16157	-1.07743	-1.04486	-1.03002	-0.989281	-0.911833	-0.999733	-0.88576	-1.05882	-0.927917
	237.3	-1.38697	-1.33142	-1.38661	-1.32564	-1.35488	-1.41237	-1.49953	-1.47186	-1.44327	-1.34191	-1.17979	-1.13696	-1.02044	-0.721977	-0.565423	-0.710873		237.3	-1.04804	-1.11868	-1.0576	-1.15258	-1.23579	-1.22462	-1.32338	-1.36118	-1.30685	-1.26761	-1.19308	-1.17721	-1.00652	-0.940925	-0.724146	-0.680026		237.3	-1.1013	-1.26035	-1.16415	-1.08397	-1.04796	-1.02528	-0.989639	-0.908098	-0.99998	-0.877912	-1.05565	-0.931777
	237.4	-1.40108	-1.34018	-1.39906	-1.33798	-1.37176	-1.42272	-1.50972	-1.48749	-1.45749	-1.34991	-1.19031	-1.14681	-1.03026	-0.726253	-0.566855	-0.717114		237.4	-1.05657	-1.12341	-1.05562	-1.15692	-1.24612	-1.23033	-1.3284	-1.37983	-1.3237	-1.27428	-1.20898	-1.17557	-1.01928	-0.93886	-0.726228	-0.680464		237.4	-1.10904	-1.26139	-1.17088	-1.09243	-1.05383	-1.02352	-0.991361	-0.905772	-0.999142	-0.872282	-1.05224	-0.934861
	237.5	-1.41596	-1.35193	-1.41564	-1.35098	-1.38966	-1.43282	-1.5221	-1.49761	-1.47194	-1.35691	-1.20416	-1.15892	-1.04076	-0.73144	-0.570943	-0.719867		237.5	-1.06893	-1.13202	-1.05922	-1.16622	-1.2567	-1.24154	-1.34011	-1.40002	-1.34525	-1.28649	-1.22532	-1.17693	-1.03433	-0.940493	-0.730384	-0.683974		237.5	-1.11614	-1.25939	-1.17239	-1.09785	-1.05862	-1.02148	-0.992934	-0.901686	-0.99408	-0.866287	-1.04473	-0.937028
	237.6	-1.42786	-1.36396	-1.43332	-1.36137	-1.4066	-1.44263	-1.53094	-1.50371	-1.48159	-1.36325	-1.22219	-1.16904	-1.04629	-0.740825	-0.572828	-0.720673		237.6	-1.07801	-1.1414	-1.05792	-1.17507	-1.26482	-1.25177	-1.351	-1.41502	-1.36506	-1.29644	-1.23972	-1.17918	-1.04607	-0.936398	-0.735376	-0.68396		237.6	-1.11929	-1.25337	-1.17119	-1.1046	-1.06214	-1.01618	-0.991676	-0.89911	-0.987474	-0.862086	-1.03833	-0.937852
	237.7	-1.43912	-1.37559	-1.44994	-1.36845	-1.41838	-1.44967	-1.53626	-1.50927	-1.48909	-1.36624	-1.24147	-1.17556	-1.04665	-0.749024	-0.574076	-0.716485		237.7	-1.09044	-1.15373	-1.06753	-1.1888	-1.27465	-1.26613	-1.3647	-1.42646	-1.38267	-1.30947	-1.25219	-1.18542	-1.06037	-0.934001	-0.743997	-0.687135		237.7	-1.12182	-1.24782	-1.17046	-1.1136	-1.06702	-1.01306	-0.986226	-0.899885	-0.980982	-0.856422	-1.03165	-0.939079
	237.8	-1.45023	-1.38539	-1.46554	-1.37406	-1.43178	-1.45656	-1.54403	-1.51242	-1.49902	-1.36795	-1.25698	-1.18128	-1.04758	-0.756027	-0.572983	-0.713151		237.8	-1.09973	-1.15985	-1.07463	-1.19848	-1.27792	-1.27433	-1.37571	-1.43721	-1.39089	-1.31575	-1.26068	-1.18448	-1.06952	-0.930697	-0.747624	-0.685046		237.8	-1.12671	-1.24113	-1.1716	-1.1264	-1.07418	-1.01226	-0.982154	-0.904851	-0.975952	-0.85257	-1.02471	-0.938803
	237.9	-1.45815	-1.39476	-1.47623	-1.37844	-1.4437	-1.46106	-1.54881	-1.50857	-1.50561	-1.36977	-1.26977	-1.18656	-1.04855	-0.763322	-0.571284	-0.710246		237.9	-1.10382	-1.17008	-1.08222	-1.21148	-1.27828	-1.28815	-1.38638	-1.44898	-1.4049	-1.32704	-1.2666	-1.18711	-1.07972	-0.929831	-0.756068	-0.684656		237.9	-1.13136	-1.2315	-1.16919	-1.14007	-1.08	-1.01064	-0.974788	-0.910953	-0.969957	-0.853037	-1.01764	-0.941171
	238	-1.46846	-1.40361	-1.48762	-1.38384	-1.45572	-1.46806	-1.55952	-1.50878	-1.51276	-1.37702	-1.2832	-1.1891	-1.05532	-0.771402	-0.574575	-0.708135		238	-1.10666	-1.17456	-1.08697	-1.22016	-1.27874	-1.2994	-1.39863	-1.45795	-1.41524	-1.33617	-1.26913	-1.18873	-1.08656	-0.928704	-0.758621	-0.683005		238	-1.13301	-1.22389	-1.16456	-1.15229	-1.08719	-1.00622	-0.965884	-0.910713	-0.963668	-0.851304	-1.01198	-0.940919
	238.1	-1.47759	-1.41367	-1.49882	-1.39569	-1.47244	-1.47627	-1.56979	-1.51465	-1.52099	-1.38524	-1.29846	-1.19536	-1.06039	-0.777949	-0.577294	-0.709124		238.1	-1.11161	-1.18051	-1.08804	-1.23076	-1.28158	-1.31297	-1.41098	-1.47238	-1.42354	-1.34701	-1.2729	-1.19483	-1.09634	-0.929896	-0.764364	-0.683753		238.1	-1.13594	-1.22327	-1.16199	-1.16399	-1.09726	-1.00531	-0.956299	-0.915358	-0.960123	-0.854525	-1.01025	-0.945771
	238.2	-1.48704	-1.42611	-1.51047	-1.40824	-1.48875	-1.4829	-1.57997	-1.51804	-1.5268	-1.39356	-1.31426	-1.20335	-1.064	-0.78159	-0.582819	-0.710282		238.2	-1.1138	-1.1895	-1.09012	-1.23622	-1.2795	-1.32129	-1.41731	-1.48391	-1.42919	-1.35717	-1.27356	-1.19915	-1.10137	-0.933953	-0.767224	-0.685639		238.2	-1.14173	-1.22691	-1.16473	-1.18474	-1.11089	-1.00793	-0.949636	-0.928965	-0.960136	-0.864537	-1.01501	-0.958726
	238.3	-1.49543	-1.44226	-1.51904	-1.42039	-1.50692	-1.49255	-1.59078	-1.52564	-1.53319	-1.40094	-1.33008	-1.20909	-1.06773	-0.787671	-0.588076	-0.713233		238.3	-1.12088	-1.19637	-1.09614	-1.24182	-1.27657	-1.33018	-1.4202	-1.49589	-1.43669	-1.3637	-1.27684	-1.20243	-1.10623	-0.938304	-0.772458	-0.68691		238.3	-1.14508	-1.23301	-1.16672	-1.20225	-1.11961	-1.00916	-0.941452	-0.938065	-0.960894	-0.874391	-1.01871	-0.968289
	238.4	-1.50657	-1.46096	-1.53262	-1.44069	-1.52804	-1.50166	-1.60557	-1.5391	-1.54642	-1.40946	-1.34419	-1.21841	-1.07393	-0.793194	-0.595665	-0.717934		238.4	-1.12389	-1.19831	-1.10298	-1.24169	-1.27137	-1.33498	-1.42099	-1.50692	-1.43846	-1.36931	-1.27343	-1.20322	-1.10675	-0.943418	-0.775443	-0.689722		238.4	-1.14862	-1.23669	-1.16693	-1.21552	-1.1245	-1.00783	-0.933648	-0.947559	-0.963111	-0.880955	-1.02031	-0.977958
	238.5	-1.51654	-1.47753	-1.54314	-1.4603	-1.54985	-1.51123	-1.62339	-1.55273	-1.55818	-1.42003	-1.35856	-1.22743	-1.08057	-0.798753	-0.601927	-0.720217		238.5	-1.12703	-1.20319	-1.11082	-1.24263	-1.26869	-1.34099	-1.42614	-1.51916	-1.44818	-1.37864	-1.27474	-1.20623	-1.1091	-0.953677	-0.778971	-0.692999		238.5	-1.14954	-1.23807	-1.16282	-1.22383	-1.12773	-1.00992	-0.926951	-0.955411	-0.963281	-0.887685	-1.02113	-0.984994
	238.6	-1.52226	-1.49433	-1.55311	-1.4767	-1.57213	-1.51764	-1.63713	-1.56502	-1.56462	-1.42821	-1.37189	-1.2376	-1.0848	-0.803345	-0.607231	-0.715926		238.6	-1.13345	-1.20715	-1.12121	-1.2407	-1.2688	-1.34995	-1.43016	-1.53199	-1.46154	-1.39393	-1.27692	-1.21073	-1.11074	-0.962326	-0.78315	-0.696864		238.6	-1.14736	-1.24078	-1.15684	-1.2273	-1.13134	-1.00606	-0.919078	-0.960097	-0.957749	-0.89298	-1.02108	-0.991959
	238.7	-1.52979	-1.50836	-1.56955	-1.49611	-1.59438	-1.52676	-1.65268	-1.58289	-1.57099	-1.4362	-1.3875	-1.2502	-1.08935	-0.804082	-0.613844	-0.70753		238.7	-1.13966	-1.21098	-1.13214	-1.23875	-1.27188	-1.35415	-1.42916	-1.53993	-1.47068	-1.40693	-1.278	-1.21412	-1.11109	-0.967596	-0.787589	-0.694507		238.7	-1.14915	-1.2422	-1.15288	-1.22846	-1.1357	-1.00584	-0.910338	-0.959293	-0.951806	-0.897969	-1.01819	-0.994687
	238.8	-1.53565	-1.52106	-1.58594	-1.51382	-1.61677	-1.53576	-1.66333	-1.60418	-1.57635	-1.44429	-1.40262	-1.2618	-1.09445	-0.806099	-0.620004	-0.699828		238.8	-1.14443	-1.21195	-1.14121	-1.23621	-1.27221	-1.35499	-1.42916	-1.54595	-1.47948	-1.41656	-1.28014	-1.21353	-1.11283	-0.969115	-0.790104	-0.689512		238.8	-1.15003	-1.24279	-1.15083	-1.22967	-1.13563	-1.00394	-0.901753	-0.961916	-0.946753	-0.899652	-1.01721	-0.998935
	238.9	-1.54035	-1.5307	-1.60199	-1.53317	-1.63659	-1.5416	-1.67204	-1.62116	-1.5795	-1.45335	-1.41545	-1.27191	-1.09652	-0.809062	-0.626869	-0.690271		238.9	-1.14795	-1.21365	-1.15083	-1.23379	-1.27564	-1.34913	-1.42799	-1.54848	-1.48513	-1.42587	-1.28412	-1.2124	-1.11288	-0.971947	-0.78992	-0.683268		238.9	-1.15039	-1.23771	-1.14432	-1.22906	-1.13243	-0.995429	-0.890765	-0.961364	-0.938442	-0.897164	-1.01161	-0.999844
	239	-1.53891	-1.54147	-1.61554	-1.55014	-1.65536	-1.54781	-1.67956	-1.6359	-1.58353	-1.46046	-1.42744	-1.27824	-1.09736	-0.811413	-0.629247	-0.679546		239	-1.14785	-1.21437	-1.15727	-1.23212	-1.27317	-1.34252	-1.42804	-1.54361	-1.489	-1.43123	-1.28521	-1.20548	-1.11271	-0.969417	-0.788999	-0.671995		239	-1.14547	-1.22491	-1.13068	-1.22191	-1.12563	-0.985046	-0.877171	-0.952813	-0.927092	-0.887015	-1.00217	-0.992422
	239.1	-1.53436	-1.54721	-1.62801	-1.56499	-1.67232	-1.55113	-1.68756	-1.65171	-1.58921	-1.4645	-1.4386	-1.28228	-1.09799	-0.809509	-0.634109	-0.667358		239.1	-1.14367	-1.21999	-1.16251	-1.23052	-1.2717	-1.33795	-1.42679	-1.5391	-1.49274	-1.4371	-1.28945	-1.20026	-1.11323	-0.962654	-0.788602	-0.657216		239.1	-1.14757	-1.21521	-1.12304	-1.21815	-1.12559	-0.981015	-0.865887	-0.947899	-0.918076	-0.880342	-0.995422	-0.989022
	239.2	-1.52839	-1.54908	-1.63435	-1.57559	-1.68445	-1.55356	-1.69188	-1.6635	-1.58992	-1.46659	-1.44864	-1.28397	-1.09416	-0.807725	-0.637701	-0.653123		239.2	-1.14326	-1.23033	-1.166	-1.23232	-1.27036	-1.33464	-1.42562	-1.5354	-1.50212	-1.44253	-1.29606	-1.1986	-1.11575	-0.959786	-0.79075	-0.645052		239.2	-1.15246	-1.20897	-1.11663	-1.21479	-1.1252	-0.977828	-0.856882	-0.939473	-0.907626	-0.873913	-0.990864	-0.983506
	239.3	-1.52266	-1.5522	-1.64061	-1.58366	-1.69702	-1.55646	-1.69473	-1.67573	-1.59031	-1.47185	-1.46075	-1.28611	-1.09685	-0.81129	-0.642006	-0.643461		239.3	-1.14483	-1.23897	-1.16821	-1.23534	-1.27188	-1.3333	-1.42697	-1.53215	-1.51226	-1.44225	-1.30183	-1.19907	-1.11863	-0.955149	-0.794919	-0.636889		239.3	-1.15932	-1.20224	-1.10846	-1.20902	-1.12528	-0.971294	-0.850165	-0.93399	-0.900646	-0.868372	-0.984223	-0.979333
	239.4	-1.51933	-1.55678	-1.64852	-1.59363	-1.71021	-1.55915	-1.69726	-1.68783	-1.59329	-1.47889	-1.47379	-1.28769	-1.09749	-0.816016	-0.646922	-0.632673		239.4	-1.14337	-1.24506	-1.17556	-1.24374	-1.27534	-1.33091	-1.43122	-1.52507	-1.51748	-1.44077	-1.30933	-1.19962	-1.122	-0.949129	-0.796125	-0.629855		239.4	-1.16759	-1.19612	-1.10536	-1.2057	-1.12316	-0.969169	-0.845496	-0.930674	-0.892	-0.866157	-0.976315	-0.976373
	239.5	-1.51736	-1.56231	-1.65445	-1.59969	-1.71947	-1.56374	-1.69693	-1.70042	-1.59724	-1.48464	-1.4822	-1.28966	-1.09735	-0.824374	-0.648778	-0.62373		239.5	-1.14454	-1.25045	-1.18497	-1.25399	-1.27745	-1.32605	-1.43566	-1.51936	-1.52342	-1.43719	-1.31562	-1.19984	-1.12688	-0.946933	-0.796095	-0.624005		239.5	-1.17694	-1.1934	-1.10258	-1.20155	-1.12288	-0.966782	-0.840811	-0.929714	-0.882172	-0.863944	-0.96778	-0.971622
	239.6	-1.51719	-1.57098	-1.6571	-1.60665	-1.72607	-1.56859	-1.69893	-1.71057	-1.60138	-1.48582	-1.49132	-1.29188	-1.09721	-0.836006	-0.651858	-0.620138		239.6	-1.14266	-1.25549	-1.19697	-1.26624	-1.27688	-1.32182	-1.43821	-1.51528	-1.52931	-1.43626	-1.32166	-1.20377	-1.12734	-0.943429	-0.795936	-0.619473		239.6	-1.18498	-1.19481	-1.09908	-1.19446	-1.12646	-0.965357	-0.832906	-0.928746	-0.87135	-0.861925	-0.960868	-0.967463
	239.7	-1.51629	-1.57975	-1.65507	-1.61153	-1.7287	-1.57326	-1.702	-1.71924	-1.60622	-1.4863	-1.50131	-1.29244	-1.09913	-0.845867	-0.650794	-0.618177		239.7	-1.13778	-1.25876	-1.20752	-1.27642	-1.27048	-1.31711	-1.44155	-1.51017	-1.53252	-1.43361	-1.32572	-1.20869	-1.12301	-0.940773	-0.791723	-0.61309		239.7	-1.18938	-1.19759	-1.09322	-1.1847	-1.12906	-0.965071	-0.825937	-0.927592	-0.861226	-0.858266	-0.954923	-0.960716
	239.8	-1.52082	-1.59532	-1.65595	-1.61678	-1.73212	-1.57871	-1.70884	-1.73063	-1.61345	-1.49056	-1.5138	-1.29679	-1.10704	-0.856519	-0.650768	-0.620986		239.8	-1.13553	-1.25936	-1.21544	-1.28623	-1.26728	-1.31821	-1.44704	-1.50937	-1.53445	-1.43122	-1.32849	-1.21649	-1.11828	-0.936128	-0.788358	-0.610553		239.8	-1.19962	-1.21147	-1.09431	-1.17915	-1.13605	-0.966876	-0.826579	-0.931297	-0.856898	-0.862553	-0.950313	-0.959682
	239.9	-1.5243	-1.60813	-1.65541	-1.62702	-1.73142	-1.58173	-1.71169	-1.73695	-1.61957	-1.49591	-1.52082	-1.29951	-1.1122	-0.861712	-0.64986	-0.626412		239.9	-1.13236	-1.25828	-1.2226	-1.29406	-1.26598	-1.31937	-1.44893	-1.50613	-1.53359	-1.43101	-1.32744	-1.2235	-1.11136	-0.934889	-0.78125	-0.610564		239.9	-1.20984	-1.22572	-1.09657	-1.17298	-1.14188	-0.968114	-0.826604	-0.936939	-0.856661	-0.868992	-0.949446	-0.961873
	240	-1.52827	-1.62377	-1.65544	-1.64044	-1.73392	-1.58717	-1.71584	-1.74792	-1.62813	-1.50591	-1.52719	-1.3079	-1.12032	-0.866598	-0.649134	-0.633841		240	-1.12642	-1.25405	-1.22855	-1.30312	-1.26334	-1.3204	-1.44902	-1.50083	-1.53161	-1.4268	-1.32394	-1.229	-1.10264	-0.931869	-0.770962	-0.608085		240	-1.21833	-1.24352	-1.10318	-1.17296	-1.15161	-0.969226	-0.827649	-0.947052	-0.860962	-0.879024	-0.951266	-0.966586
	240.1	-1.53339	-1.64019	-1.65544	-1.65828	-1.73218	-1.59391	-1.72307	-1.75957	-1.63973	-1.51668	-1.5287	-1.32016	-1.12682	-0.870349	-0.649678	-0.645513		240.1	-1.12351	-1.24948	-1.23755	-1.31013	-1.26127	-1.32105	-1.44543	-1.49408	-1.52815	-1.42388	-1.31639	-1.23228	-1.09344	-0.930486	-0.76169	-0.606385		240.1	-1.22727	-1.26296	-1.11058	-1.17448	-1.15815	-0.976069	-0.829503	-0.953962	-0.867773	-0.889169	-0.952116	-0.97429
	240.2	-1.53993	-1.65432	-1.65448	-1.67437	-1.73073	-1.60352	-1.7317	-1.76841	-1.64994	-1.52831	-1.52717	-1.33058	-1.13835	-0.871605	-0.650613	-0.656135		240.2	-1.11502	-1.24107	-1.2389	-1.31076	-1.2574	-1.31767	-1.43793	-1.48593	-1.52494	-1.41848	-1.30766	-1.23233	-1.08211	-0.927321	-0.750063	-0.599848		240.2	-1.23452	-1.27794	-1.11844	-1.1736	-1.1628	-0.984432	-0.833446	-0.959497	-0.877825	-0.899397	-0.955835	-0.983537
	240.3	-1.54688	-1.66538	-1.65444	-1.6919	-1.72994	-1.61209	-1.7417	-1.77853	-1.6581	-1.54417	-1.52907	-1.33823	-1.14656	-0.874392	-0.659621	-0.66662		240.3	-1.1031	-1.23497	-1.2385	-1.3088	-1.25291	-1.31596	-1.42664	-1.47881	-1.5257	-1.41289	-1.2947	-1.23115	-1.07012	-0.920904	-0.737893	-0.591509		240.3	-1.23609	-1.28902	-1.12467	-1.16871	-1.16418	-0.991452	-0.840466	-0.961573	-0.884906	-0.905092	-0.961267	-0.990861
	240.4	-1.55196	-1.67489	-1.65828	-1.70796	-1.73122	-1.6195	-1.75299	-1.79149	-1.66456	-1.5616	-1.52915	-1.34704	-1.1557	-0.874258	-0.672979	-0.672676		240.4	-1.09442	-1.22591	-1.23555	-1.30228	-1.24703	-1.31028	-1.41523	-1.47225	-1.52133	-1.40298	-1.28398	-1.22785	-1.05337	-0.911809	-0.721099	-0.583783		240.4	-1.2363	-1.30328	-1.13134	-1.16774	-1.16557	-1.00083	-0.849742	-0.965807	-0.894292	-0.907293	-0.967121	-0.995651
	240.5	-1.555	-1.68224	-1.65777	-1.71962	-1.73172	-1.62624	-1.76103	-1.79949	-1.66882	-1.57522	-1.52669	-1.35641	-1.16053	-0.872341	-0.685999	-0.677344		240.5	-1.08868	-1.22084	-1.23641	-1.30196	-1.24664	-1.30984	-1.40468	-1.46922	-1.52239	-1.39646	-1.27639	-1.22801	-1.04329	-0.905272	-0.710646	-0.578618		240.5	-1.23789	-1.31397	-1.13858	-1.16917	-1.16487	-1.01286	-0.859441	-0.972858	-0.904111	-0.913922	-0.972391	-0.998723
	240.6	-1.5531	-1.68289	-1.65524	-1.7256	-1.72878	-1.63131	-1.76898	-1.803	-1.66751	-1.5883	-1.52192	-1.36219	-1.16146	-0.869053	-0.69956	-0.67594		240.6	-1.08134	-1.21318	-1.2407	-1.29905	-1.24199	-1.30655	-1.3901	-1.46179	-1.52255	-1.39014	-1.26594	-1.22238	-1.03231	-0.899633	-0.697887	-0.571555		240.6	-1.23642	-1.31931	-1.14128	-1.16886	-1.16159	-1.02373	-0.862728	-0.977319	-0.915033	-0.915087	-0.978605	-1.00317
	240.7	-1.54697	-1.68176	-1.65153	-1.72922	-1.72283	-1.63645	-1.77603	-1.80623	-1.66629	-1.59815	-1.51551	-1.36614	-1.16378	-0.865045	-0.708787	-0.67429		240.7	-1.0744	-1.20166	-1.2403	-1.29805	-1.2372	-1.30358	-1.37757	-1.45499	-1.51923	-1.38066	-1.25807	-1.2164	-1.02373	-0.892192	-0.686678	-0.561658		240.7	-1.23491	-1.32232	-1.13673	-1.16614	-1.15929	-1.03291	-0.864915	-0.975748	-0.922971	-0.912887	-0.983926	-1.00403
	240.8	-1.54059	-1.67317	-1.64884	-1.7262	-1.7129	-1.63677	-1.77527	-1.80576	-1.65889	-1.60402	-1.511	-1.36927	-1.16134	-0.856864	-0.713999	-0.671384		240.8	-1.06473	-1.19182	-1.23776	-1.29307	-1.2351	-1.2964	-1.36405	-1.4516	-1.51125	-1.37422	-1.25034	-1.20959	-1.01782	-0.882958	-0.677529	-0.553289		240.8	-1.23321	-1.31977	-1.12789	-1.16341	-1.15561	-1.04238	-0.867781	-0.974818	-0.926936	-0.907288	-0.986681	-1.00295
	240.9	-1.53198	-1.66155	-1.64187	-1.72021	-1.69941	-1.6339	-1.77317	-1.80407	-1.65012	-1.60515	-1.50692	-1.36886	-1.15844	-0.849539	-0.718828	-0.664673		240.9	-1.05446	-1.18431	-1.22955	-1.28802	-1.23121	-1.29069	-1.34983	-1.4439	-1.5035	-1.36454	-1.24911	-1.20374	-1.01263	-0.870115	-0.665377	-0.542987		240.9	-1.22959	-1.31506	-1.12064	-1.15904	-1.1524	-1.04845	-0.871098	-0.970168	-0.925784	-0.900379	-0.99005	-0.999375
	241	-1.52011	-1.64684	-1.63359	-1.71197	-1.68482	-1.62545	-1.76511	-1.79709	-1.63909	-1.60009	-1.49922	-1.36453	-1.15057	-0.838535	-0.7196	-0.654477		241	-1.04778	-1.17916	-1.22033	-1.28167	-1.22662	-1.28645	-1.33482	-1.43856	-1.49548	-1.35503	-1.24752	-1.19843	-1.00894	-0.85634	-0.655447	-0.53457		241	-1.22301	-1.31158	-1.11191	-1.15554	-1.14989	-1.05078	-0.871584	-0.962139	-0.920553	-0.892444	-0.99265	-0.990504
	241.1	-1.50935	-1.6335	-1.62532	-1.7026	-1.66703	-1.61837	-1.75634	-1.78991	-1.62761	-1.59291	-1.49037	-1.36242	-1.14625	-0.826279	-0.717144	-0.645641		241.1	-1.03768	-1.16843	-1.20796	-1.27278	-1.22111	-1.27963	-1.32058	-1.42927	-1.48136	-1.34359	-1.24967	-1.19377	-1.00342	-0.842404	-0.640627	-0.527097		241.1	-1.21919	-1.30632	-1.10406	-1.15272	-1.14283	-1.0494	-0.869519	-0.950727	-0.917342	-0.882998	-0.995651	-0.981842
	241.2	-1.49431	-1.62044	-1.61202	-1.69076	-1.64709	-1.60746	-1.74303	-1.77997	-1.61691	-1.58765	-1.47666	-1.35652	-1.13924	-0.816559	-0.707598	-0.639366		241.2	-1.03079	-1.1598	-1.1995	-1.26556	-1.21644	-1.2771	-1.31553	-1.4235	-1.47306	-1.33612	-1.25223	-1.18991	-1.00411	-0.833405	-0.627586	-0.523705		241.2	-1.21403	-1.29864	-1.09714	-1.1458	-1.13386	-1.0454	-0.869491	-0.941738	-0.916069	-0.877626	-1.00085	-0.976792
	241.3	-1.47851	-1.60811	-1.60173	-1.68289	-1.62942	-1.59749	-1.73082	-1.76789	-1.60651	-1.57876	-1.46393	-1.35022	-1.1319	-0.805676	-0.695699	-0.633129		241.3	-1.02309	-1.15277	-1.1909	-1.25812	-1.21237	-1.27643	-1.31085	-1.41643	-1.46383	-1.32545	-1.25345	-1.18634	-1.00228	-0.825819	-0.61507	-0.521872		241.3	-1.2085	-1.28997	-1.09106	-1.13693	-1.12829	-1.04164	-0.870059	-0.930119	-0.91401	-0.869911	-1.00518	-0.968702
	241.4	-1.46666	-1.60173	-1.59317	-1.67662	-1.61594	-1.59082	-1.71924	-1.75769	-1.59918	-1.57095	-1.45434	-1.34525	-1.12867	-0.800425	-0.683738	-0.629691		241.4	-1.01729	-1.14713	-1.18513	-1.2487	-1.20848	-1.27879	-1.31009	-1.40962	-1.45611	-1.31671	-1.25736	-1.18503	-1.00444	-0.814021	-0.607285	-0.523937		241.4	-1.20108	-1.28098	-1.08678	-1.12822	-1.12084	-1.0358	-0.872843	-0.915534	-0.909228	-0.862851	-1.00564	-0.956202
	241.5	-1.4603	-1.5947	-1.587	-1.67384	-1.60461	-1.58675	-1.71095	-1.7501	-1.59234	-1.56313	-1.44724	-1.3443	-1.12692	-0.801101	-0.681102	-0.630522		241.5	-1.01148	-1.14118	-1.18068	-1.23747	-1.20668	-1.28202	-1.30873	-1.407	-1.4503	-1.31336	-1.26188	-1.18614	-1.00823	-0.807899	-0.60323	-0.531564		241.5	-1.19296	-1.27633	-1.08732	-1.12213	-1.11179	-1.03312	-0.875804	-0.905632	-0.904858	-0.85907	-1.00367	-0.944644
	241.6	-1.4561	-1.59361	-1.58376	-1.67436	-1.59557	-1.58588	-1.70423	-1.74306	-1.58949	-1.56002	-1.43984	-1.3462	-1.12487	-0.808226	-0.679435	-0.630173		241.6	-1.01119	-1.13325	-1.1774	-1.22893	-1.20508	-1.28378	-1.30867	-1.40386	-1.44625	-1.31045	-1.26765	-1.18676	-1.00904	-0.806091	-0.599349	-0.543018		241.6	-1.17924	-1.2708	-1.0875	-1.11402	-1.10221	-1.02629	-0.881168	-0.892049	-0.901397	-0.855374	-1.00039	-0.930769
	241.7	-1.45116	-1.59474	-1.57809	-1.67401	-1.58748	-1.58336	-1.6967	-1.73462	-1.5858	-1.55721	-1.43285	-1.34726	-1.1253	-0.813671	-0.676239	-0.629179		241.7	-1.0101	-1.12029	-1.17908	-1.22236	-1.20405	-1.28753	-1.3114	-1.4021	-1.4445	-1.30901	-1.26989	-1.1852	-1.00916	-0.803264	-0.596916	-0.55513		241.7	-1.16355	-1.26297	-1.08771	-1.1057	-1.09463	-1.01764	-0.882501	-0.882228	-0.898691	-0.853269	-0.997391	-0.923674
	241.8	-1.44525	-1.59604	-1.57421	-1.67637	-1.57999	-1.58266	-1.69165	-1.7284	-1.58469	-1.55367	-1.42577	-1.34999	-1.1246	-0.814474	-0.671459	-0.628869		241.8	-1.00252	-1.10344	-1.17923	-1.21343	-1.19592	-1.28446	-1.30984	-1.39626	-1.43791	-1.30681	-1.26825	-1.17945	-1.00585	-0.799479	-0.589132	-0.560654		241.8	-1.1466	-1.25386	-1.08818	-1.09669	-1.08295	-1.01246	-0.88349	-0.872516	-0.894017	-0.850575	-0.992272	-0.919087
	241.9	-1.4391	-1.59647	-1.56779	-1.67544	-1.573	-1.58195	-1.68898	-1.72304	-1.58079	-1.54959	-1.41959	-1.3558	-1.12328	-0.816705	-0.668494	-0.627947		241.9	-0.999524	-1.08538	-1.17935	-1.20499	-1.18569	-1.28638	-1.3095	-1.39229	-1.43217	-1.30417	-1.26148	-1.17357	-1.00217	-0.797221	-0.588606	-0.565678		241.9	-1.13009	-1.24529	-1.08443	-1.08496	-1.07648	-1.00691	-0.879914	-0.864761	-0.88931	-0.843661	-0.986453	-0.91345
	242	-1.42753	-1.59362	-1.563	-1.67531	-1.57044	-1.58203	-1.68525	-1.71397	-1.57711	-1.54408	-1.41714	-1.35851	-1.11779	-0.816732	-0.668082	-0.622868		242	-0.99107	-1.06866	-1.17433	-1.19294	-1.17128	-1.28555	-1.30398	-1.38526	-1.42273	-1.2977	-1.25017	-1.16651	-0.993837	-0.793282	-0.587615	-0.565865		242	-1.11364	-1.23419	-1.08074	-1.0728	-1.07051	-1.00098	-0.879716	-0.859906	-0.88817	-0.838011	-0.978609	-0.908073
	242.1	-1.41559	-1.58757	-1.55916	-1.67589	-1.56779	-1.58137	-1.67868	-1.7047	-1.56891	-1.53701	-1.4141	-1.36074	-1.11028	-0.81167	-0.668321	-0.616473		242.1	-0.981266	-1.05058	-1.1616	-1.17999	-1.15713	-1.28111	-1.29723	-1.37517	-1.4104	-1.28687	-1.2368	-1.15625	-0.987352	-0.786766	-0.586751	-0.564938		242.1	-1.0965	-1.22142	-1.07647	-1.06756	-1.06261	-0.996793	-0.882846	-0.857131	-0.885988	-0.834656	-0.971882	-0.902235
	242.2	-1.40313	-1.57923	-1.55966	-1.6764	-1.56628	-1.58183	-1.6735	-1.6992	-1.55916	-1.532	-1.41206	-1.36232	-1.10407	-0.809824	-0.671559	-0.607112		242.2	-0.970475	-1.03302	-1.15045	-1.16892	-1.14603	-1.27704	-1.28924	-1.36466	-1.39756	-1.27839	-1.22053	-1.14769	-0.982916	-0.78275	-0.584589	-0.563775		242.2	-1.08267	-1.21404	-1.07497	-1.06482	-1.05434	-0.99347	-0.888525	-0.856749	-0.885886	-0.835161	-0.96892	-0.899572
	242.3	-1.38978	-1.56524	-1.55877	-1.67773	-1.5667	-1.57827	-1.66775	-1.69137	-1.54676	-1.52321	-1.40776	-1.36339	-1.09173	-0.805945	-0.673566	-0.596734		242.3	-0.959409	-1.01438	-1.13571	-1.15695	-1.13316	-1.26877	-1.27783	-1.35411	-1.3831	-1.26594	-1.20337	-1.13898	-0.971538	-0.773842	-0.578917	-0.559941		242.3	-1.06771	-1.20288	-1.07251	-1.06288	-1.0447	-0.994365	-0.888759	-0.858097	-0.88043	-0.831994	-0.967554	-0.898405
	242.4	-1.37163	-1.5489	-1.55469	-1.67183	-1.56601	-1.57173	-1.66178	-1.68453	-1.53082	-1.5099	-1.40191	-1.35886	-1.07786	-0.79809	-0.670059	-0.579965		242.4	-0.949414	-0.999784	-1.12305	-1.14746	-1.11935	-1.25867	-1.26792	-1.34432	-1.37001	-1.24975	-1.18481	-1.1315	-0.961654	-0.762523	-0.574562	-0.553558		242.4	-1.04969	-1.1897	-1.06784	-1.06087	-1.03638	-0.992051	-0.88965	-0.859155	-0.875065	-0.825081	-0.965859	-0.896558
	242.5	-1.35134	-1.52788	-1.54603	-1.66025	-1.55988	-1.56263	-1.65442	-1.67413	-1.50758	-1.49234	-1.39551	-1.3484	-1.06371	-0.786727	-0.66602	-0.560588		242.5	-0.937146	-0.984332	-1.10746	-1.13301	-1.10586	-1.24552	-1.25547	-1.3336	-1.35578	-1.23416	-1.1642	-1.12368	-0.953488	-0.750324	-0.571748	-0.548507		242.5	-1.03069	-1.17189	-1.05824	-1.05199	-1.02187	-0.98979	-0.887347	-0.856089	-0.861384	-0.812843	-0.95828	-0.889181
	242.6	-1.33104	-1.50537	-1.54136	-1.64671	-1.5582	-1.55324	-1.64623	-1.66277	-1.48691	-1.47671	-1.38917	-1.33609	-1.048	-0.77707	-0.662422	-0.541519		242.6	-0.924972	-0.970744	-1.09238	-1.11974	-1.09572	-1.23558	-1.24835	-1.3284	-1.34152	-1.21992	-1.15091	-1.11662	-0.949262	-0.739673	-0.570533	-0.545173		242.6	-1.01415	-1.15834	-1.04959	-1.04696	-1.01157	-0.987246	-0.88562	-0.856784	-0.851997	-0.803206	-0.956639	-0.879883
	242.7	-1.31152	-1.48561	-1.53634	-1.63393	-1.55722	-1.54318	-1.63792	-1.65496	-1.47147	-1.46437	-1.38568	-1.32654	-1.03283	-0.772442	-0.657273	-0.524334		242.7	-0.914989	-0.96009	-1.07592	-1.10882	-1.08548	-1.22782	-1.2385	-1.32514	-1.32627	-1.20719	-1.1402	-1.11042	-0.946531	-0.730755	-0.569502	-0.544246		242.7	-1.00421	-1.14855	-1.0415	-1.0448	-1.00469	-0.985334	-0.886861	-0.858398	-0.844739	-0.796213	-0.952986	-0.872195
	242.8	-1.29316	-1.4688	-1.52902	-1.61786	-1.55372	-1.53125	-1.62821	-1.64725	-1.45467	-1.45109	-1.37955	-1.31607	-1.02248	-0.767265	-0.647502	-0.509492		242.8	-0.908544	-0.949606	-1.05943	-1.09751	-1.08035	-1.21531	-1.22925	-1.31972	-1.31288	-1.19731	-1.13736	-1.10327	-0.948679	-0.722039	-0.569142	-0.543311		242.8	-0.994847	-1.13947	-1.03512	-1.04582	-1.00036	-0.97968	-0.886382	-0.858101	-0.838381	-0.792805	-0.950568	-0.864307
	242.9	-1.27522	-1.45252	-1.51774	-1.60403	-1.54893	-1.51752	-1.61705	-1.64005	-1.43838	-1.43424	-1.37322	-1.30366	-1.0104	-0.764892	-0.634078	-0.49609		242.9	-0.900616	-0.936061	-1.04212	-1.08323	-1.07362	-1.20258	-1.21775	-1.31453	-1.29831	-1.19141	-1.13327	-1.09458	-0.952182	-0.713747	-0.567827	-0.538475		242.9	-0.983918	-1.13145	-1.0265	-1.04121	-0.996863	-0.969998	-0.8842	-0.853414	-0.829068	-0.792166	-0.946099	-0.857049
	243	-1.25897	-1.43764	-1.50804	-1.59122	-1.54074	-1.50373	-1.60298	-1.63566	-1.4253	-1.42071	-1.36697	-1.28962	-1.00055	-0.763293	-0.621228	-0.48428		243	-0.890751	-0.920068	-1.02114	-1.06641	-1.06041	-1.18402	-1.20249	-1.30664	-1.28019	-1.18297	-1.12567	-1.08152	-0.954164	-0.702926	-0.564665	-0.534251		243	-0.969395	-1.11818	-1.01331	-1.02693	-0.992754	-0.956704	-0.878379	-0.842664	-0.816117	-0.783863	-0.936153	-0.850165
	243.1	-1.24837	-1.4272	-1.50117	-1.57625	-1.53267	-1.49517	-1.59087	-1.633	-1.41907	-1.41103	-1.3651	-1.27935	-0.993664	-0.766658	-0.612191	-0.481499		243.1	-0.880013	-0.904377	-0.999067	-1.04623	-1.04742	-1.16407	-1.18646	-1.29652	-1.26103	-1.16953	-1.11531	-1.06717	-0.956964	-0.690723	-0.560737	-0.529652		243.1	-0.955416	-1.10477	-1.0027	-1.01169	-0.990703	-0.94117	-0.877468	-0.831076	-0.804871	-0.778167	-0.924049	-0.839728
	243.2	-1.23743	-1.41481	-1.49115	-1.55925	-1.52478	-1.488	-1.57642	-1.62616	-1.41364	-1.40148	-1.3614	-1.26849	-0.98559	-0.772287	-0.60391	-0.478684		243.2	-0.867312	-0.888513	-0.979949	-1.02585	-1.03501	-1.14239	-1.16806	-1.2808	-1.24258	-1.15704	-1.10404	-1.05078	-0.956842	-0.680321	-0.557324	-0.524507		243.2	-0.942803	-1.09588	-0.994789	-0.993572	-0.98826	-0.925646	-0.879107	-0.818745	-0.793139	-0.773911	-0.91061	-0.830782
	243.3	-1.23076	-1.40994	-1.48113	-1.55048	-1.52056	-1.48258	-1.56826	-1.6211	-1.41317	-1.39911	-1.35522	-1.26162	-0.982797	-0.784211	-0.600162	-0.48021		243.3	-0.85458	-0.872609	-0.961809	-1.00547	-1.02063	-1.12431	-1.15177	-1.26187	-1.22405	-1.1454	-1.09262	-1.03822	-0.95441	-0.671852	-0.552491	-0.518194		243.3	-0.930886	-1.08887	-0.991794	-0.976961	-0.991404	-0.908109	-0.880385	-0.806352	-0.783619	-0.772953	-0.8991	-0.824307
	243.4	-1.22169	-1.40194	-1.47041	-1.53767	-1.51724	-1.47615	-1.55717	-1.61308	-1.4102	-1.39764	-1.34627	-1.25264	-0.977201	-0.793694	-0.596218	-0.480929		243.4	-0.837207	-0.854064	-0.945546	-0.986213	-1.00246	-1.1087	-1.13641	-1.2444	-1.20507	-1.13114	-1.07662	-1.02481	-0.949438	-0.661517	-0.550659	-0.508946		243.4	-0.926079	-1.08484	-0.992863	-0.961758	-0.994845	-0.897575	-0.881073	-0.800356	-0.778313	-0.776614	-0.889952	-0.822356
	243.5	-1.21602	-1.39552	-1.46183	-1.52615	-1.51331	-1.47421	-1.55029	-1.60758	-1.4083	-1.39787	-1.33968	-1.24941	-0.977665	-0.804498	-0.594144	-0.484616		243.5	-0.816035	-0.83403	-0.92833	-0.968035	-0.983195	-1.08822	-1.12028	-1.22124	-1.18414	-1.1142	-1.05714	-1.01158	-0.941372	-0.652193	-0.546448	-0.499316		243.5	-0.921267	-1.08	-0.996465	-0.948283	-0.998511	-0.891587	-0.884195	-0.796159	-0.775526	-0.781474	-0.882847	-0.826781
	243.6	-1.21123	-1.38525	-1.44989	-1.51711	-1.50565	-1.46848	-1.54297	-1.59924	-1.40365	-1.40006	-1.33002	-1.24385	-0.972423	-0.813697	-0.59132	-0.48922		243.6	-0.795663	-0.817904	-0.913456	-0.954444	-0.964188	-1.06928	-1.10493	-1.19777	-1.16476	-1.09718	-1.03458	-1.00011	-0.932064	-0.642657	-0.547197	-0.491183		243.6	-0.911828	-1.07683	-1.00014	-0.93073	-1.00138	-0.890079	-0.883456	-0.792415	-0.770677	-0.784831	-0.874633	-0.827077
	243.7	-1.21191	-1.37567	-1.4418	-1.50853	-1.50077	-1.46868	-1.53941	-1.59234	-1.40337	-1.40482	-1.32478	-1.24321	-0.972092	-0.822371	-0.595351	-0.49913		243.7	-0.770968	-0.800642	-0.896181	-0.944629	-0.945762	-1.04868	-1.08895	-1.17452	-1.14363	-1.07793	-1.01265	-0.989649	-0.919544	-0.631882	-0.547006	-0.488596		243.7	-0.903137	-1.07454	-1.00523	-0.916487	-1.00795	-0.89014	-0.881905	-0.791403	-0.763808	-0.785981	-0.865033	-0.827654
	243.8	-1.21044	-1.36557	-1.42799	-1.49294	-1.49125	-1.46409	-1.53463	-1.58332	-1.40013	-1.40752	-1.316	-1.24288	-0.968936	-0.83002	-0.600645	-0.507101		243.8	-0.74818	-0.786611	-0.877843	-0.938826	-0.928401	-1.03103	-1.07361	-1.15586	-1.12752	-1.06278	-0.995675	-0.982306	-0.909355	-0.621193	-0.55085	-0.483593		243.8	-0.894113	-1.07325	-1.01131	-0.907694	-1.01473	-0.893397	-0.881509	-0.790698	-0.759156	-0.791005	-0.858724	-0.831641
	243.9	-1.20181	-1.34807	-1.4055	-1.47234	-1.47555	-1.45094	-1.52633	-1.56936	-1.39044	-1.40354	-1.302	-1.23685	-0.961997	-0.827857	-0.600233	-0.508645		243.9	-0.722021	-0.77034	-0.856014	-0.932991	-0.908837	-1.01496	-1.05561	-1.13867	-1.11063	-1.05046	-0.978925	-0.975495	-0.894111	-0.613753	-0.552887	-0.474133		243.9	-0.886866	-1.07031	-1.01529	-0.898587	-1.02225	-0.896892	-0.876552	-0.790434	-0.757379	-0.793825	-0.857113	-0.840046
	244	-1.19238	-1.32914	-1.3802	-1.45041	-1.45606	-1.43531	-1.51626	-1.55407	-1.37995	-1.39952	-1.28364	-1.22802	-0.95175	-0.820417	-0.594351	-0.506605		244	-0.695112	-0.753008	-0.833956	-0.929914	-0.884491	-0.999005	-1.04008	-1.12028	-1.09261	-1.03726	-0.962736	-0.96817	-0.876911	-0.604141	-0.55154	-0.464854		244	-0.879183	-1.06288	-1.01784	-0.889967	-1.03222	-0.896454	-0.87	-0.789974	-0.756452	-0.796033	-0.854502	-0.849534
	244.1	-1.17946	-1.30519	-1.35196	-1.42245	-1.43323	-1.4176	-1.50313	-1.53679	-1.36521	-1.39099	-1.26291	-1.21692	-0.941689	-0.806218	-0.588232	-0.503893		244.1	-0.666213	-0.732861	-0.808137	-0.923811	-0.855896	-0.981246	-1.02154	-1.10198	-1.07355	-1.01869	-0.942574	-0.954417	-0.859086	-0.591162	-0.547926	-0.451828		244.1	-0.87042	-1.05049	-1.01501	-0.880172	-1.03457	-0.894197	-0.856288	-0.789603	-0.753472	-0.797244	-0.850664	-0.857828
	244.2	-1.16831	-1.27984	-1.32688	-1.39541	-1.40817	-1.40119	-1.48976	-1.52073	-1.34992	-1.38064	-1.24455	-1.20634	-0.931374	-0.793868	-0.582352	-0.504606		244.2	-0.638264	-0.711497	-0.778919	-0.91128	-0.823692	-0.954667	-0.997883	-1.07761	-1.04983	-0.999327	-0.92213	-0.943109	-0.839313	-0.575934	-0.537509	-0.434344		244.2	-0.857046	-1.03505	-1.00715	-0.870598	-1.03233	-0.889162	-0.842261	-0.783738	-0.747031	-0.795456	-0.844641	-0.860061
	244.3	-1.15231	-1.24887	-1.29698	-1.36545	-1.37665	-1.37632	-1.47173	-1.49823	-1.32999	-1.36498	-1.22488	-1.18969	-0.915834	-0.779424	-0.577377	-0.500662		244.3	-0.611344	-0.689922	-0.749627	-0.89641	-0.795457	-0.932788	-0.97485	-1.05247	-1.02585	-0.981578	-0.904981	-0.932699	-0.815485	-0.558082	-0.528039	-0.421733		244.3	-0.842448	-1.01663	-0.99614	-0.858948	-1.02875	-0.878361	-0.823673	-0.775369	-0.740358	-0.79157	-0.839785	-0.859885
	244.4	-1.13334	-1.21835	-1.26856	-1.33427	-1.34488	-1.35158	-1.45137	-1.47123	-1.31196	-1.3463	-1.20612	-1.1695	-0.900226	-0.765625	-0.573404	-0.497527		244.4	-0.58195	-0.668357	-0.719323	-0.876351	-0.768728	-0.906388	-0.94577	-1.02832	-1.00022	-0.963119	-0.890673	-0.921211	-0.790942	-0.540219	-0.513014	-0.406993		244.4	-0.829105	-0.995485	-0.984694	-0.84774	-1.02111	-0.864941	-0.808972	-0.765579	-0.735208	-0.79073	-0.83521	-0.858398
	244.5	-1.11306	-1.18383	-1.23583	-1.29983	-1.30599	-1.32058	-1.43084	-1.4422	-1.28708	-1.3218	-1.18446	-1.14658	-0.884723	-0.749766	-0.564413	-0.488643		244.5	-0.553084	-0.6438	-0.686232	-0.848201	-0.737562	-0.877406	-0.911726	-1.00388	-0.974373	-0.941638	-0.876164	-0.904961	-0.764249	-0.5177	-0.49629	-0.391402		244.5	-0.816813	-0.97474	-0.971055	-0.839501	-1.01072	-0.850295	-0.792428	-0.751946	-0.726718	-0.789507	-0.82981	-0.856796
	244.6	-1.09015	-1.1504	-1.20173	-1.26534	-1.26734	-1.28977	-1.40992	-1.41617	-1.26433	-1.2994	-1.16199	-1.12102	-0.871872	-0.734146	-0.554166	-0.47732		244.6	-0.523304	-0.618414	-0.65465	-0.811287	-0.703904	-0.848123	-0.876186	-0.977134	-0.94725	-0.920005	-0.858958	-0.886977	-0.735817	-0.495091	-0.477237	-0.374502		244.6	-0.805806	-0.954779	-0.957497	-0.828712	-1.00094	-0.835505	-0.775237	-0.737923	-0.722663	-0.787869	-0.823317	-0.855044
	244.7	-1.06775	-1.11637	-1.16959	-1.2314	-1.22835	-1.25994	-1.39131	-1.38707	-1.24149	-1.27787	-1.14067	-1.0962	-0.85791	-0.717639	-0.542686	-0.468728		244.7	-0.495028	-0.589675	-0.62328	-0.767442	-0.666683	-0.815307	-0.840047	-0.947691	-0.916441	-0.896131	-0.841166	-0.863977	-0.705356	-0.468159	-0.456171	-0.357478		244.7	-0.79622	-0.931363	-0.941185	-0.818147	-0.989517	-0.816546	-0.758164	-0.724106	-0.717486	-0.785277	-0.817024	-0.849153
	244.8	-1.04265	-1.08254	-1.13802	-1.19403	-1.18812	-1.23459	-1.36899	-1.35561	-1.2197	-1.2578	-1.11825	-1.07331	-0.844012	-0.703694	-0.530693	-0.458434		244.8	-0.465077	-0.562535	-0.595304	-0.722018	-0.627351	-0.779394	-0.801863	-0.917541	-0.884169	-0.871975	-0.821608	-0.83845	-0.677089	-0.442145	-0.436777	-0.337756		244.8	-0.78486	-0.909971	-0.923024	-0.805813	-0.976028	-0.793129	-0.741134	-0.705788	-0.713863	-0.783017	-0.808601	-0.838906
	244.9	-1.02219	-1.05234	-1.1105	-1.1599	-1.14995	-1.21145	-1.34814	-1.32708	-1.20083	-1.24132	-1.10105	-1.05744	-0.83401	-0.692428	-0.52142	-0.454144		244.9	-0.437008	-0.532693	-0.565959	-0.674725	-0.591832	-0.744675	-0.763625	-0.891241	-0.851294	-0.85	-0.80462	-0.811429	-0.651747	-0.418059	-0.416795	-0.320761		244.9	-0.77226	-0.886981	-0.901984	-0.789704	-0.956961	-0.771471	-0.721489	-0.685633	-0.703796	-0.781624	-0.796513	-0.825036
	245	-1.00016	-1.02211	-1.08348	-1.12438	-1.11062	-1.18565	-1.32436	-1.29821	-1.18362	-1.22211	-1.08391	-1.04062	-0.817826	-0.681393	-0.50975	-0.449807		245	-0.407939	-0.499001	-0.53397	-0.62829	-0.554767	-0.708832	-0.723893	-0.861679	-0.815105	-0.826613	-0.78962	-0.783459	-0.624251	-0.392861	-0.397729	-0.300642		245	-0.764994	-0.868481	-0.8862	-0.776617	-0.941462	-0.752637	-0.706797	-0.667266	-0.699881	-0.782387	-0.791348	-0.816997
	245.1	-0.978748	-0.996696	-1.0547	-1.08984	-1.07227	-1.16296	-1.30199	-1.27081	-1.16552	-1.20536	-1.06431	-1.02435	-0.806615	-0.668711	-0.498994	-0.445857		245.1	-0.378123	-0.457633	-0.497861	-0.581688	-0.513747	-0.668718	-0.679611	-0.828661	-0.777638	-0.79665	-0.770416	-0.750608	-0.593633	-0.369098	-0.373402	-0.277855		245.1	-0.758382	-0.849565	-0.872245	-0.757005	-0.924627	-0.730476	-0.695698	-0.647747	-0.694556	-0.781278	-0.780075	-0.81022
	245.2	-0.952172	-0.965854	-1.02581	-1.05152	-1.03163	-1.1397	-1.27832	-1.24037	-1.14446	-1.1869	-1.03589	-1.00369	-0.793224	-0.651949	-0.487795	-0.441836		245.2	-0.346605	-0.411948	-0.459726	-0.532257	-0.468586	-0.622431	-0.636305	-0.794768	-0.739321	-0.763796	-0.747489	-0.716122	-0.561748	-0.344292	-0.34862	-0.253216		245.2	-0.746103	-0.831204	-0.85623	-0.734976	-0.906137	-0.707411	-0.683626	-0.628853	-0.683913	-0.777949	-0.766405	-0.800883
	245.3	-0.924615	-0.938279	-0.998904	-1.01845	-0.996009	-1.11817	-1.25478	-1.21044	-1.12827	-1.16768	-1.0103	-0.988196	-0.779336	-0.636271	-0.479043	-0.439838		245.3	-0.313026	-0.363586	-0.421423	-0.485024	-0.422047	-0.579288	-0.595158	-0.762728	-0.701515	-0.730283	-0.721022	-0.68396	-0.53096	-0.322622	-0.323644	-0.233288		245.3	-0.731692	-0.812148	-0.83622	-0.707637	-0.883383	-0.684923	-0.669445	-0.609133	-0.672208	-0.771085	-0.747114	-0.791729
	245.4	-0.895199	-0.910084	-0.971356	-0.985364	-0.959815	-1.09765	-1.22897	-1.17706	-1.11015	-1.14871	-0.986035	-0.975143	-0.763872	-0.620081	-0.472402	-0.438798		245.4	-0.285331	-0.321501	-0.38807	-0.449901	-0.385093	-0.541301	-0.561879	-0.731748	-0.672739	-0.699634	-0.700031	-0.661174	-0.508708	-0.306578	-0.305415	-0.219688		245.4	-0.715356	-0.791096	-0.81967	-0.681065	-0.85623	-0.66144	-0.65256	-0.590875	-0.661303	-0.755295	-0.730692	-0.781738
	245.5	-0.866651	-0.883568	-0.944964	-0.954147	-0.927049	-1.07542	-1.2035	-1.14067	-1.09135	-1.12757	-0.964056	-0.964705	-0.746583	-0.605199	-0.46314	-0.438805		245.5	-0.260558	-0.283632	-0.356945	-0.420367	-0.354168	-0.506464	-0.534702	-0.702801	-0.64728	-0.672984	-0.685156	-0.640187	-0.486362	-0.294809	-0.289016	-0.208361		245.5	-0.699527	-0.773751	-0.801785	-0.659392	-0.826466	-0.639686	-0.636963	-0.57735	-0.651228	-0.742772	-0.716526	-0.773777
	245.6	-0.840144	-0.859408	-0.9194	-0.925547	-0.896276	-1.04984	-1.17602	-1.10505	-1.074	-1.10101	-0.941106	-0.955268	-0.732678	-0.58811	-0.453609	-0.435585		245.6	-0.233882	-0.244503	-0.323524	-0.392218	-0.324323	-0.473518	-0.509204	-0.669808	-0.622274	-0.645513	-0.671588	-0.617877	-0.464515	-0.283533	-0.273578	-0.196859		245.6	-0.682975	-0.756565	-0.784692	-0.640031	-0.796179	-0.620867	-0.621739	-0.566725	-0.63811	-0.729306	-0.698879	-0.769582
	245.7	-0.812238	-0.837543	-0.895111	-0.90066	-0.865995	-1.023	-1.15213	-1.07324	-1.05777	-1.07565	-0.921343	-0.946941	-0.722887	-0.571834	-0.446349	-0.432741		245.7	-0.203917	-0.202118	-0.285755	-0.360346	-0.294011	-0.438458	-0.485593	-0.635408	-0.594021	-0.615193	-0.655119	-0.593649	-0.444051	-0.268313	-0.253547	-0.185673		245.7	-0.664462	-0.741864	-0.770206	-0.624207	-0.767908	-0.604893	-0.605438	-0.560648	-0.627213	-0.712781	-0.684853	-0.765709
	245.8	-0.780871	-0.809883	-0.869616	-0.870959	-0.833002	-0.993101	-1.12487	-1.03955	-1.039	-1.04682	-0.89873	-0.934087	-0.710865	-0.552367	-0.437156	-0.424792		245.8	-0.173244	-0.162526	-0.248644	-0.327875	-0.262873	-0.404634	-0.461661	-0.602997	-0.567012	-0.582098	-0.63452	-0.563538	-0.420492	-0.252492	-0.232738	-0.172781		245.8	-0.647792	-0.727131	-0.753854	-0.608919	-0.739527	-0.592339	-0.591765	-0.558282	-0.621298	-0.697431	-0.671409	-0.76329
	245.9	-0.750562	-0.780597	-0.842757	-0.837424	-0.798457	-0.962053	-1.09524	-1.00639	-1.01802	-1.01701	-0.880075	-0.920042	-0.700236	-0.533364	-0.426855	-0.414422		245.9	-0.148539	-0.129028	-0.214244	-0.298918	-0.236449	-0.370845	-0.438502	-0.573859	-0.540882	-0.555838	-0.615475	-0.537455	-0.402174	-0.239618	-0.215858	-0.164354		245.9	-0.62133	-0.707846	-0.732847	-0.593592	-0.708823	-0.574743	-0.571167	-0.551612	-0.611174	-0.677778	-0.653243	-0.752876
	246	-0.718787	-0.74879	-0.814578	-0.800796	-0.764002	-0.926192	-1.05993	-0.971808	-0.992921	-0.983893	-0.859554	-0.902482	-0.684734	-0.514235	-0.415723	-0.400235		246	-0.125945	-0.0968134	-0.18119	-0.270197	-0.213173	-0.339744	-0.418176	-0.548616	-0.515424	-0.530622	-0.594584	-0.51232	-0.38682	-0.227755	-0.198831	-0.158162		246	-0.598237	-0.689042	-0.71466	-0.582358	-0.68253	-0.558313	-0.547954	-0.545598	-0.604197	-0.659569	-0.640838	-0.742594
	246.1	-0.688309	-0.718881	-0.788417	-0.764971	-0.734353	-0.89294	-1.02524	-0.942079	-0.970387	-0.950542	-0.847552	-0.884394	-0.676372	-0.498555	-0.406229	-0.388527		246.1	-0.103232	-0.0649271	-0.145976	-0.237111	-0.188578	-0.308605	-0.393777	-0.525235	-0.488313	-0.503419	-0.573922	-0.484504	-0.37427	-0.211161	-0.180611	-0.148983		246.1	-0.577864	-0.668229	-0.697941	-0.575167	-0.661047	-0.542906	-0.528053	-0.539888	-0.597362	-0.644454	-0.63203	-0.733765
	246.2	-0.652728	-0.684205	-0.755508	-0.72566	-0.697678	-0.852364	-0.985995	-0.90766	-0.940436	-0.911864	-0.829995	-0.85264	-0.661729	-0.479173	-0.390715	-0.369584		246.2	-0.0793495	-0.0292677	-0.107859	-0.198707	-0.156506	-0.275859	-0.363047	-0.497227	-0.460397	-0.473707	-0.547246	-0.452318	-0.354915	-0.191764	-0.162865	-0.133895		246.2	-0.553291	-0.647299	-0.678852	-0.568437	-0.638167	-0.526327	-0.508241	-0.530231	-0.588571	-0.63185	-0.625641	-0.722455
	246.3	-0.621303	-0.652805	-0.724738	-0.689511	-0.664289	-0.815694	-0.948639	-0.877057	-0.911364	-0.877236	-0.813995	-0.821495	-0.648257	-0.461031	-0.375081	-0.354608		246.3	-0.0500208	0.0135493	-0.0671016	-0.15313	-0.122097	-0.237746	-0.323512	-0.463554	-0.423464	-0.439566	-0.514971	-0.413537	-0.32872	-0.170394	-0.140315	-0.120243		246.3	-0.530447	-0.625056	-0.656568	-0.556156	-0.613511	-0.507506	-0.486684	-0.518249	-0.578328	-0.619363	-0.616007	-0.70703
	246.4	-0.590361	-0.620559	-0.699732	-0.653343	-0.633925	-0.782644	-0.915515	-0.849791	-0.883212	-0.84718	-0.799363	-0.795395	-0.634797	-0.449917	-0.364202	-0.341308		246.4	-0.0169672	0.0609332	-0.0256598	-0.102872	-0.0826115	-0.192647	-0.277452	-0.424607	-0.381983	-0.398338	-0.473593	-0.374184	-0.302749	-0.145946	-0.116356	-0.104833		246.4	-0.504583	-0.603534	-0.634074	-0.544105	-0.58952	-0.487733	-0.466944	-0.50733	-0.567233	-0.609508	-0.605786	-0.689336
	246.5	-0.558054	-0.58991	-0.675583	-0.614989	-0.606489	-0.749084	-0.878688	-0.823722	-0.853846	-0.817069	-0.787154	-0.767697	-0.620248	-0.438749	-0.352978	-0.329386		246.5	0.0117814	0.105763	0.0146136	-0.0510243	-0.0471736	-0.143613	-0.22573	-0.386126	-0.34104	-0.355928	-0.434855	-0.334975	-0.275091	-0.122711	-0.094437	-0.0887339		246.5	-0.477882	-0.58241	-0.609403	-0.528328	-0.565142	-0.469124	-0.446133	-0.494647	-0.554132	-0.600377	-0.599525	-0.672717
	246.6	-0.526849	-0.561824	-0.646505	-0.579076	-0.576319	-0.716387	-0.84064	-0.794034	-0.820043	-0.787031	-0.775329	-0.73865	-0.602373	-0.428942	-0.341172	-0.316942		246.6	0.0448698	0.15288	0.0558935	0.00315863	-0.00784839	-0.090513	-0.16786	-0.344418	-0.297803	-0.313812	-0.395225	-0.300005	-0.246373	-0.0969532	-0.0728953	-0.0725735		246.6	-0.455378	-0.56272	-0.586265	-0.51521	-0.54301	-0.454715	-0.42834	-0.478759	-0.539084	-0.590653	-0.591467	-0.657637
	246.7	-0.494594	-0.533167	-0.618202	-0.54632	-0.547145	-0.681248	-0.801574	-0.764597	-0.787075	-0.757329	-0.759995	-0.711139	-0.583353	-0.418727	-0.330774	-0.303284		246.7	0.079578	0.198439	0.0959153	0.0530345	0.0289558	-0.0399961	-0.117254	-0.305162	-0.259054	-0.275373	-0.357882	-0.265037	-0.220283	-0.07086	-0.0540295	-0.0624846		246.7	-0.43429	-0.543839	-0.564082	-0.50116	-0.521693	-0.438224	-0.410365	-0.464582	-0.524004	-0.580062	-0.581783	-0.643226
	246.8	-0.461108	-0.504743	-0.587889	-0.514415	-0.517681	-0.648569	-0.763531	-0.732743	-0.754158	-0.728756	-0.741072	-0.686587	-0.563223	-0.412344	-0.316832	-0.291596		246.8	0.114728	0.24237	0.136947	0.103958	0.067402	0.015506	-0.0643804	-0.265233	-0.221045	-0.235095	-0.320285	-0.228134	-0.19879	-0.0464018	-0.035293	-0.0501633		246.8	-0.41812	-0.529181	-0.54299	-0.488251	-0.503099	-0.426013	-0.39688	-0.453651	-0.509549	-0.571711	-0.572246	-0.630494
	246.9	-0.427289	-0.470969	-0.554971	-0.480696	-0.484912	-0.612211	-0.722926	-0.70136	-0.719063	-0.700435	-0.715125	-0.659911	-0.538855	-0.397708	-0.299459	-0.276482		246.9	0.153756	0.286079	0.175265	0.153794	0.108535	0.0694536	-0.0130883	-0.224448	-0.186218	-0.19764	-0.278622	-0.189757	-0.175763	-0.0264325	-0.0190454	-0.0385435		246.9	-0.402145	-0.514645	-0.519455	-0.478161	-0.483216	-0.412917	-0.380739	-0.443859	-0.492993	-0.557946	-0.561528	-0.617169
	247	-0.392124	-0.440746	-0.524818	-0.447317	-0.457998	-0.576494	-0.682836	-0.670898	-0.689143	-0.677346	-0.687675	-0.641697	-0.516336	-0.384318	-0.285717	-0.264794		247	0.190121	0.326365	0.209676	0.19879	0.14109	0.117562	0.0303711	-0.18239	-0.15093	-0.16333	-0.241559	-0.156438	-0.159385	-0.00912411	-0.00292783	-0.0292901		247	-0.383465	-0.498225	-0.496442	-0.467793	-0.460486	-0.400385	-0.363829	-0.43418	-0.478236	-0.541408	-0.549899	-0.60513
	247.1	-0.358627	-0.411797	-0.49552	-0.411929	-0.432297	-0.54125	-0.64715	-0.641423	-0.663446	-0.657599	-0.659875	-0.624661	-0.497015	-0.371381	-0.275859	-0.254794		247.1	0.224586	0.365871	0.241027	0.238116	0.173114	0.163957	0.0679316	-0.142257	-0.119766	-0.132679	-0.206905	-0.128687	-0.148164	0.00571379	0.0118796	-0.0209889		247.1	-0.359764	-0.476516	-0.473276	-0.457716	-0.437481	-0.385773	-0.344998	-0.423319	-0.461632	-0.522483	-0.537517	-0.593565
	247.2	-0.321081	-0.378494	-0.456699	-0.373093	-0.403071	-0.502573	-0.606028	-0.607836	-0.636344	-0.630774	-0.627014	-0.601953	-0.475716	-0.353184	-0.263814	-0.243653		247.2	0.261269	0.403675	0.278141	0.269826	0.205236	0.208305	0.104202	-0.104263	-0.0914868	-0.0986849	-0.173412	-0.0998885	-0.132704	0.0194091	0.0247464	-0.0119182		247.2	-0.334852	-0.454408	-0.450135	-0.444581	-0.419568	-0.375149	-0.326447	-0.411499	-0.445554	-0.505271	-0.524816	-0.582661
	247.3	-0.28348	-0.340578	-0.41265	-0.334444	-0.372168	-0.458098	-0.564018	-0.573529	-0.606095	-0.601548	-0.589702	-0.57368	-0.453394	-0.332042	-0.248585	-0.230593		247.3	0.298209	0.442359	0.316873	0.299993	0.236857	0.24873	0.134156	-0.066107	-0.063004	-0.0676227	-0.137367	-0.070883	-0.118485	0.0295991	0.0361072	-0.00471402		247.3	-0.309146	-0.426776	-0.424404	-0.426907	-0.400843	-0.359294	-0.304553	-0.398703	-0.431058	-0.485388	-0.513498	-0.568146
	247.4	-0.245098	-0.297438	-0.37052	-0.295248	-0.340791	-0.412593	-0.520656	-0.536401	-0.577016	-0.571915	-0.552135	-0.544766	-0.429102	-0.313545	-0.233633	-0.219294		247.4	0.339004	0.481528	0.356667	0.33112	0.269651	0.287262	0.16531	-0.023731	-0.0345712	-0.034995	-0.0981255	-0.0417087	-0.103843	0.0402693	0.0468837	0.00411195		247.4	-0.285893	-0.399783	-0.398142	-0.410479	-0.385758	-0.341306	-0.288313	-0.388177	-0.420901	-0.46257	-0.504217	-0.555758
	247.5	-0.20817	-0.25143	-0.327434	-0.25602	-0.308132	-0.366893	-0.47726	-0.499004	-0.548106	-0.540762	-0.516762	-0.513884	-0.408549	-0.291743	-0.217364	-0.210682		247.5	0.382314	0.520311	0.399855	0.364662	0.303433	0.327103	0.195594	0.0179773	-0.00151869	0.000907825	-0.0573104	-0.00865904	-0.0871115	0.0501691	0.0576571	0.0122781		247.5	-0.253534	-0.366106	-0.366463	-0.391525	-0.365674	-0.318378	-0.26897	-0.374688	-0.411536	-0.434901	-0.490676	-0.53749
	247.6	-0.171199	-0.203171	-0.281815	-0.214293	-0.275955	-0.316624	-0.433072	-0.460682	-0.517539	-0.506805	-0.483649	-0.481037	-0.384363	-0.272369	-0.202002	-0.204095		247.6	0.426266	0.557049	0.44459	0.401743	0.337798	0.367472	0.226477	0.0625634	0.0318073	0.0338931	-0.0145963	0.0202823	-0.0687634	0.0629086	0.0678785	0.0203221		247.6	-0.217975	-0.333398	-0.331858	-0.370129	-0.347178	-0.297296	-0.248399	-0.358749	-0.399616	-0.409742	-0.479195	-0.519485
	247.7	-0.137184	-0.158896	-0.234472	-0.17813	-0.243598	-0.269582	-0.390631	-0.423749	-0.483263	-0.472007	-0.458715	-0.451717	-0.360699	-0.255461	-0.187554	-0.197616		247.7	0.471147	0.591506	0.488881	0.43812	0.37232	0.407792	0.257949	0.108496	0.0684967	0.0655363	0.0264008	0.0492624	-0.0486344	0.0780988	0.0784841	0.0296746		247.7	-0.183958	-0.29751	-0.299707	-0.345574	-0.33001	-0.271893	-0.227396	-0.342565	-0.389509	-0.385365	-0.466966	-0.503176
	247.8	-0.099223	-0.110036	-0.183142	-0.136335	-0.206552	-0.221581	-0.345291	-0.382733	-0.441972	-0.434219	-0.432384	-0.415346	-0.335755	-0.239401	-0.172283	-0.188698		247.8	0.520524	0.62476	0.532381	0.473789	0.411636	0.449678	0.290987	0.155284	0.106616	0.0994456	0.0655272	0.0778389	-0.0213707	0.0952619	0.0888887	0.0400685		247.8	-0.156421	-0.264884	-0.268888	-0.322055	-0.319542	-0.24749	-0.210306	-0.32818	-0.376362	-0.362205	-0.456641	-0.488337
	247.9	-0.0615457	-0.0601907	-0.134848	-0.0934473	-0.168265	-0.174842	-0.299952	-0.342186	-0.39931	-0.396512	-0.409024	-0.381424	-0.308986	-0.223272	-0.156776	-0.177616		247.9	0.577841	0.662847	0.579853	0.519342	0.45746	0.492976	0.332769	0.202139	0.152165	0.137874	0.109705	0.111213	0.0114772	0.117337	0.104717	0.0553533		247.9	-0.134104	-0.233555	-0.235293	-0.296918	-0.308005	-0.221959	-0.193847	-0.311981	-0.365318	-0.34388	-0.444629	-0.474313
	248	-0.0169537	-0.001909	-0.0796211	-0.0440182	-0.122026	-0.121972	-0.247794	-0.296704	-0.350958	-0.355238	-0.377237	-0.341149	-0.276839	-0.201118	-0.13502	-0.159899		248	0.634247	0.705543	0.626347	0.573861	0.508408	0.539266	0.381862	0.253331	0.204105	0.180024	0.159061	0.146787	0.0488492	0.146829	0.122035	0.073853		248	-0.109885	-0.202453	-0.205353	-0.273077	-0.292335	-0.198778	-0.17657	-0.297061	-0.353564	-0.322859	-0.429278	-0.459169
	248.1	0.0341455	0.0602493	-0.0206163	0.00754741	-0.0693462	-0.0657929	-0.193362	-0.247322	-0.293562	-0.311996	-0.343499	-0.295203	-0.238494	-0.175221	-0.11146	-0.141003		248.1	0.686566	0.747604	0.67204	0.629542	0.559225	0.58748	0.430827	0.298434	0.256063	0.219263	0.205202	0.176689	0.0840812	0.177121	0.141683	0.0914901		248.1	-0.0893767	-0.173272	-0.178118	-0.249598	-0.277817	-0.176436	-0.159113	-0.280256	-0.346591	-0.302013	-0.418615	-0.441476
	248.2	0.0836492	0.120246	0.0386443	0.0614942	-0.0167783	-0.0107872	-0.138061	-0.199322	-0.234852	-0.269068	-0.308088	-0.247909	-0.199348	-0.150828	-0.090085	-0.12214		248.2	0.739601	0.788114	0.715148	0.684221	0.611227	0.636679	0.48256	0.34193	0.308419	0.256964	0.250597	0.205174	0.122389	0.20906	0.159735	0.109962		248.2	-0.0684011	-0.137043	-0.147809	-0.223102	-0.257277	-0.149678	-0.138114	-0.258129	-0.3372	-0.283197	-0.404815	-0.419917
	248.3	0.137763	0.178946	0.0985702	0.116907	0.0349114	0.0420937	-0.0834977	-0.151314	-0.176988	-0.224449	-0.271976	-0.201237	-0.160834	-0.124976	-0.0671345	-0.103776		248.3	0.793393	0.832435	0.761399	0.736267	0.663734	0.685733	0.536668	0.387593	0.359322	0.293466	0.290832	0.230154	0.158985	0.240185	0.176837	0.12624		248.3	-0.0482161	-0.103954	-0.120806	-0.1967	-0.235776	-0.122574	-0.114051	-0.23148	-0.32409	-0.264823	-0.391479	-0.397366
	248.4	0.192904	0.235136	0.157338	0.170505	0.0876796	0.0961853	-0.0269292	-0.100154	-0.115619	-0.178598	-0.230201	-0.154977	-0.118469	-0.101119	-0.040395	-0.083865		248.4	0.849546	0.882858	0.812671	0.790815	0.715878	0.737686	0.594982	0.439688	0.409415	0.336737	0.332998	0.25964	0.200619	0.273639	0.200278	0.143187		248.4	-0.0306909	-0.0705708	-0.0943658	-0.16846	-0.213889	-0.0956901	-0.0931282	-0.201901	-0.309951	-0.246743	-0.378959	-0.377848
	248.5	0.254291	0.289967	0.220419	0.227533	0.14203	0.15064	0.0317777	-0.0477616	-0.0559454	-0.127818	-0.188123	-0.107157	-0.0748464	-0.0765787	-0.0114693	-0.0643695		248.5	0.904589	0.938641	0.862852	0.847234	0.770552	0.788104	0.65749	0.494038	0.462018	0.381703	0.371156	0.291203	0.245826	0.308212	0.223249	0.159905		248.5	-0.0103397	-0.0361541	-0.0662682	-0.138567	-0.185506	-0.0675614	-0.0718547	-0.168646	-0.294364	-0.225449	-0.360605	-0.356372
	248.6	0.319819	0.351503	0.285224	0.288289	0.203448	0.205651	0.0926748	0.00804867	0.00748381	-0.0732255	-0.13685	-0.0582756	-0.025935	-0.0457644	0.0198511	-0.0414717		248.6	0.961039	0.994839	0.914693	0.902494	0.824538	0.844249	0.719407	0.55065	0.515129	0.426151	0.414663	0.323741	0.294593	0.339704	0.246058	0.176181		248.6	0.0109736	-0.00334429	-0.0358047	-0.109717	-0.151974	-0.0402493	-0.0497574	-0.136286	-0.278974	-0.204724	-0.340052	-0.334482
	248.7	0.384239	0.411456	0.349411	0.348573	0.261065	0.260514	0.155147	0.0652978	0.0692641	-0.0202361	-0.0861504	-0.015971	0.0226192	-0.0186841	0.0496755	-0.0225776		248.7	1.01676	1.05302	0.967698	0.957641	0.875243	0.900122	0.776746	0.607697	0.571783	0.471557	0.456673	0.357443	0.339059	0.36829	0.268727	0.192491		248.7	0.03214	0.0276513	-0.00666407	-0.0774118	-0.116143	-0.00814749	-0.0262592	-0.104541	-0.262278	-0.182081	-0.317288	-0.308921
	248.8	0.44772	0.473999	0.410866	0.406237	0.318484	0.315024	0.215092	0.125117	0.12706	0.0322647	-0.03802	0.0252208	0.0694719	0.00701999	0.0785545	-0.00644673		248.8	1.06662	1.10602	1.02026	1.00901	0.926158	0.955547	0.827556	0.661597	0.623316	0.513057	0.500262	0.388291	0.377957	0.394025	0.291017	0.209713		248.8	0.0568941	0.059592	0.0205837	-0.0456971	-0.0816708	0.0226343	-0.000207636	-0.0709087	-0.240896	-0.156892	-0.294994	-0.285656
	248.9	0.51005	0.534269	0.472857	0.460371	0.375813	0.367731	0.279135	0.184768	0.183657	0.0885252	0.0113745	0.0697427	0.115395	0.0345971	0.105223	0.0060805		248.9	1.11605	1.15879	1.07737	1.05598	0.977382	1.00874	0.874096	0.713881	0.672049	0.550697	0.541954	0.421081	0.417553	0.414793	0.316758	0.226646		248.9	0.0812116	0.0896382	0.0503662	-0.010699	-0.0490254	0.0506633	0.0263993	-0.0366659	-0.216403	-0.134366	-0.269714	-0.265271
	249	0.570704	0.593787	0.536504	0.510551	0.431387	0.42188	0.339314	0.245336	0.239592	0.144054	0.0649495	0.108078	0.159646	0.0613442	0.131911	0.0177524		249	1.17029	1.21407	1.13349	1.10182	1.03212	1.05974	0.918763	0.770475	0.724589	0.591638	0.587016	0.45675	0.459398	0.434584	0.341025	0.244315		249	0.103771	0.118381	0.0786167	0.0220776	-0.0162923	0.0775787	0.048087	-0.00595407	-0.192281	-0.114974	-0.242308	-0.248243
	249.1	0.634039	0.655352	0.6006	0.560349	0.487041	0.479745	0.400806	0.303656	0.294049	0.201182	0.117908	0.148171	0.204157	0.0900438	0.161226	0.0237485		249.1	1.22408	1.26842	1.18678	1.14804	1.08483	1.10718	0.957717	0.827139	0.77674	0.631886	0.634547	0.493603	0.500991	0.451859	0.36799	0.260644		249.1	0.13072	0.144411	0.108703	0.0556123	0.0122363	0.106413	0.06974	0.0193452	-0.169085	-0.0932991	-0.217567	-0.230665
	249.2	0.698927	0.719424	0.665475	0.612669	0.543801	0.534969	0.459352	0.364922	0.350191	0.258678	0.172777	0.190091	0.248793	0.120449	0.190493	0.0329961		249.2	1.28293	1.32329	1.24261	1.20005	1.14245	1.15607	1.00549	0.887581	0.834373	0.681561	0.685703	0.535598	0.54614	0.46997	0.393362	0.28249		249.2	0.155082	0.173391	0.139166	0.0878981	0.0415456	0.130937	0.08781	0.0402586	-0.145863	-0.0738676	-0.192526	-0.217396
	249.3	0.757776	0.779505	0.727639	0.667295	0.599429	0.587258	0.514204	0.420304	0.40284	0.311184	0.224244	0.230371	0.288602	0.151786	0.212761	0.0373064		249.3	1.34225	1.37863	1.29995	1.25353	1.201	1.20328	1.0516	0.945638	0.892614	0.72922	0.741123	0.579547	0.592178	0.487592	0.419932	0.306123		249.3	0.188144	0.204524	0.171318	0.121675	0.0723146	0.160516	0.107331	0.0634961	-0.121044	-0.0548486	-0.166616	-0.201367
	249.4	0.816163	0.833791	0.789445	0.718258	0.652791	0.638958	0.567523	0.477265	0.457645	0.360996	0.271961	0.269351	0.324247	0.180088	0.234301	0.0404268		249.4	1.4016	1.43547	1.36152	1.30506	1.259	1.25077	1.09981	1.00478	0.952457	0.780424	0.792503	0.621103	0.636977	0.510569	0.447431	0.330727		249.4	0.224297	0.234401	0.202933	0.156606	0.0998249	0.19254	0.128241	0.0879049	-0.0978491	-0.0423889	-0.144447	-0.185068
	249.5	0.873299	0.889152	0.852334	0.767723	0.709737	0.689967	0.624251	0.535408	0.511284	0.413769	0.320193	0.315225	0.361192	0.208196	0.257017	0.0427693		249.5	1.46349	1.49567	1.42896	1.35777	1.32276	1.30051	1.15302	1.06424	1.01524	0.832561	0.843224	0.668443	0.686324	0.536251	0.474701	0.357204		249.5	0.258834	0.263322	0.235604	0.192863	0.121551	0.223268	0.151507	0.113238	-0.0740653	-0.0302722	-0.124657	-0.167731
	249.6	0.935806	0.947198	0.919154	0.820382	0.76908	0.744059	0.686354	0.595801	0.573375	0.475771	0.370504	0.362802	0.403304	0.241433	0.282869	0.0487216		249.6	1.53166	1.55724	1.4989	1.41395	1.38605	1.35351	1.213	1.12779	1.08102	0.8876	0.893772	0.720031	0.740168	0.562605	0.505294	0.383685		249.6	0.289957	0.289485	0.270104	0.232463	0.142266	0.252576	0.171463	0.137729	-0.0519725	-0.0193299	-0.104008	-0.152036
	249.7	1.00063	1.00065	0.984447	0.875131	0.829214	0.797376	0.747013	0.653169	0.635309	0.536646	0.419602	0.407429	0.444573	0.270422	0.304721	0.0592178		249.7	1.60097	1.61602	1.56446	1.47467	1.45034	1.40741	1.27542	1.19133	1.14748	0.941794	0.938903	0.768387	0.789422	0.590052	0.53412	0.406753		249.7	0.325989	0.319824	0.30455	0.271456	0.168271	0.285518	0.194579	0.162887	-0.0288956	-0.0029184	-0.0822436	-0.134307
	249.8	1.06423	1.05134	1.04642	0.927662	0.886102	0.844923	0.806403	0.710714	0.695791	0.592684	0.463937	0.449071	0.48012	0.298633	0.321899	0.0635041		249.8	1.67184	1.67445	1.62885	1.53846	1.51158	1.46098	1.34173	1.25482	1.21192	0.998216	0.977908	0.81354	0.837805	0.619736	0.562094	0.426243		249.8	0.361246	0.348067	0.336924	0.307977	0.195648	0.312953	0.215039	0.18865	-0.00609334	0.0122385	-0.0615691	-0.115588
	249.9	1.13235	1.10135	1.11069	0.983875	0.948732	0.891637	0.866036	0.770442	0.758718	0.650684	0.511661	0.495516	0.513641	0.329933	0.33986	0.0740178		249.9	1.74299	1.73388	1.69556	1.60249	1.57805	1.51852	1.40943	1.31966	1.27831	1.0554	1.01513	0.859998	0.890768	0.653369	0.591156	0.448903		249.9	0.399231	0.375525	0.368317	0.347206	0.226555	0.340463	0.241254	0.216257	0.019205	0.0279276	-0.038481	-0.0957221
	250	1.20216	1.15055	1.17437	1.03752	1.00983	0.93936	0.925847	0.83341	0.819016	0.707267	0.559612	0.53769	0.548174	0.358283	0.35345	0.088907		250	1.80547	1.79327	1.75882	1.66341	1.64233	1.57438	1.47712	1.3827	1.34041	1.11157	1.05429	0.906162	0.941932	0.68934	0.62225	0.472685		250	0.431065	0.397047	0.395658	0.382485	0.25251	0.36306	0.265777	0.239004	0.0396501	0.0394321	-0.021635	-0.0782658
	250.1	1.27309	1.20456	1.23854	1.09097	1.07476	0.986461	0.991191	0.90058	0.88135	0.767177	0.609606	0.581989	0.583219	0.391	0.36965	0.108671		250.1	1.8669	1.85261	1.81676	1.72162	1.70464	1.62916	1.5402	1.44263	1.40331	1.16499	1.09197	0.953165	0.988751	0.722492	0.652951	0.494442		250.1	0.460872	0.418802	0.420752	0.412302	0.278135	0.384677	0.291392	0.256472	0.0585788	0.0524956	-0.00690251	-0.0597143
	250.2	1.34354	1.26472	1.30066	1.14501	1.14025	1.03875	1.05654	0.968315	0.939948	0.826688	0.662926	0.62959	0.616866	0.423702	0.385107	0.12933		250.2	1.92932	1.90935	1.87182	1.77358	1.76241	1.67838	1.60046	1.49972	1.45955	1.21667	1.12558	0.998101	1.03523	0.7546	0.678815	0.511992		250.2	0.493539	0.439594	0.449532	0.441906	0.308112	0.404409	0.31755	0.276476	0.0828394	0.0703976	0.00997498	-0.0335995
	250.3	1.40934	1.32287	1.35984	1.20182	1.20857	1.09051	1.12098	1.03454	0.995763	0.885124	0.717366	0.671831	0.649531	0.456166	0.400442	0.148003		250.3	1.98827	1.96295	1.92397	1.82736	1.81697	1.72586	1.65789	1.5558	1.51512	1.26662	1.16463	1.04401	1.07406	0.781317	0.702331	0.527841		250.3	0.531286	0.46678	0.479959	0.474218	0.347253	0.425148	0.345864	0.300138	0.106085	0.0893021	0.0273828	-0.00407762
	250.4	1.47284	1.38075	1.41812	1.25526	1.27468	1.14283	1.18303	1.09836	1.04619	0.939133	0.771064	0.715577	0.677773	0.485295	0.41259	0.16339		250.4	2.04224	2.01463	1.97533	1.87638	1.87159	1.77508	1.71438	1.6108	1.56728	1.31581	1.20374	1.09202	1.11517	0.811294	0.722707	0.544341		250.4	0.570281	0.495841	0.508835	0.503595	0.38465	0.442297	0.37304	0.32181	0.133921	0.109656	0.044767	0.025038
	250.5	1.53104	1.43386	1.46985	1.30314	1.33438	1.19035	1.23693	1.15531	1.09532	0.99065	0.818986	0.755004	0.700643	0.509717	0.421012	0.173974		250.5	2.10069	2.07042	2.03138	1.92279	1.9234	1.8232	1.76933	1.6662	1.61919	1.36739	1.24516	1.14177	1.15414	0.838353	0.744368	0.560272		250.5	0.60552	0.521763	0.539602	0.532624	0.417402	0.46474	0.398558	0.345365	0.158199	0.127463	0.0593294	0.0531385
	250.6	1.58936	1.48431	1.52229	1.34986	1.39471	1.23734	1.28826	1.20853	1.14472	1.03908	0.867914	0.793828	0.722711	0.528186	0.430978	0.187599		250.6	2.16419	2.13014	2.09009	1.97059	1.98121	1.87695	1.82987	1.72634	1.67506	1.4221	1.29402	1.2004	1.19857	0.869426	0.769008	0.581841		250.6	0.638265	0.547431	0.573485	0.562891	0.448273	0.489021	0.420768	0.367935	0.182917	0.144429	0.0737525	0.0761936
	250.7	1.6467	1.53884	1.57702	1.39592	1.45373	1.28587	1.33887	1.26497	1.19358	1.08877	0.914919	0.832576	0.745838	0.549216	0.443454	0.201733		250.7	2.22573	2.19168	2.15136	2.01901	2.03806	1.92866	1.89171	1.7841	1.72914	1.47513	1.3418	1.25821	1.23977	0.896977	0.792509	0.602968		250.7	0.671116	0.573818	0.609506	0.591202	0.478151	0.51303	0.443503	0.390143	0.209084	0.16261	0.0900002	0.099526
	250.8	1.70242	1.59765	1.63158	1.44607	1.51739	1.33868	1.39291	1.32381	1.24897	1.14042	0.966021	0.877907	0.772358	0.570221	0.459398	0.217341		250.8	2.28896	2.25031	2.20728	2.06729	2.09256	1.98218	1.95245	1.83962	1.78099	1.52491	1.39053	1.31256	1.2759	0.920951	0.811468	0.621921		250.8	0.707176	0.603271	0.646814	0.620611	0.508293	0.539059	0.468872	0.41192	0.238373	0.182894	0.109243	0.123158
	250.9	1.75977	1.65878	1.68851	1.49742	1.58001	1.39181	1.44248	1.38132	1.30007	1.19231	1.01348	0.922486	0.797325	0.593766	0.472536	0.228916		250.9	2.35444	2.31032	2.26538	2.11687	2.14887	2.03612	2.01282	1.89318	1.83513	1.57556	1.43782	1.36412	1.31473	0.9445	0.827143	0.642634		250.9	0.742985	0.631335	0.686999	0.650321	0.537109	0.567864	0.491739	0.433708	0.263904	0.202795	0.127055	0.14783
	251	1.81529	1.72057	1.74189	1.54507	1.63806	1.44556	1.48821	1.43884	1.34892	1.23724	1.06152	0.963592	0.82437	0.617519	0.484517	0.237364		251	2.42526	2.37299	2.32774	2.17216	2.21107	2.09677	2.07748	1.9524	1.89226	1.62897	1.49355	1.42052	1.35323	0.973111	0.848033	0.670892		251	0.778358	0.661023	0.727733	0.682388	0.566246	0.596885	0.516185	0.451294	0.291671	0.222304	0.14423	0.168345
	251.1	1.87199	1.77884	1.79662	1.59203	1.69112	1.50186	1.53359	1.49533	1.39391	1.27992	1.10637	1.00766	0.850424	0.635646	0.494914	0.244924		251.1	2.4963	2.43915	2.3902	2.22826	2.27818	2.15607	2.14534	2.01147	1.95089	1.68367	1.54742	1.47538	1.39337	1.0031	0.873031	0.701894		251.1	0.810931	0.690778	0.766936	0.712524	0.587839	0.626646	0.539374	0.466567	0.314306	0.241806	0.161744	0.184028
	251.2	1.93106	1.83626	1.85066	1.63753	1.74496	1.55857	1.57628	1.54974	1.44027	1.32397	1.15137	1.05127	0.878251	0.656433	0.505756	0.254516		251.2	2.56947	2.50292	2.45318	2.28858	2.34464	2.21805	2.21768	2.07309	2.00929	1.7409	1.6016	1.52911	1.43479	1.03526	0.900079	0.73335		251.2	0.843292	0.723931	0.806717	0.743082	0.612205	0.655559	0.563577	0.483351	0.334389	0.26365	0.178312	0.198431
	251.3	1.99444	1.89761	1.91215	1.68804	1.80039	1.61549	1.62298	1.6076	1.49306	1.37106	1.2036	1.09805	0.910436	0.678563	0.518572	0.270394		251.3	2.64262	2.56706	2.51247	2.35032	2.40877	2.27382	2.29074	2.13438	2.06758	1.79856	1.65233	1.57765	1.47558	1.06717	0.92449	0.760744		251.3	0.874368	0.756099	0.846893	0.772825	0.635336	0.68639	0.588187	0.49585	0.348844	0.284375	0.195647	0.213122
	251.4	2.05534	1.96179	1.97386	1.74223	1.86013	1.67881	1.67415	1.66794	1.54428	1.41559	1.25545	1.1419	0.943269	0.705225	0.534402	0.291062		251.4	2.71287	2.62661	2.56708	2.4122	2.46494	2.32763	2.35918	2.18999	2.12307	1.85621	1.69708	1.62169	1.51186	1.10289	0.944591	0.78558		251.4	0.90281	0.788979	0.883398	0.79903	0.661038	0.716071	0.61181	0.505984	0.362154	0.309214	0.212483	0.231714
	251.5	2.1147	2.02773	2.0312	1.79795	1.92068	1.74162	1.72878	1.72823	1.59359	1.46116	1.30196	1.18921	0.974444	0.730103	0.54787	0.310537		251.5	2.78026	2.67975	2.62125	2.47016	2.51611	2.37383	2.42381	2.24056	2.1711	1.90867	1.73919	1.66078	1.53957	1.13286	0.962108	0.80806		251.5	0.934515	0.824598	0.91792	0.825411	0.68681	0.746756	0.64095	0.51838	0.377341	0.34085	0.228502	0.252272
	251.6	2.17339	2.09315	2.08672	1.85607	1.98151	1.80348	1.783	1.7884	1.64274	1.50485	1.35007	1.23421	1.00509	0.75635	0.559473	0.336418		251.6	2.84359	2.73201	2.67933	2.52985	2.56845	2.42286	2.48585	2.2922	2.22232	1.96165	1.78013	1.70227	1.5656	1.16583	0.978977	0.829692		251.6	0.963806	0.864917	0.950046	0.851555	0.716007	0.779491	0.673582	0.531321	0.391667	0.370454	0.245565	0.273504
	251.7	2.23226	2.15499	2.14307	1.91514	2.04071	1.86601	1.8376	1.84643	1.68997	1.547	1.39525	1.27651	1.03609	0.780428	0.570805	0.360577		251.7	2.90292	2.7835	2.73445	2.58555	2.61943	2.46774	2.54406	2.34012	2.26923	2.00921	1.81928	1.74302	1.58973	1.19382	0.999592	0.848778		251.7	0.992473	0.902104	0.982709	0.881819	0.745577	0.811319	0.707873	0.549668	0.404563	0.399961	0.26129	0.297362
	251.8	2.29266	2.22022	2.20177	1.97405	2.0992	1.92899	1.89722	1.90626	1.74225	1.59223	1.44396	1.32053	1.06811	0.805683	0.588114	0.39045		251.8	2.96082	2.83044	2.78712	2.64002	2.6703	2.51124	2.60164	2.38812	2.31567	2.05766	1.85502	1.78212	1.61402	1.22272	1.01919	0.865425		251.8	1.02166	0.940799	1.01455	0.913801	0.776986	0.843843	0.745453	0.571025	0.421795	0.433585	0.282696	0.322211
	251.9	2.34884	2.28517	2.25754	2.03483	2.15864	1.98917	1.95806	1.96223	1.79402	1.64207	1.48968	1.36158	1.09969	0.829223	0.60293	0.421637		251.9	3.01432	2.87516	2.84195	2.6955	2.71799	2.55595	2.65264	2.43332	2.36159	2.10303	1.89248	1.82283	1.63885	1.24841	1.03679	0.879991		251.9	1.04839	0.97289	1.04437	0.947005	0.808114	0.872492	0.779292	0.59383	0.433936	0.465391	0.30362	0.34076
	252	2.40553	2.3507	2.31277	2.09951	2.22114	2.05027	2.01784	2.01949	1.85298	1.69322	1.53596	1.40454	1.13143	0.854867	0.62261	0.456834		252	3.06558	2.92062	2.89413	2.74941	2.76092	2.60109	2.7013	2.47593	2.40202	2.14567	1.93191	1.8611	1.66217	1.27083	1.05188	0.890209		252	1.07756	1.00641	1.07216	0.980891	0.843458	0.903598	0.808604	0.612641	0.446907	0.495036	0.32461	0.360615
	252.1	2.45925	2.41599	2.36531	2.1629	2.28351	2.11207	2.08157	2.07784	1.90685	1.74112	1.58046	1.44416	1.16236	0.876127	0.639376	0.491303		252.1	3.11692	2.96838	2.94677	2.803	2.80943	2.64842	2.75407	2.5166	2.44612	2.18864	1.97681	1.90529	1.68839	1.29421	1.06393	0.903977		252.1	1.10608	1.04081	1.09986	1.01292	0.877909	0.934657	0.839014	0.631658	0.461171	0.523751	0.343828	0.382385
	252.2	2.50952	2.4802	2.41263	2.2222	2.33984	2.17417	2.144	2.1356	1.95895	1.78654	1.6215	1.48495	1.19022	0.897264	0.655217	0.520979		252.2	3.16481	3.01926	2.99838	2.85252	2.85623	2.69495	2.8067	2.55784	2.48923	2.23329	2.02858	1.95204	1.71479	1.31629	1.07759	0.918842		252.2	1.13127	1.07157	1.12644	1.04339	0.913899	0.961033	0.866398	0.648131	0.475293	0.548073	0.364558	0.400205
	252.3	2.56214	2.54446	2.46254	2.28748	2.40012	2.2397	2.20542	2.19337	2.0108	1.83711	1.6637	1.52872	1.2257	0.916385	0.672277	0.554785		252.3	3.21347	3.07399	3.05254	2.90537	2.90941	2.74816	2.86464	2.60764	2.53495	2.28178	2.08644	2.00505	1.74508	1.33909	1.0919	0.938691		252.3	1.15512	1.09817	1.15187	1.07071	0.946584	0.98403	0.891704	0.660538	0.488362	0.568992	0.382857	0.412646
	252.4	2.61199	2.60264	2.51409	2.34881	2.45724	2.30642	2.26783	2.24665	2.06435	1.88889	1.7067	1.56793	1.26484	0.933749	0.689824	0.582674		252.4	3.26278	3.12967	3.10606	2.95822	2.96312	2.80717	2.9234	2.65628	2.58341	2.32942	2.14186	2.05502	1.77536	1.36128	1.10275	0.95506		252.4	1.17703	1.11984	1.17699	1.09417	0.975608	1.00367	0.911113	0.670478	0.498634	0.584174	0.399665	0.424485
	252.5	2.66177	2.66061	2.56379	2.40955	2.51473	2.37542	2.33011	2.29509	2.11989	1.94381	1.75474	1.61247	1.30715	0.951635	0.712239	0.602954		252.5	3.31758	3.18446	3.16023	3.01336	3.01485	2.86882	2.98529	2.70766	2.63125	2.3784	2.19761	2.10342	1.80778	1.38363	1.11404	0.969103		252.5	1.19875	1.13886	1.20197	1.1194	1.00623	1.02489	0.926636	0.681574	0.515778	0.596085	0.41848	0.437292
	252.6	2.71517	2.71592	2.61317	2.47169	2.57254	2.44536	2.39128	2.34154	2.17199	1.9975	1.80027	1.65562	1.34733	0.967397	0.730918	0.621862		252.6	3.37251	3.24117	3.21516	3.06861	3.06734	2.9333	3.05113	2.76273	2.67863	2.43209	2.25411	2.1524	1.84311	1.40716	1.1225	0.982285		252.6	1.22152	1.16142	1.22902	1.14677	1.03667	1.04882	0.945373	0.696593	0.531227	0.609818	0.437517	0.453599
	252.7	2.7735	2.77086	2.667	2.53727	2.63052	2.51858	2.45503	2.39108	2.2288	2.05395	1.84725	1.70163	1.39028	0.984168	0.750448	0.637961		252.7	3.42687	3.30249	3.27026	3.12799	3.12432	3.00285	3.12176	2.82456	2.73288	2.49151	2.31568	2.20303	1.87666	1.43159	1.13623	0.997855		252.7	1.2452	1.18804	1.25847	1.17228	1.06819	1.07275	0.964963	0.714327	0.544827	0.625046	0.455767	0.468926
	252.8	2.8328	2.8266	2.72268	2.59895	2.68231	2.5925	2.51756	2.44046	2.28398	2.10851	1.89397	1.7443	1.43528	1.00194	0.768028	0.655285		252.8	3.47949	3.36606	3.3263	3.18749	3.18292	3.07137	3.19059	2.88931	2.78888	2.55043	2.37319	2.25249	1.91454	1.46006	1.15318	1.01617		252.8	1.2683	1.21106	1.28776	1.19477	1.09343	1.0921	0.987598	0.726927	0.556575	0.640203	0.473794	0.48091
	252.9	2.89558	2.88392	2.78446	2.66643	2.74141	2.66839	2.58248	2.49308	2.34748	2.16954	1.94643	1.79431	1.48379	1.02746	0.79461	0.672465		252.9	3.5304	3.42764	3.38488	3.25205	3.2415	3.13797	3.25542	2.95774	2.84668	2.61098	2.42819	2.29786	1.94704	1.48429	1.17451	1.03111		252.9	1.29765	1.2387	1.32545	1.22519	1.12137	1.11913	1.01374	0.74526	0.57419	0.658771	0.493389	0.498487
	253	2.95758	2.9386	2.84774	2.7338	2.80153	2.74061	2.64818	2.54366	2.40971	2.23079	1.9977	1.8412	1.52825	1.05302	0.819332	0.687646		253	3.58347	3.48566	3.4459	3.31808	3.30205	3.20609	3.32077	3.02625	2.90383	2.66746	2.48304	2.34021	1.98372	1.50984	1.19734	1.04825		253	1.32996	1.27188	1.36654	1.25648	1.14926	1.14875	1.04167	0.766732	0.594362	0.679056	0.51361	0.516484
	253.1	3.02123	2.99753	2.90898	2.80339	2.85879	2.81266	2.71719	2.59915	2.46928	2.29122	2.05055	1.8886	1.57401	1.08281	0.845814	0.70171		253.1	3.63166	3.5373	3.49925	3.37952	3.35415	3.26693	3.37659	3.08974	2.95766	2.71905	2.53236	2.37551	2.01405	1.53338	1.2121	1.05867		253.1	1.36525	1.30545	1.4062	1.29064	1.18217	1.17886	1.0724	0.790065	0.619001	0.702662	0.536933	0.536971
	253.2	3.08692	3.06237	2.96884	2.87826	2.91952	2.88491	2.78937	2.65863	2.53051	2.35431	2.10455	1.93948	1.62033	1.11036	0.8728	0.720357		253.2	3.67684	3.58897	3.55095	3.43692	3.40759	3.32528	3.426	3.15566	3.01191	2.77258	2.58468	2.41055	2.04169	1.5542	1.22571	1.06858		253.2	1.40194	1.33988	1.44344	1.32575	1.21217	1.20839	1.103	0.815697	0.644069	0.728374	0.558643	0.554264
	253.3	3.15066	3.12113	3.02572	2.94279	2.97455	2.95044	2.85543	2.71525	2.58436	2.41386	2.15082	1.98101	1.66103	1.13517	0.891143	0.736169		253.3	3.7191	3.63967	3.60436	3.49352	3.46314	3.3817	3.4742	3.22224	3.0684	2.82743	2.63322	2.44722	2.07064	1.57881	1.24447	1.08124		253.3	1.44031	1.3751	1.48085	1.36135	1.24249	1.23955	1.13177	0.840269	0.665649	0.75001	0.580606	0.570385
	253.4	3.21225	3.17536	3.07998	3.0041	3.02838	3.01246	2.92155	2.77274	2.63633	2.47246	2.19827	2.02103	1.69815	1.1583	0.907783	0.752005		253.4	3.76014	3.68929	3.65631	3.55033	3.51666	3.43608	3.52016	3.28805	3.12595	2.87814	2.68332	2.48581	2.09744	1.60533	1.26479	1.09853		253.4	1.47812	1.41049	1.51694	1.39657	1.27731	1.26759	1.15976	0.863916	0.690755	0.774117	0.603503	0.58294
	253.5	3.27234	3.22406	3.1327	3.06483	3.08723	3.06744	2.98628	2.82634	2.68972	2.53107	2.2458	2.06106	1.73099	1.17859	0.921903	0.770028		253.5	3.8001	3.73761	3.70865	3.60188	3.56388	3.4879	3.56099	3.35031	3.1788	2.92471	2.72831	2.52254	2.12293	1.62884	1.28272	1.11195		253.5	1.51319	1.44295	1.55227	1.43458	1.30808	1.29768	1.18658	0.886237	0.714965	0.796884	0.62594	0.599736
	253.6	3.32813	3.27199	3.18481	3.12308	3.14828	3.11968	3.04733	2.88106	2.74256	2.58945	2.29028	2.10223	1.76147	1.20185	0.934382	0.787432		253.6	3.84095	3.78733	3.76349	3.65297	3.6084	3.53785	3.60143	3.4124	3.23063	2.97052	2.77347	2.56006	2.14622	1.6519	1.29775	1.12295		253.6	1.54633	1.47456	1.5841	1.46894	1.34138	1.32721	1.21173	0.908792	0.740308	0.814802	0.646731	0.617988
	253.7	3.38285	3.31976	3.2337	3.18387	3.20549	3.16883	3.10923	2.93993	2.79515	2.64642	2.33455	2.14099	1.79	1.2237	0.944509	0.807351		253.7	3.88088	3.83993	3.81474	3.69772	3.6549	3.58788	3.64339	3.47095	3.2836	3.01429	2.82104	2.59809	2.16964	1.67557	1.31193	1.1353		253.7	1.57339	1.49938	1.61431	1.49753	1.36872	1.35253	1.23051	0.927652	0.763617	0.827683	0.667292	0.630399
	253.8	3.43261	3.36232	3.27521	3.23834	3.25863	3.21698	3.16788	2.9944	2.84195	2.69661	2.37263	2.17502	1.81461	1.24475	0.948888	0.820346		253.8	3.92693	3.8942	3.8686	3.74498	3.70332	3.64466	3.68612	3.53111	3.33938	3.05862	2.8673	2.64125	2.195	1.7022	1.32903	1.15325		253.8	1.60008	1.52439	1.64338	1.52847	1.39937	1.37443	1.24728	0.947733	0.789222	0.841954	0.691175	0.644628
	253.9	3.48786	3.40506	3.3195	3.2915	3.31054	3.26627	3.22496	3.05169	2.89362	2.75027	2.41258	2.21146	1.84194	1.26298	0.953189	0.830724		253.9	3.97189	3.94811	3.92527	3.79361	3.75431	3.70271	3.73447	3.59528	3.39616	3.1076	2.91757	2.68976	2.22558	1.73019	1.34655	1.17278		253.9	1.62806	1.5469	1.67009	1.55645	1.42568	1.39656	1.26272	0.965099	0.813821	0.849692	0.710817	0.65445
	254	3.54067	3.44459	3.36537	3.34394	3.36164	3.3119	3.27868	3.10823	2.94561	2.80122	2.45509	2.24589	1.86847	1.2819	0.957638	0.841711		254	4.01965	4.00945	3.98762	3.8448	3.81078	3.76884	3.79058	3.66078	3.45949	3.16275	2.97092	2.74294	2.25954	1.76316	1.36941	1.19552		254	1.6534	1.56629	1.69972	1.58479	1.45115	1.41837	1.2727	0.980894	0.832761	0.851961	0.725163	0.66482
	254.1	3.58917	3.48325	3.40712	3.39153	3.40803	3.35793	3.33015	3.16245	2.99962	2.84773	2.49604	2.27603	1.89455	1.29899	0.960927	0.84912		254.1	4.07158	4.06973	4.0438	3.89353	3.8607	3.83261	3.84982	3.72317	3.52059	3.21656	3.02536	2.79339	2.29539	1.79719	1.39172	1.22029		254.1	1.6778	1.58227	1.73037	1.61109	1.4791	1.43787	1.28173	0.997526	0.850349	0.853549	0.740682	0.675776
	254.2	3.63691	3.5219	3.45044	3.44005	3.45255	3.40609	3.3874	3.21693	3.05518	2.89381	2.54316	2.30833	1.92157	1.31643	0.968498	0.857022		254.2	4.12486	4.12844	4.10079	3.9433	3.90863	3.8956	3.91144	3.78521	3.58222	3.27032	3.08185	2.84264	2.32985	1.83315	1.41125	1.24659		254.2	1.70368	1.59718	1.75569	1.63088	1.50175	1.45526	1.29119	1.00897	0.865365	0.855834	0.75174	0.683335
	254.3	3.68292	3.56089	3.49294	3.48579	3.49789	3.4562	3.44414	3.27396	3.10936	2.93731	2.58708	2.33953	1.95017	1.33589	0.976401	0.864863		254.3	4.17589	4.1886	4.15471	3.99096	3.95381	3.95687	3.97325	3.84544	3.64467	3.32232	3.13777	2.88905	2.36214	1.86652	1.42895	1.26814		254.3	1.72526	1.60596	1.77926	1.64368	1.52026	1.46832	1.29664	1.01314	0.874996	0.853375	0.754679	0.687333
	254.4	3.73424	3.60755	3.54065	3.53445	3.54468	3.50912	3.50367	3.33319	3.16406	2.98091	2.63446	2.37804	1.98654	1.35875	0.989057	0.872603		254.4	4.22761	4.2465	4.20398	4.03824	4.00079	4.01607	4.0382	3.9043	3.7078	3.37589	3.19407	2.93289	2.39225	1.90078	1.44458	1.28869		254.4	1.74989	1.62061	1.80354	1.65811	1.5433	1.48081	1.3024	1.01938	0.88897	0.852721	0.759626	0.696117
	254.5	3.78172	3.6524	3.58862	3.58062	3.58773	3.56171	3.56392	3.38745	3.21294	3.02166	2.68187	2.41209	2.02193	1.37847	0.995892	0.875514		254.5	4.27957	4.3014	4.25005	4.08443	4.04997	4.07487	4.1026	3.96698	3.77021	3.43105	3.24851	2.97235	2.42318	1.9353	1.46048	1.30926		254.5	1.77579	1.63716	1.82911	1.67754	1.56913	1.49522	1.31397	1.03272	0.90441	0.855783	0.767248	0.703663
	254.6	3.82902	3.69997	3.63587	3.62395	3.63284	3.61138	3.61953	3.44091	3.2622	3.05888	2.72822	2.44759	2.05609	1.39662	1.00996	0.878946		254.6	4.3253	4.35117	4.29576	4.12681	4.0917	4.1294	4.1585	4.02643	3.82723	3.48403	3.29563	3.00598	2.44888	1.96751	1.47734	1.32672		254.6	1.80511	1.65551	1.8508	1.696	1.59488	1.50575	1.32565	1.0431	0.918543	0.857832	0.774807	0.714868
	254.7	3.87114	3.74968	3.68529	3.66745	3.6773	3.66127	3.67318	3.49487	3.31156	3.09739	2.77641	2.48272	2.09383	1.41656	1.02611	0.881205		254.7	4.3723	4.40313	4.34347	4.17236	4.13594	4.1853	4.21589	4.08715	3.88403	3.53407	3.34108	3.03539	2.47803	1.9978	1.49224	1.34511		254.7	1.83706	1.6751	1.87498	1.71604	1.61834	1.51971	1.34099	1.05929	0.929492	0.861918	0.781067	0.726668
	254.8	3.91178	3.80281	3.73111	3.70841	3.72569	3.71316	3.72717	3.54699	3.36546	3.13826	2.82866	2.51783	2.12888	1.43922	1.04342	0.884824		254.8	4.41582	4.45176	4.38523	4.21229	4.17481	4.23581	4.26575	4.13556	3.93672	3.5795	3.3826	3.06088	2.50244	2.024	1.50688	1.35854		254.8	1.86905	1.70003	1.90171	1.73862	1.64298	1.54127	1.36036	1.0798	0.944024	0.871586	0.794611	0.741466
	254.9	3.95366	3.85726	3.77532	3.7525	3.768	3.7628	3.7776	3.60174	3.41424	3.17893	2.87652	2.55452	2.15881	1.4623	1.05788	0.890704		254.9	4.45496	4.49802	4.4265	4.25206	4.21242	4.2821	4.31243	4.18395	3.98364	3.62236	3.42266	3.08763	2.52641	2.04591	1.52367	1.37347		254.9	1.89882	1.7284	1.92611	1.76025	1.66796	1.56201	1.38327	1.10201	0.959219	0.883636	0.806299	0.753669
	255	3.9955	3.91215	3.82021	3.79813	3.81303	3.80711	3.82679	3.65922	3.46429	3.21845	2.92408	2.59146	2.18662	1.48617	1.07051	0.901241		255	4.49196	4.54169	4.4681	4.29184	4.25277	4.32739	4.35445	4.2299	4.02897	3.66282	3.46095	3.11199	2.54784	2.06576	1.53959	1.38696		255	1.93248	1.7627	1.95532	1.78421	1.69353	1.5843	1.40778	1.12627	0.973909	0.8997	0.822804	0.766319
	255.1	4.03736	3.96887	3.86379	3.84286	3.8588	3.85576	3.87475	3.71531	3.51955	3.26119	2.97235	2.63307	2.21737	1.51116	1.08784	0.912293		255.1	4.5292	4.58108	4.50956	4.3292	4.2968	4.37264	4.39413	4.27197	4.07191	3.7012	3.49747	3.13593	2.56806	2.08255	1.55613	1.40244		255.1	1.9657	1.79843	1.98253	1.80827	1.71727	1.60722	1.42966	1.14949	0.991163	0.914991	0.843241	0.775632
	255.2	4.07295	4.02034	3.90002	3.88373	3.90179	3.89759	3.91889	3.76787	3.56912	3.30137	3.01727	2.66981	2.24369	1.53639	1.10265	0.925072		255.2	4.56761	4.61981	4.55122	4.368	4.34404	4.41603	4.43139	4.31279	4.11329	3.73988	3.53547	3.163	2.59097	2.09988	1.57448	1.41895		255.2	1.99524	1.82994	2.00505	1.83054	1.73838	1.62952	1.44862	1.17014	1.00545	0.924285	0.861795	0.778927
	255.3	4.11218	4.06743	3.93669	3.92606	3.94354	3.94127	3.96196	3.82102	3.62187	3.34408	3.0616	2.71127	2.27046	1.56139	1.11863	0.940025		255.3	4.60322	4.65571	4.59395	4.40533	4.38742	4.4588	4.47061	4.3473	4.14981	3.7819	3.57004	3.18998	2.6135	2.11779	1.58792	1.43464		255.3	2.02354	1.86304	2.02451	1.85121	1.75868	1.65358	1.46754	1.1919	1.01795	0.935938	0.87891	0.783777
	255.4	4.14925	4.1122	3.97071	3.9663	3.97879	3.98407	4.00153	3.87227	3.67008	3.38301	3.10351	2.74878	2.29451	1.58419	1.12843	0.956669		255.4	4.64426	4.69413	4.63547	4.44241	4.43163	4.50306	4.51339	4.38312	4.18821	3.82512	3.60612	3.22072	2.64176	2.13399	1.60183	1.45298		255.4	2.04666	1.89032	2.03823	1.8657	1.77592	1.67533	1.48294	1.20957	1.02174	0.94348	0.893315	0.783119
	255.5	4.19467	4.16164	4.01065	4.01458	4.02153	4.0334	4.04589	3.93193	3.72273	3.42571	3.15128	2.7923	2.32628	1.61108	1.14257	0.979323		255.5	4.68368	4.73213	4.66943	4.47572	4.48011	4.54622	4.5524	4.417	4.22951	3.86896	3.64	3.25387	2.66791	2.15184	1.61344	1.47011		255.5	2.06795	1.91716	2.05009	1.88291	1.79432	1.69673	1.49776	1.227	1.02789	0.953892	0.905674	0.783055
	255.6	4.23529	4.20557	4.05122	4.05988	4.06111	4.07662	4.0909	3.98646	3.77211	3.46719	3.19348	2.8338	2.35335	1.63492	1.15164	0.998208		255.6	4.72491	4.77235	4.70727	4.51065	4.53185	4.59059	4.59573	4.45591	4.2703	3.91499	3.67413	3.28828	2.69834	2.16881	1.62929	1.4891		255.6	2.0922	1.94413	2.06228	1.89667	1.81091	1.71417	1.51005	1.23847	1.03445	0.961678	0.913286	0.784946
	255.7	4.272	4.23961	4.08944	4.09946	4.09925	4.12092	4.13584	4.03915	3.818	3.50561	3.23684	2.87164	2.38152	1.66049	1.15904	1.01159		255.7	4.76393	4.81047	4.74698	4.54661	4.57964	4.63122	4.64202	4.49339	4.30771	3.95958	3.70634	3.32362	2.72984	2.18938	1.64503	1.50993		255.7	2.11387	1.9657	2.07383	1.91038	1.82778	1.73172	1.51883	1.24731	1.04182	0.964003	0.923021	0.787634
	255.8	4.3095	4.27548	4.13198	4.14223	4.13933	4.16784	4.18317	4.09252	3.86635	3.54403	3.28098	2.90947	2.41332	1.68717	1.17061	1.02747		255.8	4.80419	4.84888	4.78473	4.58113	4.62418	4.67243	4.68484	4.52772	4.34509	4.00469	3.73832	3.36005	2.76205	2.20865	1.65841	1.52758		255.8	2.137	1.98788	2.08956	1.92881	1.84669	1.74824	1.52883	1.25904	1.05005	0.97069	0.931577	0.795594
	255.9	4.34798	4.31316	4.17807	4.1859	4.18081	4.2136	4.22989	4.14635	3.91578	3.5805	3.32522	2.94658	2.44676	1.71496	1.18314	1.04294		255.9	4.84182	4.88836	4.81962	4.61883	4.6676	4.71316	4.7249	4.56062	4.3795	4.05064	3.76944	3.39637	2.79286	2.22785	1.67166	1.53994		255.9	2.16009	2.00778	2.10178	1.94744	1.86463	1.76568	1.54323	1.27215	1.05764	0.977733	0.938702	0.803922
	256	4.38175	4.35383	4.22309	4.22737	4.21727	4.26147	4.2764	4.1976	3.96291	3.61672	3.367	2.98457	2.47737	1.73876	1.19338	1.0545		256	4.87713	4.92284	4.85253	4.65629	4.70823	4.74956	4.76403	4.58979	4.41309	4.09498	3.79848	3.43109	2.82461	2.24679	1.68119	1.54817		256	2.18424	2.03122	2.11473	1.96262	1.8834	1.78194	1.55394	1.28738	1.06599	0.987705	0.946041	0.813574
	256.1	4.42009	4.39803	4.2693	4.27398	4.25657	4.31376	4.32779	4.25039	4.01258	3.65351	3.4125	3.01862	2.51245	1.76318	1.20679	1.06822		256.1	4.91319	4.95632	4.88427	4.69273	4.74917	4.78633	4.80073	4.61712	4.44832	4.13688	3.82621	3.46461	2.85918	2.2634	1.69447	1.55624		256.1	2.21424	2.05462	2.13547	1.98572	1.90376	1.79935	1.56977	1.30457	1.07898	1.00221	0.956158	0.826115
	256.2	4.46134	4.44499	4.32024	4.32391	4.30184	4.37016	4.38132	4.3024	4.06378	3.69504	3.46308	3.05432	2.54948	1.78888	1.22698	1.08218		256.2	4.94557	4.98488	4.9139	4.72993	4.78523	4.81715	4.83211	4.64183	4.47728	4.17318	3.85016	3.49471	2.88837	2.27732	1.70394	1.56131		256.2	2.24741	2.08428	2.16014	2.01213	1.92672	1.81666	1.58926	1.32266	1.09721	1.02067	0.966088	0.843023
	256.3	4.50409	4.49415	4.37508	4.37592	4.35061	4.42686	4.44017	4.35231	4.11639	3.74387	3.51279	3.09246	2.58577	1.81532	1.25013	1.10173		256.3	4.97517	5.01412	4.94546	4.76571	4.81959	4.84892	4.86573	4.66559	4.50431	4.21042	3.87944	3.52298	2.91677	2.29215	1.71551	1.56442		256.3	2.28179	2.11439	2.18693	2.0359	1.94674	1.83724	1.60968	1.33928	1.11331	1.03689	0.974393	0.859749
	256.4	4.54514	4.53792	4.42681	4.4242	4.39861	4.47996	4.49074	4.39799	4.16358	3.7885	3.55858	3.1284	2.61611	1.84341	1.27229	1.12047		256.4	5.00604	5.04457	4.97809	4.80215	4.85396	4.88288	4.90041	4.68891	4.53069	4.24754	3.91034	3.55127	2.94571	2.30762	1.73003	1.56996		256.4	2.31233	2.14683	2.2116	2.06139	1.96956	1.85614	1.63098	1.35848	1.12274	1.05466	0.988051	0.877023
	256.5	4.59481	4.59002	4.48282	4.478	4.45412	4.53946	4.5452	4.44432	4.21752	3.83918	3.60649	3.17033	2.65256	1.87649	1.30091	1.14253		256.5	5.03476	5.0715	5.00485	4.8371	4.88414	4.91354	4.92818	4.71072	4.55567	4.28087	3.94033	3.57574	2.976	2.32381	1.74512	1.57289		256.5	2.34433	2.18042	2.23476	2.08754	1.99558	1.87662	1.65799	1.38076	1.13703	1.07743	1.00714	0.89717
	256.6	4.647	4.64296	4.5432	4.53673	4.51376	4.59708	4.60193	4.49286	4.2684	3.89626	3.65496	3.21754	2.68721	1.907	1.33137	1.16461		256.6	5.06156	5.0998	5.03348	4.87376	4.92055	4.94756	4.96038	4.73443	4.58035	4.31327	3.96929	3.5998	3.00534	2.33463	1.75762	1.5762		256.6	2.37648	2.21491	2.25669	2.11396	2.0191	1.89922	1.68343	1.40061	1.1528	1.10128	1.02457	0.914214
	256.7	4.69685	4.69533	4.59982	4.58999	4.57353	4.65143	4.65413	4.53985	4.31624	3.95365	3.6957	3.26347	2.7207	1.93539	1.35713	1.18236		256.7	5.08864	5.12795	5.06307	4.90986	4.96115	4.98338	4.98766	4.7596	4.60681	4.34608	3.99985	3.62219	3.03354	2.34718	1.76988	1.57821		256.7	2.40862	2.24924	2.28161	2.14261	2.04483	1.92396	1.70747	1.42104	1.16767	1.12377	1.04706	0.936029
	256.8	4.7495	4.74664	4.65427	4.6454	4.6311	4.70362	4.70477	4.58605	4.362	4.01005	3.73506	3.30932	2.75243	1.96277	1.38291	1.2012		256.8	5.12123	5.15992	5.0997	4.94519	5.00373	5.02422	5.01616	4.78729	4.63424	4.37898	4.02964	3.64448	3.06512	2.35808	1.78114	1.5868		256.8	2.44125	2.28925	2.30783	2.17656	2.06976	1.94838	1.7328	1.44545	1.18329	1.1455	1.07103	0.959304
	256.9	4.79841	4.78925	4.70271	4.6949	4.68538	4.75253	4.75073	4.63073	4.40444	4.06292	3.77424	3.35115	2.77464	1.98824	1.40406	1.21691		256.9	5.14824	5.19377	5.1365	4.97786	5.04557	5.06473	5.04532	4.81813	4.65784	4.41248	4.05613	3.66959	3.09259	2.37084	1.79501	1.59659		256.9	2.46909	2.32938	2.33117	2.20904	2.09156	1.9713	1.75666	1.46597	1.19538	1.16804	1.09445	0.982338
	257	4.8454	4.83032	4.74948	4.73938	4.73482	4.79724	4.79274	4.67606	4.4473	4.11342	3.80979	3.39345	2.7932	2.01225	1.42237	1.23036		257	5.17151	5.2251	5.17222	5.00777	5.0855	5.10323	5.07096	4.84425	4.68149	4.44325	4.08487	3.69662	3.11845	2.38365	1.80988	1.60764		257	2.4934	2.36522	2.35108	2.23715	2.1085	1.99086	1.77699	1.48205	1.20665	1.18734	1.11488	1.00243
	257.1	4.8896	4.86773	4.79347	4.78239	4.78052	4.8417	4.831	4.71905	4.49061	4.16167	3.8422	3.4305	2.81151	2.03644	1.43605	1.24008		257.1	5.19401	5.25469	5.2012	5.03816	5.12394	5.13751	5.09756	4.87027	4.70413	4.47132	4.11165	3.72189	3.14287	2.39532	1.82006	1.6158		257.1	2.51355	2.39585	2.37061	2.26497	2.12803	2.01313	1.79952	1.4993	1.22117	1.20336	1.13532	1.01895
	257.2	4.9397	4.90573	4.83866	4.82593	4.82611	4.8855	4.87311	4.76288	4.53516	4.21093	3.87713	3.46902	2.83298	2.05646	1.45061	1.25173		257.2	5.2156	5.27965	5.22811	5.06685	5.15786	5.16696	5.11975	4.89384	4.72367	4.49493	4.13571	3.74934	3.16262	2.4064	1.82969	1.62074		257.2	2.53384	2.42713	2.39289	2.29396	2.14604	2.03686	1.82354	1.51794	1.24534	1.22207	1.15864	1.03962
	257.3	4.98667	4.93627	4.88355	4.86576	4.86359	4.92496	4.91327	4.80414	4.57294	4.25449	3.90567	3.50197	2.85354	2.07539	1.46288	1.26157		257.3	5.23772	5.30294	5.26248	5.09922	5.19576	5.19881	5.14501	4.92313	4.74815	4.51635	4.15965	3.77895	3.18565	2.42027	1.84114	1.62989		257.3	2.55175	2.45667	2.41282	2.32473	2.16196	2.05499	1.83957	1.53411	1.26502	1.23574	1.17739	1.05498
	257.4	5.02976	4.96663	4.92551	4.90241	4.90233	4.96537	4.94992	4.84346	4.61128	4.29082	3.93409	3.53296	2.87603	2.09242	1.47494	1.27117		257.4	5.25913	5.32644	5.29327	5.12802	5.23016	5.22589	5.1664	4.95196	4.77344	4.54076	4.18428	3.80643	3.20515	2.43632	1.84897	1.63505		257.4	2.56463	2.48123	2.43502	2.35404	2.1757	2.07173	1.85177	1.54918	1.28293	1.24922	1.19416	1.07147
	257.5	5.07485	4.99844	4.96646	4.93861	4.9332	5.00737	4.98585	4.87893	4.64987	4.32352	3.96191	3.55772	2.8936	2.10665	1.48346	1.28236		257.5	5.28441	5.35058	5.3259	5.15423	5.26307	5.25014	5.19432	4.98339	4.80041	4.56776	4.20818	3.83858	3.22807	2.45609	1.85933	1.64445		257.5	2.57358	2.50553	2.45822	2.38399	2.19359	2.08675	1.86795	1.56603	1.30484	1.26366	1.20967	1.09001
	257.6	5.11733	5.02803	5.00969	4.97426	4.96197	5.04583	5.0218	4.91398	4.68606	4.35349	3.99041	3.57724	2.90824	2.12074	1.48731	1.29566		257.6	5.30804	5.37239	5.35407	5.18244	5.29161	5.26927	5.22039	5.01461	4.82486	4.59351	4.23322	3.86782	3.24834	2.47793	1.87079	1.65354		257.6	2.58189	2.52434	2.48183	2.41389	2.21532	2.1004	1.88562	1.58269	1.32716	1.28118	1.2244	1.10908
	257.7	5.16042	5.06028	5.05854	5.00965	4.99354	5.0863	5.05828	4.95048	4.72482	4.38682	4.01675	3.59506	2.92845	2.13126	1.49625	1.30813		257.7	5.33101	5.39349	5.38015	5.2104	5.31093	5.28644	5.24595	5.04206	4.84661	4.61254	4.25527	3.89227	3.26604	2.49481	1.87978	1.66032		257.7	2.59051	2.54078	2.50709	2.44156	2.23885	2.11415	1.90396	1.59735	1.35068	1.2999	1.23642	1.12945
	257.8	5.20247	5.09838	5.1083	5.04512	5.03177	5.12551	5.09755	4.98856	4.76173	4.41959	4.04327	3.61272	2.95428	2.14559	1.50932	1.32084		257.8	5.35834	5.41806	5.40785	5.23966	5.33043	5.3058	5.27385	5.07401	4.87381	4.63032	4.28002	3.91638	3.28568	2.50919	1.89042	1.66684		257.8	2.59896	2.55696	2.53513	2.47072	2.26357	2.12801	1.91922	1.60945	1.37522	1.31529	1.25125	1.14841
	257.9	5.24216	5.13532	5.15379	5.07548	5.06967	5.16174	5.13652	5.02719	4.79572	4.45226	4.07124	3.63075	2.98042	2.15564	1.52227	1.33348		257.9	5.38626	5.44248	5.43669	5.26867	5.35347	5.33074	5.30289	5.10591	4.90252	4.64793	4.30541	3.94022	3.30601	2.52672	1.89908	1.67415		257.9	2.60542	2.57081	2.55986	2.4996	2.28515	2.13826	1.92934	1.62058	1.39752	1.32912	1.26604	1.16645
	258	5.2721	5.16621	5.19066	5.09866	5.10126	5.19438	5.17212	5.06178	4.82574	4.48046	4.09341	3.64393	3.00244	2.16413	1.52907	1.34381		258	5.41058	5.46855	5.46627	5.29887	5.37259	5.35561	5.33357	5.13764	4.9274	4.66699	4.32994	3.96034	3.32355	2.54117	1.90663	1.68142		258	2.60757	2.57753	2.57639	2.52016	2.30223	2.14017	1.93538	1.62441	1.41242	1.33287	1.27524	1.17788
	258.1	5.30425	5.19952	5.2251	5.12024	5.13372	5.22973	5.20531	5.09869	4.85742	4.50823	4.11789	3.65618	3.02413	2.17248	1.53701	1.35516		258.1	5.43616	5.49609	5.49381	5.32582	5.39037	5.38125	5.36179	5.16718	4.9516	4.68835	4.3543	3.97847	3.3387	2.5538	1.91354	1.68899		258.1	2.61159	2.58702	2.59767	2.54017	2.32017	2.14747	1.94453	1.63395	1.42784	1.33891	1.28867	1.19065
	258.2	5.34013	5.23854	5.25796	5.14212	5.16818	5.26424	5.23915	5.13366	4.89468	4.53769	4.14323	3.67006	3.04461	2.18196	1.54493	1.36763		258.2	5.4663	5.52269	5.51974	5.35647	5.40998	5.41235	5.39046	5.196	4.97815	4.71122	4.3808	3.99523	3.3537	2.56826	1.92557	1.6964		258.2	2.62522	2.6031	2.62112	2.5621	2.33977	2.15623	1.95998	1.64554	1.44238	1.34816	1.30318	1.20751
	258.3	5.3731	5.27626	5.28743	5.16526	5.20194	5.29634	5.27476	5.16962	4.92918	4.56929	4.16853	3.68741	3.06471	2.19291	1.55207	1.37754		258.3	5.48947	5.55011	5.54633	5.39039	5.43128	5.44183	5.42367	5.22683	5.00571	4.73276	4.408	4.01019	3.3668	2.57894	1.93814	1.70409		258.3	2.63493	2.61548	2.63894	2.57771	2.35602	2.16527	1.97166	1.65137	1.45582	1.35622	1.31748	1.21759
	258.4	5.40617	5.31245	5.31351	5.18724	5.23662	5.32925	5.31048	5.20363	4.96261	4.5985	4.19155	3.70504	3.08605	2.2041	1.56007	1.38326		258.4	5.51559	5.57802	5.5743	5.41989	5.45687	5.47158	5.46045	5.2611	5.03699	4.7553	4.43609	4.0275	3.37737	2.58623	1.9492	1.71175		258.4	2.64645	2.63041	2.65808	2.58966	2.36891	2.17444	1.97815	1.65667	1.46916	1.36046	1.32979	1.22741
	258.5	5.4409	5.34838	5.33718	5.21357	5.27204	5.36427	5.34645	5.23958	4.99843	4.6243	4.21691	3.72034	3.11036	2.22315	1.56807	1.38859		258.5	5.54472	5.60588	5.59913	5.4501	5.48552	5.50291	5.49884	5.2954	5.06949	4.78052	4.46604	4.04423	3.38856	2.59568	1.96165	1.72363		258.5	2.66076	2.64318	2.67626	2.60188	2.38043	2.18204	1.98599	1.66256	1.48087	1.35944	1.33894	1.23476
	258.6	5.47542	5.38045	5.35881	5.23636	5.30134	5.39682	5.38063	5.27254	5.0331	4.64677	4.2401	3.73352	3.12859	2.23864	1.57448	1.3942		258.6	5.57456	5.63499	5.62495	5.4825	5.5155	5.53517	5.53916	5.33375	5.10138	4.80797	4.49434	4.06328	3.3975	2.61054	1.97109	1.73671		258.6	2.67051	2.65629	2.68892	2.61044	2.39078	2.18876	1.98907	1.66448	1.48929	1.3562	1.34629	1.24058
	258.7	5.50808	5.41098	5.3812	5.25459	5.32663	5.42561	5.41209	5.30298	5.06948	4.66901	4.25905	3.74917	3.14514	2.25455	1.5752	1.39746		258.7	5.60353	5.66487	5.65265	5.51233	5.5467	5.57022	5.57934	5.37334	5.13515	4.83666	4.52291	4.08496	3.4074	2.62585	1.98483	1.74876		258.7	2.68362	2.66811	2.7005	2.62085	2.40333	2.19797	1.99697	1.67001	1.49513	1.35352	1.35615	1.24829
	258.8	5.54145	5.44083	5.40003	5.27669	5.35088	5.45518	5.43955	5.3343	5.10701	4.68558	4.28009	3.76709	3.16146	2.26989	1.57663	1.39559		258.8	5.63239	5.69044	5.67693	5.53849	5.57793	5.60004	5.61406	5.41094	5.16649	4.86164	4.54873	4.10522	3.41346	2.63848	1.99264	1.75909		258.8	2.69838	2.68188	2.71523	2.63132	2.41995	2.20913	2.00434	1.67902	1.50241	1.35791	1.36557	1.25766
	258.9	5.57162	5.47245	5.41988	5.30201	5.37527	5.48194	5.46886	5.36429	5.14283	4.70056	4.30283	3.78383	3.17772	2.28025	1.57906	1.39367		258.9	5.66129	5.71596	5.69717	5.56355	5.60978	5.62744	5.64785	5.44968	5.20152	4.88463	4.57181	4.12624	3.41894	2.64794	1.99816	1.76725		258.9	2.71449	2.69352	2.73249	2.64635	2.43706	2.22365	2.01288	1.6867	1.5171	1.36546	1.37193	1.27168
	259	5.59529	5.49707	5.4375	5.32193	5.38989	5.50481	5.49323	5.3925	5.17072	4.70964	4.32143	3.79877	3.18817	2.28485	1.5745	1.3863		259	5.68691	5.73857	5.71943	5.59049	5.64068	5.65495	5.68316	5.48897	5.23684	4.90644	4.59123	4.146	3.42346	2.65458	1.9972	1.77658		259	2.72555	2.70325	2.74607	2.65745	2.4493	2.23591	2.0185	1.69075	1.5262	1.36738	1.37203	1.28122
	259.1	5.616	5.51894	5.45293	5.33841	5.40064	5.5266	5.51482	5.41897	5.19436	4.71596	4.33969	3.80897	3.19899	2.28883	1.56905	1.3804		259.1	5.71066	5.76175	5.74061	5.60988	5.66931	5.67606	5.71136	5.52336	5.26918	4.92449	4.60735	4.16332	3.42571	2.66206	1.99558	1.78254		259.1	2.73736	2.71233	2.75788	2.6722	2.46128	2.24464	2.02382	1.69778	1.53485	1.3689	1.37084	1.29284
	259.2	5.63623	5.54264	5.46902	5.35816	5.41098	5.54956	5.53315	5.44331	5.21562	4.72266	4.35986	3.82004	3.20731	2.2937	1.5653	1.37611		259.2	5.72977	5.78525	5.75895	5.62752	5.69078	5.69699	5.73727	5.55463	5.29981	4.93673	4.62343	4.17847	3.42891	2.66844	1.99285	1.78822		259.2	2.74727	2.7214	2.76967	2.68641	2.47113	2.25049	2.03089	1.70389	1.54416	1.37048	1.36679	1.30299
	259.3	5.65419	5.56599	5.48305	5.37291	5.42123	5.56925	5.5489	5.46279	5.23448	4.73498	4.38118	3.82917	3.21372	2.29439	1.56002	1.36851		259.3	5.74334	5.80429	5.77075	5.64591	5.70859	5.71556	5.75988	5.58424	5.32656	4.95085	4.63988	4.19306	3.42877	2.6781	1.9916	1.79243		259.3	2.75722	2.72953	2.78503	2.70361	2.48418	2.25936	2.04223	1.70758	1.55294	1.37768	1.36548	1.31617
	259.4	5.66801	5.58907	5.49685	5.38431	5.43265	5.58628	5.56114	5.47993	5.24964	4.74689	4.39867	3.83897	3.22125	2.28869	1.55489	1.35754		259.4	5.76164	5.82297	5.78297	5.66725	5.72619	5.73509	5.77979	5.61514	5.35596	4.96322	4.65804	4.20398	3.43391	2.68401	1.99023	1.79747		259.4	2.76731	2.73499	2.79716	2.71987	2.49455	2.27077	2.05487	1.71231	1.56431	1.38413	1.36577	1.32581
	259.5	5.68124	5.60934	5.50992	5.40088	5.44525	5.60458	5.57123	5.49883	5.26019	4.75672	4.41588	3.84694	3.22788	2.28502	1.55222	1.34768		259.5	5.78198	5.84605	5.79533	5.68859	5.74617	5.75642	5.79998	5.64558	5.38744	4.97845	4.67453	4.21207	3.44015	2.6874	1.98874	1.80429		259.5	2.77911	2.74393	2.81501	2.73733	2.50911	2.28237	2.07204	1.7207	1.57494	1.3951	1.36879	1.34137
	259.6	5.69651	5.6312	5.52477	5.42173	5.4581	5.62441	5.58401	5.51812	5.27004	4.76847	4.43544	3.86011	3.23679	2.28066	1.54905	1.33816		259.6	5.80323	5.86855	5.81397	5.70948	5.76448	5.78067	5.81895	5.6752	5.41732	4.99581	4.69257	4.21765	3.44627	2.69059	1.99081	1.81227		259.6	2.78903	2.75489	2.83144	2.75216	2.52104	2.29535	2.08233	1.73112	1.58255	1.40634	1.36945	1.3555
	259.7	5.71106	5.65044	5.53605	5.44309	5.47478	5.64386	5.59714	5.53423	5.27988	4.7812	4.4507	3.8701	3.24508	2.28015	1.54492	1.33059		259.7	5.82234	5.8931	5.83393	5.72981	5.7854	5.80905	5.83899	5.70562	5.45033	5.02008	4.71246	4.22239	3.45505	2.69506	1.99627	1.8224		259.7	2.79914	2.76322	2.84304	2.76438	2.53665	2.306	2.08922	1.73749	1.58728	1.41576	1.36919	1.36695
	259.8	5.72362	5.67427	5.54857	5.46282	5.49371	5.66272	5.60963	5.55222	5.29072	4.79586	4.46478	3.88231	3.25055	2.2804	1.54311	1.32239		259.8	5.84074	5.91895	5.84771	5.74256	5.79976	5.83365	5.85605	5.7363	5.47792	5.0434	4.73065	4.22439	3.46133	2.70049	2.00192	1.82784		259.8	2.81456	2.77126	2.85834	2.7734	2.55455	2.31465	2.09971	1.74512	1.59584	1.42924	1.37057	1.37865
	259.9	5.73979	5.69811	5.56411	5.48426	5.51395	5.6852	5.62626	5.57354	5.30515	4.81671	4.48102	3.89676	3.25485	2.28287	1.54623	1.31536		259.9	5.85986	5.94391	5.86279	5.75713	5.81522	5.86094	5.87763	5.76418	5.50421	5.06597	4.7519	4.23009	3.47114	2.70199	2.01271	1.83579		259.9	2.83614	2.78251	2.87301	2.78435	2.57365	2.32549	2.11291	1.75427	1.60514	1.44192	1.37737	1.38646
	260	5.75434	5.71814	5.57855	5.5038	5.53873	5.70687	5.64499	5.59693	5.3202	4.83725	4.49216	3.91511	3.2621	2.28496	1.5508	1.30573		260	5.87953	5.96673	5.87159	5.77299	5.82964	5.8864	5.89461	5.78623	5.52789	5.08573	4.7695	4.23391	3.4791	2.69885	2.02151	1.83888		260	2.85594	2.79209	2.88256	2.78864	2.58798	2.3388	2.12236	1.75862	1.60966	1.45084	1.38193	1.3909
	260.1	5.76636	5.73608	5.59271	5.52025	5.55955	5.72698	5.66142	5.62161	5.33585	4.85474	4.50155	3.93421	3.27091	2.28517	1.55739	1.29416		260.1	5.90093	5.99102	5.88384	5.7869	5.84578	5.91426	5.91391	5.80829	5.55396	5.10493	4.78278	4.2376	3.49205	2.69612	2.03327	1.84131		260.1	2.87921	2.80384	2.89064	2.79043	2.60156	2.35309	2.12971	1.76504	1.61464	1.45682	1.38511	1.39375
	260.2	5.78266	5.7545	5.60543	5.54274	5.57939	5.74963	5.68184	5.64551	5.35305	4.8716	4.51371	3.95622	3.2811	2.29296	1.56171	1.28669		260.2	5.92003	6.01329	5.89407	5.796	5.86496	5.94073	5.9315	5.82811	5.57605	5.1236	4.79157	4.23934	3.50486	2.69608	2.04132	1.84419		260.2	2.90373	2.81944	2.89783	2.79328	2.61558	2.36741	2.13528	1.77187	1.62047	1.4627	1.38669	1.39665
	260.3	5.79924	5.77159	5.6189	5.5635	5.59624	5.7707	5.70068	5.66499	5.36921	4.89088	4.52722	3.98019	3.28771	2.29822	1.56175	1.27767		260.3	5.93697	6.03274	5.90043	5.80203	5.88193	5.96206	5.94536	5.84574	5.59392	5.13751	4.80276	4.24091	3.51182	2.6975	2.04898	1.84459		260.3	2.92709	2.83351	2.90568	2.79376	2.62706	2.38072	2.13877	1.77816	1.62416	1.47003	1.38327	1.3966
	260.4	5.81708	5.79025	5.63186	5.58694	5.61095	5.79272	5.72125	5.68291	5.3859	4.91349	4.5378	4.00503	3.29212	2.30797	1.56263	1.26885		260.4	5.94887	6.04639	5.89877	5.80189	5.89085	5.97267	5.95232	5.85859	5.60316	5.14766	4.80767	4.24235	3.51375	2.69461	2.0485	1.84018		260.4	2.95522	2.85218	2.91535	2.79557	2.64029	2.39625	2.14916	1.78502	1.63249	1.47964	1.38286	1.39649
	260.5	5.8371	5.80858	5.64639	5.61149	5.62282	5.80892	5.74054	5.69779	5.40169	4.93495	4.55152	4.03213	3.29432	2.31381	1.5631	1.25896		260.5	5.96227	6.0557	5.89905	5.80134	5.89894	5.98148	5.95563	5.87209	5.61387	5.15794	4.81233	4.24553	3.51866	2.69308	2.04612	1.83841		260.5	2.98626	2.87135	2.92894	2.79977	2.65228	2.41234	2.16005	1.79489	1.6408	1.49061	1.38692	1.40034
	260.6	5.85319	5.82431	5.65977	5.63474	5.63415	5.82419	5.75754	5.71261	5.41615	4.95604	4.56631	4.05866	3.29683	2.3194	1.56176	1.24933		260.6	5.97322	6.0619	5.89876	5.80445	5.9059	5.98661	5.95804	5.88079	5.6241	5.16308	4.8159	4.24784	3.52235	2.68899	2.04036	1.83479		260.6	3.0082	2.88712	2.93677	2.80572	2.66114	2.42628	2.16837	1.79948	1.64154	1.49642	1.3872	1.40178
	260.7	5.86469	5.83543	5.67311	5.65711	5.64055	5.83775	5.76863	5.72137	5.42532	4.97108	4.57725	4.08028	3.29998	2.32268	1.55967	1.24225		260.7	5.98098	6.06385	5.89473	5.80381	5.91088	5.98794	5.95629	5.88623	5.62828	5.16454	4.81445	4.24599	3.5251	2.68032	2.0274	1.82712		260.7	3.02144	2.89904	2.94196	2.81023	2.66659	2.44136	2.1727	1.79949	1.63977	1.50192	1.38554	1.40656
	260.8	5.87522	5.8451	5.68522	5.6785	5.64599	5.84877	5.77615	5.72839	5.4338	4.98403	4.58811	4.10038	3.30469	2.32429	1.55734	1.23574		260.8	5.99578	6.06694	5.89371	5.80264	5.91457	5.99222	5.95408	5.89528	5.63295	5.1691	4.81703	4.24789	3.53174	2.67887	2.01782	1.82095		260.8	3.03931	2.91429	2.95351	2.8203	2.67539	2.45752	2.18442	1.80695	1.6408	1.50974	1.3853	1.41616
	260.9	5.88422	5.85613	5.69917	5.70261	5.6537	5.86131	5.78408	5.73732	5.44344	5.00005	4.60081	4.12072	3.30579	2.32735	1.55495	1.23442		260.9	6.00741	6.07007	5.89432	5.80041	5.91539	5.99855	5.95179	5.90215	5.63626	5.17432	4.81889	4.24803	3.53734	2.67944	2.00795	1.81532		260.9	3.0516	2.92621	2.96505	2.83303	2.68184	2.47016	2.19571	1.81251	1.64026	1.51761	1.39207	1.42604
	261	5.89289	5.86905	5.71389	5.72627	5.66269	5.87151	5.79131	5.74795	5.45176	5.0169	4.61273	4.14093	3.30566	2.32644	1.55476	1.23488		261	6.01253	6.07327	5.8993	5.79739	5.91412	6.00423	5.94735	5.90811	5.63926	5.17672	4.8217	4.25036	3.53892	2.67514	1.99495	1.80636		261	3.05959	2.93375	2.97286	2.84151	2.68757	2.4812	2.20486	1.81487	1.63646	1.5249	1.4012	1.43571
	261.1	5.89536	5.88146	5.72259	5.74733	5.67179	5.88052	5.79721	5.7579	5.45926	5.03194	4.62524	4.16109	3.30596	2.32531	1.55272	1.23369		261.1	6.01019	6.0686	5.89975	5.792	5.90755	6.00645	5.93796	5.9103	5.63761	5.17619	4.82401	4.24863	3.53777	2.66242	1.98047	1.79413		261.1	3.06843	2.94323	2.98181	2.8534	2.69579	2.49474	2.21747	1.82254	1.6349	1.53541	1.41619	1.44843
	261.2	5.89573	5.89166	5.72783	5.76772	5.68322	5.88747	5.79967	5.76563	5.46286	5.0437	4.63332	4.17471	3.30591	2.32374	1.55189	1.23123		261.2	6.01037	6.06724	5.90588	5.79173	5.90437	6.0115	5.93449	5.91309	5.63845	5.17874	4.82932	4.24748	3.54388	2.65379	1.96949	1.78463		261.2	3.07127	2.94664	2.98892	2.86011	2.70016	2.50173	2.22203	1.82455	1.6318	1.54182	1.42585	1.4569
	261.3	5.89207	5.90136	5.73298	5.78255	5.69514	5.89334	5.80127	5.77334	5.46341	5.05476	4.63989	4.18479	3.30823	2.31929	1.55382	1.2334		261.3	6.01009	6.07009	5.90995	5.79271	5.90009	6.01571	5.93662	5.91672	5.64226	5.1823	4.83522	4.24538	3.55181	2.64678	1.96349	1.77737		261.3	3.0689	2.94847	2.99222	2.86587	2.70187	2.50359	2.22679	1.82193	1.62875	1.54345	1.43246	1.46381
	261.4	5.89004	5.91182	5.73861	5.79735	5.70675	5.9024	5.80513	5.78256	5.46496	5.06803	4.64626	4.19262	3.31242	2.31964	1.55792	1.23565		261.4	6.00912	6.07139	5.91242	5.78732	5.8947	6.01795	5.93814	5.92128	5.64014	5.18178	4.83991	4.24193	3.55667	2.64008	1.95906	1.7661		261.4	3.07268	2.95451	2.99885	2.86827	2.70601	2.50611	2.23246	1.82235	1.62954	1.54659	1.44093	1.46762
	261.5	5.89191	5.92348	5.74494	5.81389	5.72391	5.90912	5.8154	5.79552	5.469	5.08472	4.65445	4.20012	3.31974	2.32123	1.56359	1.23984		261.5	6.00728	6.07293	5.91703	5.78086	5.88943	6.02062	5.93813	5.92449	5.63732	5.18034	4.84576	4.24046	3.56074	2.63688	1.95643	1.75477		261.5	3.07407	2.96189	3.00926	2.86967	2.71313	2.5047	2.23507	1.82039	1.63328	1.55351	1.45166	1.46805
	261.6	5.89507	5.93245	5.75009	5.83042	5.7383	5.91461	5.82558	5.8067	5.47533	5.09834	4.66194	4.20548	3.32599	2.32252	1.56629	1.24083		261.6	6.00155	6.07219	5.92008	5.77958	5.88498	6.02511	5.93572	5.92793	5.6364	5.18119	4.85159	4.24064	3.56518	2.63187	1.95491	1.74289		261.6	3.07293	2.96677	3.01482	2.86483	2.71653	2.50021	2.2328	1.81548	1.6322	1.55681	1.4616	1.4663
	261.7	5.8988	5.94024	5.75341	5.84377	5.75205	5.91715	5.83898	5.81686	5.48569	5.1107	4.67264	4.21034	3.33145	2.32245	1.56973	1.24427		261.7	5.99312	6.06636	5.9203	5.77304	5.87904	6.02125	5.93267	5.92766	5.63272	5.181	4.84991	4.24269	3.56869	2.62544	1.94745	1.72527		261.7	3.07491	2.97342	3.01856	2.86043	2.72283	2.50061	2.23311	1.81152	1.63232	1.56077	1.47148	1.46432
	261.8	5.90405	5.94195	5.75955	5.86024	5.76373	5.92094	5.85426	5.82792	5.49693	5.11841	4.68044	4.21882	3.33909	2.32791	1.57251	1.25146		261.8	5.98819	6.06123	5.9195	5.76618	5.87329	6.01482	5.93015	5.92669	5.63068	5.18279	4.84478	4.243	3.5742	2.62039	1.93883	1.70527		261.8	3.07317	2.97795	3.01596	2.85553	2.725	2.49671	2.22648	1.80845	1.6316	1.55964	1.47646	1.45559
	261.9	5.91452	5.94368	5.76917	5.87945	5.77639	5.92871	5.87434	5.84039	5.51112	5.12926	4.6919	4.22841	3.3504	2.33778	1.57643	1.26354		261.9	5.98342	6.05485	5.91769	5.75719	5.8686	6.00966	5.93151	5.92219	5.62745	5.18419	4.8361	4.24856	3.57867	2.61979	1.93188	1.68508		261.9	3.07476	2.98194	3.01801	2.84945	2.73154	2.49083	2.21877	1.80351	1.63014	1.55894	1.47743	1.44727
	262	5.9276	5.9477	5.77866	5.89533	5.78721	5.93638	5.89538	5.85408	5.52804	5.14174	4.70361	4.23834	3.36417	2.34841	1.57938	1.27577		262	5.97558	6.04397	5.91393	5.74709	5.86142	6.00111	5.93331	5.91599	5.6213	5.18269	4.82324	4.25532	3.58181	2.61933	1.92512	1.66356		262	3.07728	2.98543	3.0162	2.84177	2.73357	2.48576	2.2075	1.79548	1.62708	1.55558	1.47705	1.43786
	262.1	5.93706	5.94977	5.78737	5.90775	5.79607	5.94029	5.91382	5.86797	5.54507	5.15318	4.71561	4.24553	3.37447	2.35661	1.58007	1.28925		262.1	5.96423	6.03362	5.90765	5.73742	5.85901	5.99163	5.93298	5.90974	5.61501	5.17766	4.80757	4.26596	3.58647	2.61892	1.91691	1.64248		262.1	3.08827	2.99183	3.01897	2.84053	2.73752	2.48518	2.20542	1.79097	1.62511	1.55797	1.48302	1.42957
	262.2	5.94487	5.95084	5.79519	5.91771	5.80357	5.94504	5.92922	5.8819	5.56067	5.1595	4.72817	4.25639	3.38168	2.36275	1.58299	1.30046		262.2	5.95217	6.02173	5.90161	5.72975	5.85351	5.97964	5.92696	5.895	5.60543	5.16779	4.78964	4.27375	3.58735	2.61464	1.90409	1.62248		262.2	3.09516	2.99607	3.01957	2.83892	2.73564	2.48311	2.20185	1.78527	1.62026	1.5549	1.48486	1.41991
	262.3	5.95189	5.94571	5.7975	5.92514	5.80642	5.94586	5.94141	5.89152	5.57381	5.16241	4.73732	4.26179	3.38729	2.36575	1.57979	1.30672		262.3	5.93923	6.00756	5.89428	5.7233	5.84828	5.9661	5.92063	5.87952	5.59411	5.15767	4.7722	4.28197	3.58379	2.60548	1.8893	1.6032		262.3	3.10077	2.99745	3.01518	2.838	2.7315	2.4855	2.19776	1.77999	1.61472	1.54838	1.48604	1.41214
	262.4	5.95503	5.94439	5.79866	5.92857	5.81222	5.94311	5.95336	5.89548	5.58333	5.16413	4.74458	4.2669	3.39426	2.36767	1.57076	1.31369		262.4	5.93043	5.99185	5.88668	5.71521	5.84127	5.94954	5.91093	5.86536	5.58094	5.14889	4.74962	4.28515	3.57957	2.60105	1.8704	1.58596		262.4	3.10724	3.00075	3.01074	2.83957	2.72908	2.48757	2.19162	1.77426	1.61108	1.54277	1.48307	1.40815
	262.5	5.95832	5.94339	5.80198	5.93194	5.8192	5.94119	5.96358	5.90232	5.59034	5.16841	4.7519	4.2723	3.40529	2.37157	1.56335	1.32236		262.5	5.91999	5.97464	5.87999	5.70805	5.83459	5.93528	5.89867	5.85241	5.5701	5.14037	4.73032	4.28442	3.57428	2.59526	1.85121	1.5746		262.5	3.11069	3.00207	3.00586	2.84092	2.72353	2.48372	2.18378	1.76955	1.60417	1.53798	1.47819	1.40199
	262.6	5.96153	5.94677	5.80548	5.93645	5.82989	5.94101	5.97457	5.90803	5.59565	5.17676	4.76227	4.2792	3.41421	2.37787	1.55664	1.33127		262.6	5.90553	5.95731	5.87156	5.70087	5.82629	5.91967	5.88557	5.83931	5.55657	5.1271	4.71162	4.28416	3.56696	2.58925	1.8308	1.56402		262.6	3.11405	3.0042	3.00309	2.8428	2.71852	2.4814	2.179	1.7627	1.59699	1.53306	1.47406	1.39813
	262.7	5.96125	5.94557	5.80694	5.93853	5.83904	5.93952	5.97937	5.91122	5.59789	5.18257	4.77043	4.28314	3.41708	2.37928	1.54943	1.33395		262.7	5.8898	5.94222	5.8653	5.69461	5.81318	5.90348	5.87115	5.82579	5.54561	5.11565	4.69794	4.28306	3.55718	2.57895	1.8122	1.55223		262.7	3.11716	3.00592	3.00106	2.85033	2.7108	2.47936	2.17731	1.75692	1.59043	1.52702	1.47627	1.39904
	262.8	5.9542	5.93821	5.80443	5.93795	5.84612	5.93317	5.98112	5.91149	5.59707	5.18054	4.77227	4.28258	3.41349	2.37612	1.54271	1.33276		262.8	5.87652	5.92437	5.8594	5.68744	5.80084	5.88799	5.85643	5.81342	5.53501	5.1071	4.68409	4.28063	3.54885	2.57217	1.79345	1.54353		262.8	3.11869	3.00571	2.99659	2.85938	2.70779	2.48043	2.18001	1.75407	1.58782	1.51765	1.4799	1.40239
	262.9	5.94575	5.92737	5.80002	5.93362	5.85317	5.92721	5.97925	5.90982	5.59714	5.17235	4.77196	4.27887	3.41	2.3706	1.53657	1.32951		262.9	5.86213	5.90765	5.85567	5.6815	5.7871	5.87359	5.84335	5.79646	5.52669	5.09944	4.67309	4.27552	3.54081	2.56661	1.78266	1.53443		262.9	3.11321	3.00034	2.99183	2.86555	2.70293	2.47732	2.1761	1.74724	1.58067	1.5061	1.47912	1.4066
	263	5.93747	5.91854	5.79833	5.92802	5.85875	5.92239	5.97748	5.90986	5.59557	5.16618	4.77045	4.27234	3.40803	2.36657	1.53213	1.32668		263	5.84908	5.89021	5.84521	5.67283	5.76993	5.85888	5.83537	5.77895	5.51249	5.09024	4.66367	4.27014	3.52644	2.56079	1.77295	1.52253		263	3.10732	3.00083	2.99022	2.87384	2.70286	2.47672	2.17457	1.74369	1.57882	1.50155	1.47639	1.41156
	263.1	5.93379	5.91366	5.8026	5.92574	5.86445	5.92089	5.97637	5.91174	5.59624	5.16325	4.77102	4.26838	3.409	2.36677	1.53221	1.3267		263.1	5.84012	5.87647	5.83619	5.66706	5.75598	5.84668	5.83266	5.76658	5.50095	5.08607	4.65614	4.26852	3.51759	2.55969	1.76792	1.51352		263.1	3.10516	3.00557	2.99077	2.87966	2.70436	2.47664	2.17313	1.7459	1.58153	1.50242	1.47415	1.41488
	263.2	5.9306	5.90578	5.80633	5.92463	5.87009	5.9196	5.976	5.92001	5.5985	5.16074	4.77211	4.26585	3.40758	2.36788	1.53532	1.32454		263.2	5.82971	5.86283	5.82665	5.65776	5.74015	5.83491	5.82979	5.75371	5.49041	5.07741	4.64712	4.26792	3.5082	2.55525	1.76349	1.50212		263.2	3.10262	3.0107	2.99328	2.88412	2.70692	2.47422	2.17507	1.75247	1.58666	1.50175	1.47276	1.41048
	263.3	5.92905	5.89879	5.81003	5.92384	5.87345	5.91996	5.97589	5.92733	5.59964	5.15569	4.77091	4.2624	3.40546	2.36862	1.53753	1.32353		263.3	5.8143	5.84694	5.81509	5.64864	5.72433	5.82217	5.82715	5.73718	5.47782	5.06491	4.63876	4.2639	3.49429	2.54624	1.75978	1.49132		263.3	3.09538	3.01312	2.99263	2.88309	2.7085	2.4703	2.17041	1.75334	1.58874	1.50028	1.47327	1.40533
	263.4	5.92337	5.88836	5.80872	5.91492	5.86828	5.91557	5.97181	5.92803	5.59759	5.14598	4.76604	4.25632	3.3988	2.35987	1.53499	1.31792		263.4	5.79602	5.82833	5.7982	5.63911	5.70754	5.80412	5.82189	5.71782	5.46106	5.05029	4.62917	4.25801	3.48175	2.53436	1.75514	1.47564		263.4	3.09238	3.01903	2.99025	2.88168	2.71158	2.46589	2.16849	1.75492	1.59119	1.49969	1.46751	1.40376
	263.5	5.91352	5.87621	5.80523	5.89888	5.86003	5.90714	5.96415	5.92676	5.59229	5.13305	4.75676	4.24932	3.39009	2.34806	1.52938	1.31177		263.5	5.78413	5.80856	5.78364	5.63017	5.6955	5.78545	5.81662	5.70347	5.44457	5.0377	4.61945	4.24856	3.47268	2.52528	1.75679	1.46528		263.5	3.08916	3.02788	2.98996	2.8835	2.71469	2.46054	2.16846	1.75921	1.59499	1.50221	1.45773	1.40147
	263.6	5.90461	5.86482	5.8069	5.88383	5.85168	5.89757	5.95808	5.92497	5.58467	5.12134	4.74953	4.24075	3.38509	2.33652	1.5237	1.30666		263.6	5.77292	5.79143	5.76809	5.62075	5.68454	5.76675	5.81329	5.68897	5.43174	5.02583	4.61154	4.24124	3.46369	2.51954	1.75832	1.45659		263.6	3.08485	3.03526	2.98957	2.8811	2.71415	2.45072	2.16417	1.76071	1.59746	1.50283	1.44173	1.39806
	263.7	5.89593	5.8532	5.80973	5.86547	5.8389	5.88944	5.9534	5.92225	5.57344	5.10765	4.74629	4.23337	3.37875	2.32315	1.51544	1.30313		263.7	5.75947	5.77214	5.74659	5.61077	5.67165	5.74604	5.80389	5.67674	5.41695	5.01132	4.59804	4.23086	3.45055	2.51018	1.75546	1.44776		263.7	3.08371	3.04733	2.98823	2.88089	2.7127	2.44487	2.15976	1.76464	1.59948	1.50385	1.42744	1.39421
	263.8	5.88741	5.83903	5.80994	5.8466	5.82586	5.87961	5.94877	5.91494	5.56045	5.09459	4.74089	4.22335	3.36992	2.30886	1.50317	1.29539		263.8	5.74543	5.75099	5.72687	5.59732	5.65911	5.72672	5.791	5.66402	5.40204	4.99653	4.58295	4.2212	3.43885	2.49656	1.74964	1.43851		263.8	3.08687	3.0593	2.98708	2.88302	2.7114	2.44401	2.15408	1.76989	1.60241	1.50589	1.41627	1.389
	263.9	5.87402	5.82376	5.80624	5.82461	5.80975	5.868	5.94029	5.90601	5.54842	5.07989	4.73283	4.21313	3.36157	2.29194	1.48957	1.28849		263.9	5.7265	5.72763	5.7068	5.58478	5.64441	5.70665	5.77355	5.64512	5.38796	4.98225	4.56701	4.20878	3.42949	2.4812	1.74102	1.42889		263.9	3.08752	3.06596	2.98529	2.88667	2.70632	2.44131	2.14621	1.77121	1.59973	1.50522	1.4034	1.38159
	264	5.85588	5.80451	5.7965	5.79943	5.78961	5.85654	5.92607	5.89064	5.53313	5.0611	4.72031	4.19959	3.35073	2.27469	1.47467	1.28401		264	5.70763	5.70351	5.68054	5.56623	5.62835	5.68134	5.75377	5.62508	5.37252	4.96597	4.54679	4.19281	3.41898	2.46437	1.7349	1.42		264	3.09268	3.07071	2.97881	2.8894	2.69801	2.44109	2.13999	1.77474	1.59287	1.50281	1.39303	1.38101
	264.1	5.83922	5.78868	5.78567	5.77378	5.77463	5.84386	5.9127	5.8759	5.51714	5.04529	4.70799	4.1899	3.33804	2.25719	1.46319	1.27976		264.1	5.69457	5.68258	5.6562	5.5495	5.61385	5.65966	5.74074	5.61072	5.35787	4.95242	4.53041	4.17773	3.40944	2.45304	1.73328	1.4168		264.1	3.09777	3.07493	2.97814	2.89749	2.69216	2.44329	2.13709	1.77986	1.58854	1.50334	1.38387	1.38219
	264.2	5.82139	5.76907	5.77371	5.74665	5.75759	5.83233	5.89551	5.86084	5.49784	5.02897	4.69322	4.17752	3.32439	2.24246	1.44836	1.27241		264.2	5.68772	5.66438	5.63462	5.5358	5.59973	5.64331	5.73008	5.5986	5.34628	4.94208	4.51486	4.1639	3.40284	2.44227	1.73548	1.41921		264.2	3.09672	3.07402	2.97762	2.90287	2.68427	2.44064	2.12884	1.78061	1.58156	1.50208	1.37264	1.38132
	264.3	5.80263	5.7498	5.75637	5.72086	5.74356	5.81829	5.87558	5.84363	5.47749	5.01061	4.68028	4.16324	3.31039	2.22376	1.43362	1.26131		264.3	5.67494	5.64552	5.61245	5.52091	5.58668	5.62372	5.71542	5.58683	5.33067	4.92658	4.49993	4.15108	3.3934	2.42837	1.73533	1.4224		264.3	3.09967	3.07319	2.9811	2.90396	2.68009	2.44242	2.12041	1.78344	1.57401	1.50291	1.36457	1.38337
	264.4	5.78374	5.72951	5.73536	5.69644	5.72451	5.80241	5.85342	5.82719	5.45668	4.99006	4.66358	4.14831	3.29553	2.20764	1.41972	1.25004		264.4	5.66199	5.62857	5.58999	5.50624	5.56978	5.60184	5.69611	5.57328	5.31523	4.91056	4.48475	4.1322	3.3847	2.41059	1.73382	1.42376		264.4	3.10609	3.07729	2.98865	2.9071	2.67492	2.44697	2.11613	1.78632	1.57138	1.5061	1.3628	1.38719
	264.5	5.76671	5.71087	5.71629	5.67552	5.70966	5.78642	5.83517	5.80783	5.43892	4.97547	4.64936	4.13563	3.28154	2.19116	1.40915	1.24141		264.5	5.65	5.61278	5.56825	5.49427	5.55425	5.57965	5.67667	5.56057	5.29979	4.8928	4.47119	4.11182	3.3773	2.39478	1.72907	1.42476		264.5	3.11026	3.07791	2.99115	2.90758	2.67063	2.45089	2.1096	1.78835	1.56803	1.50818	1.35925	1.38637
	264.6	5.74913	5.68832	5.69447	5.65586	5.69249	5.76836	5.81605	5.78886	5.41972	4.95809	4.6334	4.12353	3.2662	2.17591	1.39884	1.23312		264.6	5.63957	5.59705	5.54659	5.4823	5.53524	5.5558	5.65893	5.55002	5.28663	4.8786	4.46461	4.09166	3.36998	2.3804	1.72426	1.4278		264.6	3.10707	3.07381	2.99217	2.90543	2.66379	2.44986	2.09907	1.7847	1.56147	1.50395	1.34949	1.3874
	264.7	5.73204	5.66657	5.67442	5.64016	5.67406	5.75168	5.79873	5.7716	5.40539	4.94182	4.61817	4.11063	3.24924	2.16347	1.38831	1.22723		264.7	5.62792	5.58125	5.52325	5.4653	5.51648	5.53044	5.64346	5.54332	5.27207	4.86407	4.4563	4.06843	3.36254	2.36965	1.72189	1.42804		264.7	3.10496	3.06979	2.99316	2.90235	2.65948	2.44929	2.09149	1.78341	1.55532	1.50481	1.34457	1.39247
	264.8	5.72039	5.64932	5.66062	5.6296	5.66097	5.73842	5.78793	5.76024	5.3931	4.9268	4.61097	4.10483	3.23772	2.15472	1.38419	1.22603		264.8	5.6159	5.56607	5.50495	5.45197	5.49971	5.5086	5.63188	5.53639	5.26132	4.85402	4.44668	4.04491	3.35728	2.36173	1.71932	1.43142		264.8	3.09981	3.06623	2.99599	2.89927	2.6541	2.44827	2.08365	1.77924	1.54981	1.5056	1.34194	1.39804
	264.9	5.70955	5.62833	5.64686	5.61568	5.64274	5.72487	5.77597	5.75001	5.38101	4.91369	4.60377	4.09949	3.22752	2.14705	1.38206	1.22382		264.9	5.59724	5.54984	5.48806	5.43807	5.48044	5.48594	5.61832	5.52768	5.25102	4.83748	4.44064	4.02508	3.34822	2.35139	1.71556	1.43044		264.9	3.09419	3.05981	2.99745	2.89193	2.64741	2.44877	2.07814	1.77309	1.54205	1.50491	1.33982	1.40358
	265	5.69549	5.60716	5.63042	5.60296	5.62317	5.70975	5.76167	5.73803	5.36913	4.8981	4.59767	4.09212	3.21356	2.13869	1.38062	1.21883		265	5.5723	5.53333	5.47186	5.41943	5.45857	5.46012	5.60403	5.51563	5.23902	4.81763	4.43246	4.00227	3.33593	2.34267	1.71156	1.42391		265	3.09632	3.05727	2.9998	2.89086	2.64487	2.45439	2.07571	1.76927	1.54113	1.5044	1.34292	1.41077
	265.1	5.68146	5.587	5.61307	5.59108	5.60246	5.69472	5.74845	5.72633	5.35803	4.88441	4.58978	4.083	3.2052	2.13054	1.38032	1.21686		265.1	5.5528	5.52018	5.45713	5.40003	5.43323	5.43617	5.58997	5.50213	5.22814	4.80357	4.42348	3.9809	3.32183	2.33209	1.70599	1.41507		265.1	3.09414	3.0544	2.99781	2.88967	2.64118	2.45565	2.0723	1.76568	1.53982	1.50463	1.34674	1.41361
	265.2	5.66876	5.56806	5.59731	5.5748	5.58477	5.67659	5.73562	5.7151	5.34964	4.86949	4.5836	4.07385	3.19748	2.12269	1.38117	1.21713		265.2	5.53138	5.50235	5.44172	5.38355	5.41325	5.41306	5.57573	5.4891	5.21539	4.79206	4.41524	3.96109	3.31102	2.32587	1.70176	1.40852		265.2	3.09258	3.05178	2.99226	2.88654	2.63816	2.45853	2.06843	1.7619	1.53678	1.50649	1.34834	1.41319
	265.3	5.65779	5.54894	5.57777	5.5574	5.56406	5.6606	5.7187	5.70503	5.34122	4.85465	4.57693	4.06505	3.18965	2.11489	1.3808	1.21683		265.3	5.50754	5.48773	5.4262	5.36387	5.3931	5.39308	5.55989	5.47221	5.20218	4.77827	4.40499	3.94262	3.29993	2.31413	1.70062	1.39826		265.3	3.09263	3.04909	2.98998	2.8823	2.63021	2.45786	2.06141	1.75971	1.53225	1.50962	1.35189	1.41564
	265.4	5.64876	5.53081	5.56365	5.54229	5.54647	5.64401	5.70214	5.69475	5.3329	4.84481	4.57131	4.05637	3.1815	2.10737	1.38095	1.21562		265.4	5.48651	5.47438	5.41194	5.34289	5.37455	5.3774	5.54477	5.45957	5.18951	4.76456	4.39294	3.92587	3.2879	2.30353	1.69844	1.38681		265.4	3.09587	3.04857	2.9865	2.87715	2.62481	2.45514	2.05853	1.75969	1.53192	1.51717	1.3601	1.41618
	265.5	5.63921	5.511	5.54836	5.525	5.53194	5.62846	5.68254	5.68226	5.32361	4.83342	4.5664	4.04652	3.1768	2.10035	1.38098	1.21359		265.5	5.46797	5.46255	5.40438	5.32593	5.36055	5.36402	5.53051	5.44958	5.18384	4.75337	4.37979	3.91235	3.28268	2.29393	1.69872	1.38062		265.5	3.09964	3.04858	2.98142	2.87185	2.61916	2.45262	2.05557	1.7584	1.52822	1.5199	1.37065	1.4172
	265.6	5.62151	5.48441	5.52683	5.50397	5.51492	5.60881	5.66156	5.66025	5.31011	4.82025	4.55495	4.03451	3.16839	2.08904	1.37752	1.20755		265.6	5.44466	5.44813	5.39343	5.30652	5.34524	5.34771	5.50749	5.43205	5.17255	4.73562	4.36497	3.8939	3.27372	2.28272	1.69624	1.37052		265.6	3.10456	3.0437	2.97548	2.86752	2.61403	2.44714	2.05315	1.75235	1.52389	1.51721	1.38049	1.41965
	265.7	5.60577	5.46234	5.50519	5.48436	5.50125	5.58975	5.64217	5.6346	5.29467	4.8086	4.54466	4.02467	3.1626	2.07731	1.37245	1.2044		265.7	5.42083	5.43968	5.38139	5.28852	5.33368	5.33094	5.48716	5.41691	5.16366	4.72298	4.34805	3.87623	3.26906	2.27488	1.69442	1.36151		265.7	3.10931	3.04187	2.97057	2.86387	2.613	2.44284	2.04931	1.74326	1.51935	1.51711	1.38778	1.42355
	265.8	5.58792	5.43849	5.48277	5.46199	5.48516	5.56873	5.62203	5.60589	5.28063	4.79632	4.53492	4.01415	3.1537	2.06374	1.36795	1.20042		265.8	5.39849	5.43023	5.36511	5.27155	5.32155	5.31206	5.46263	5.40271	5.15306	4.70901	4.3288	3.86094	3.26603	2.26545	1.68699	1.35179		265.8	3.11257	3.03894	2.96199	2.85836	2.60965	2.43744	2.04738	1.73372	1.51334	1.51419	1.38795	1.42638
	265.9	5.57164	5.41167	5.46168	5.44041	5.46996	5.54702	5.60045	5.57715	5.26755	4.78383	4.52269	4.00497	3.14591	2.05767	1.36707	1.19808		265.9	5.37543	5.41431	5.34701	5.24951	5.30818	5.29477	5.43831	5.38838	5.1437	4.69211	4.30692	3.84522	3.26172	2.25683	1.67847	1.34601		265.9	3.11551	3.03368	2.95674	2.85162	2.60664	2.43441	2.04573	1.72608	1.50827	1.51211	1.38992	1.42939
	266	5.55529	5.38684	5.442	5.42111	5.45564	5.52971	5.58391	5.54927	5.25311	4.7762	4.51189	3.99831	3.13978	2.05771	1.36748	1.19676		266	5.3499	5.39755	5.3206	5.22271	5.29107	5.27766	5.4151	5.36803	5.13293	4.67004	4.28109	3.82887	3.25292	2.24847	1.66483	1.33365		266	3.11689	3.02407	2.94982	2.84124	2.60278	2.43156	2.04328	1.71613	1.50404	1.5083	1.39439	1.43111
	266.1	5.53878	5.36213	5.4201	5.39951	5.44112	5.5125	5.56686	5.52037	5.23953	4.76524	4.49846	3.99389	3.13398	2.0593	1.36903	1.19565		266.1	5.3232	5.37743	5.29345	5.19716	5.27299	5.25929	5.39053	5.34415	5.11519	4.64461	4.25323	3.8104	3.24007	2.2396	1.64732	1.32103		266.1	3.1212	3.01611	2.94174	2.83396	2.60312	2.43058	2.04599	1.70635	1.49867	1.50646	1.39915	1.42937
	266.2	5.51594	5.33538	5.39143	5.37517	5.42585	5.49177	5.55003	5.49149	5.22365	4.75237	4.47914	3.98783	3.12683	2.06192	1.36873	1.19105		266.2	5.29571	5.35583	5.26504	5.16984	5.25077	5.23576	5.3632	5.31594	5.09459	4.61806	4.22732	3.7888	3.22496	2.22991	1.62745	1.30755		266.2	3.12237	3.00746	2.93139	2.82389	2.60469	2.42994	2.04822	1.69449	1.49269	1.50332	1.40135	1.42848
	266.3	5.49582	5.31021	5.36323	5.35276	5.40939	5.47035	5.53248	5.46719	5.209	4.74098	4.46107	3.98427	3.12069	2.06638	1.36911	1.18968		266.3	5.26523	5.33206	5.23296	5.14593	5.22798	5.21103	5.3343	5.28596	5.06934	4.59151	4.20131	3.76663	3.20689	2.22137	1.60858	1.29156		266.3	3.11874	2.99448	2.9198	2.81007	2.60063	2.42577	2.04609	1.67999	1.48266	1.49502	1.39882	1.42508
	266.4	5.47705	5.28365	5.33649	5.33117	5.39279	5.44542	5.51518	5.44094	5.19197	4.72825	4.44416	3.98236	3.11114	2.06876	1.36758	1.1866		266.4	5.23638	5.30748	5.2024	5.12305	5.20134	5.1871	5.3057	5.25945	5.04577	4.56352	4.17397	3.7443	3.18413	2.21497	1.58769	1.2779		266.4	3.11666	2.98477	2.90786	2.79593	2.59869	2.4225	2.04668	1.67195	1.47596	1.48799	1.39782	1.42134
	266.5	5.45604	5.25783	5.31104	5.30885	5.37468	5.4186	5.49692	5.41497	5.17732	4.71495	4.42765	3.97543	3.09926	2.06948	1.36562	1.1797		266.5	5.20864	5.28238	5.17254	5.10443	5.17268	5.16517	5.27819	5.2304	5.01981	4.53565	4.15227	3.72339	3.16193	2.20594	1.56746	1.26422		266.5	3.11233	2.97443	2.89876	2.78512	2.59849	2.41803	2.04577	1.66569	1.47493	1.4812	1.39774	1.41553
	266.6	5.43041	5.23049	5.28632	5.28487	5.35311	5.39421	5.47585	5.38924	5.16253	4.70017	4.40951	3.9639	3.08796	2.07122	1.36387	1.17353		266.6	5.17873	5.25036	5.14216	5.07949	5.14016	5.14002	5.24351	5.19659	4.99027	4.50629	4.12895	3.70284	3.13826	2.19582	1.54066	1.24712		266.6	3.11037	2.9651	2.88945	2.77386	2.59456	2.41184	2.04508	1.6613	1.47464	1.47546	1.39856	1.4073
	266.7	5.4025	5.20328	5.26147	5.26171	5.33375	5.3687	5.45353	5.36373	5.14503	4.6845	4.38785	3.95183	3.07686	2.06836	1.36047	1.1672		266.7	5.14604	5.2227	5.11409	5.05983	5.11264	5.11825	5.21352	5.16456	4.959	4.47988	4.11352	3.68105	3.11738	2.18471	1.51918	1.23478		266.7	3.11127	2.95683	2.88117	2.76511	2.58911	2.40806	2.04548	1.66009	1.47862	1.46988	1.40252	1.40237
	266.8	5.37274	5.17826	5.23661	5.23511	5.30873	5.34316	5.43268	5.33945	5.1293	4.66718	4.36448	3.93752	3.06286	2.06246	1.35755	1.15717		266.8	5.11269	5.19258	5.08669	5.03952	5.08017	5.09514	5.18366	5.13213	4.92522	4.45334	4.09703	3.65735	3.09566	2.17243	1.49869	1.22041		266.8	3.11083	2.94956	2.8722	2.7566	2.58054	2.40371	2.04713	1.65679	1.48289	1.46104	1.40626	1.39522
	266.9	5.33843	5.15313	5.21062	5.20808	5.28537	5.31376	5.40903	5.31481	5.11144	4.65032	4.34312	3.91818	3.04664	2.0513	1.35272	1.14521		266.9	5.08065	5.16093	5.06065	5.0196	5.04871	5.07193	5.15477	5.10412	4.89006	4.43024	4.08214	3.63645	3.07309	2.16021	1.48038	1.21019		266.9	3.10477	2.93518	2.86029	2.74732	2.56965	2.39608	2.04481	1.65378	1.48151	1.4485	1.40707	1.3897
	267	5.30355	5.12872	5.18557	5.17885	5.26147	5.28588	5.38152	5.29098	5.08977	4.62942	4.31921	3.89816	3.03158	2.03987	1.34636	1.13249		267	5.05138	5.13056	5.03839	4.99904	5.01847	5.0491	5.12654	5.075	4.8591	4.41083	4.06832	3.62007	3.05221	2.14718	1.46598	1.19994		267	3.09712	2.92463	2.85332	2.74089	2.55705	2.38714	2.04004	1.65158	1.48033	1.43534	1.40922	1.38509
	267.1	5.26892	5.10736	5.15959	5.14704	5.23908	5.25931	5.3564	5.26409	5.06917	4.60982	4.29553	3.87863	3.01661	2.02798	1.34307	1.11869		267.1	5.02593	5.10308	5.0157	4.97945	4.98989	5.0286	5.0982	5.04329	4.82775	4.39164	4.05092	3.60158	3.03156	2.13348	1.45079	1.18523		267.1	3.09113	2.91283	2.84681	2.7352	2.5459	2.37615	2.0378	1.6491	1.48393	1.4261	1.41215	1.37559
	267.2	5.23252	5.08736	5.12954	5.10883	5.21461	5.22671	5.33014	5.23789	5.0421	4.59224	4.26786	3.85158	3.00159	2.01242	1.33549	1.10231		267.2	5.00494	5.07811	4.99527	4.96318	4.96435	5.00769	5.0725	5.01761	4.8002	4.37517	4.03728	3.59269	3.01424	2.1218	1.43609	1.17621		267.2	3.0854	2.906	2.84428	2.7305	2.53548	2.36489	2.03685	1.64619	1.48591	1.41764	1.41438	1.36581
	267.3	5.19043	5.06463	5.09243	5.06611	5.1844	5.19258	5.29583	5.20686	5.00804	4.5685	4.23246	3.81977	2.98112	1.9957	1.32309	1.08312		267.3	4.98298	5.05127	4.96805	4.94268	4.93792	4.98375	5.04278	4.99081	4.76868	4.35592	4.02267	3.58357	2.99648	2.10795	1.42182	1.16508		267.3	3.08332	2.90001	2.83929	2.7259	2.52178	2.35157	2.03648	1.63988	1.48466	1.41002	1.41203	1.35475
	267.4	5.14964	5.04098	5.05567	5.0285	5.15743	5.15757	5.26214	5.17754	4.97404	4.54283	4.19658	3.78886	2.96188	1.97726	1.31133	1.06428		267.4	4.96521	5.03024	4.94111	4.92404	4.91513	4.96121	5.02002	4.96549	4.73687	4.34077	4.00835	3.57241	2.98034	2.09705	1.41384	1.15875		267.4	3.07748	2.89528	2.83446	2.72096	2.5103	2.33629	2.0356	1.63403	1.48214	1.40324	1.411	1.34513
	267.5	5.10749	5.01713	5.01549	4.98925	5.1275	5.12089	5.2293	5.14861	4.93806	4.51592	4.16106	3.75765	2.93981	1.95696	1.29698	1.04666		267.5	4.95116	5.01024	4.91333	4.90798	4.89182	4.94157	4.99521	4.94307	4.70406	4.3248	3.99283	3.56338	2.96394	2.08495	1.40479	1.15253		267.5	3.07033	2.88946	2.83053	2.71507	2.49951	2.3218	2.03305	1.62593	1.47436	1.39755	1.40982	1.33888
	267.6	5.0671	4.98493	4.97239	4.94805	5.09809	5.08052	5.19452	5.11787	4.90286	4.48691	4.1242	3.72656	2.91765	1.93741	1.28129	1.02824		267.6	4.93213	4.98724	4.88348	4.89045	4.87122	4.91861	4.96863	4.91982	4.67366	4.30569	3.9777	3.55284	2.94638	2.07558	1.3964	1.14485		267.6	3.06288	2.88608	2.82867	2.71092	2.48948	2.30708	2.0274	1.61913	1.46619	1.39112	1.40649	1.33554
	267.7	5.02545	4.95223	4.92985	4.90811	5.06749	5.04259	5.16098	5.09008	4.86686	4.46173	4.08647	3.69593	2.89835	1.91832	1.26368	1.01376		267.7	4.91414	4.96543	4.85422	4.87108	4.84928	4.89435	4.94053	4.897	4.64569	4.28286	3.95807	3.54485	2.92818	2.06505	1.3876	1.13551		267.7	3.05504	2.88061	2.82548	2.70149	2.47763	2.28788	2.02102	1.61258	1.45646	1.38495	1.40111	1.33044
	267.8	4.98319	4.92274	4.89112	4.87082	5.03839	5.00772	5.13307	5.06304	4.8348	4.4392	4.05208	3.66646	2.88166	1.90229	1.24682	1.00409		267.8	4.89403	4.94203	4.82332	4.85264	4.82824	4.86783	4.91527	4.87457	4.61839	4.2589	3.93636	3.53582	2.91033	2.05625	1.37651	1.12453		267.8	3.04457	2.87515	2.81656	2.68899	2.46775	2.27048	2.01411	1.60397	1.44922	1.37981	1.39372	1.32136
	267.9	4.93701	4.89133	4.85016	4.83229	5.00465	4.96939	5.10506	5.03771	4.79988	4.41203	4.01714	3.63537	2.86699	1.88395	1.22586	0.996621		267.9	4.86822	4.91736	4.78971	4.82962	4.80517	4.83847	4.88883	4.85206	4.58752	4.23379	3.91431	3.52391	2.89105	2.04401	1.36442	1.11654		267.9	3.03368	2.86988	2.80837	2.67819	2.45632	2.25468	2.00675	1.59836	1.4413	1.37273	1.38728	1.31783
	268	4.8902	4.85907	4.8091	4.79514	4.97126	4.93136	5.07503	5.01024	4.76769	4.38063	3.98141	3.60678	2.84803	1.86681	1.20373	0.990023		268	4.83878	4.88986	4.75371	4.80259	4.77825	4.80832	4.85657	4.82556	4.55396	4.20765	3.89127	3.50644	2.86853	2.02989	1.35068	1.10726		268	3.02307	2.86063	2.7991	2.66796	2.44055	2.2389	1.99641	1.59422	1.43354	1.3681	1.37956	1.31567
	268.1	4.84822	4.8292	4.77022	4.75967	4.93755	4.8939	5.04507	4.98743	4.73402	4.34628	3.94959	3.5779	2.8303	1.84954	1.1844	0.983152		268.1	4.80547	4.85628	4.7178	4.76662	4.74808	4.77643	4.82604	4.79716	4.52031	4.17887	3.86221	3.48929	2.84269	2.00973	1.33498	1.09446		268.1	3.00757	2.8508	2.78706	2.65369	2.42613	2.22485	1.9854	1.59406	1.4246	1.36248	1.37376	1.31196
	268.2	4.80666	4.79779	4.73368	4.7216	4.90295	4.85803	5.01524	4.96399	4.7036	4.31399	3.91923	3.54944	2.81205	1.83345	1.16623	0.97418		268.2	4.77368	4.8167	4.68635	4.732	4.71674	4.74675	4.79487	4.76626	4.48587	4.14832	3.83655	3.47299	2.8137	1.99085	1.32036	1.08142		268.2	2.99304	2.84059	2.77383	2.63813	2.4106	2.21279	1.97304	1.59865	1.41697	1.35927	1.3712	1.3126
	268.3	4.76313	4.76618	4.69617	4.683	4.86621	4.82269	4.98309	4.93847	4.67331	4.28076	3.89033	3.51939	2.79262	1.81818	1.14865	0.9653		268.3	4.7415	4.77766	4.65634	4.69319	4.6853	4.71416	4.7632	4.73555	4.45188	4.11952	3.80665	3.45597	2.78413	1.97498	1.31088	1.06821		268.3	2.98196	2.83036	2.76065	2.62409	2.39285	2.19855	1.956	1.60408	1.4103	1.35543	1.37049	1.30934
	268.4	4.72184	4.73755	4.65925	4.64677	4.83312	4.79106	4.95332	4.91523	4.64131	4.24681	3.86342	3.48944	2.77679	1.80257	1.13048	0.959549		268.4	4.71076	4.7402	4.62755	4.65605	4.65385	4.6799	4.72936	4.70401	4.41693	4.09309	3.77772	3.43722	2.75356	1.95655	1.30127	1.05479		268.4	2.97145	2.81932	2.7476	2.60915	2.37535	2.18428	1.94149	1.60803	1.40297	1.35385	1.36956	1.30474
	268.5	4.68389	4.70903	4.62634	4.61417	4.79988	4.75958	4.92361	4.88861	4.61284	4.21224	3.83732	3.45943	2.75845	1.78499	1.11606	0.954743		268.5	4.67982	4.70512	4.60321	4.61993	4.62112	4.64572	4.69397	4.67426	4.3821	4.07092	3.75209	3.41641	2.72612	1.93938	1.29357	1.04654		268.5	2.96267	2.81086	2.73537	2.59766	2.35936	2.17341	1.92566	1.60968	1.39623	1.35118	1.36732	1.29847
	268.6	4.65014	4.68171	4.59541	4.58578	4.76443	4.73001	4.89495	4.86368	4.58442	4.18123	3.8118	3.43002	2.73957	1.77094	1.10558	0.952178		268.6	4.65211	4.67369	4.57815	4.58104	4.58866	4.61031	4.65652	4.64864	4.34884	4.05151	3.72692	3.39714	2.70036	1.92355	1.28897	1.04035		268.6	2.95565	2.80632	2.72859	2.58987	2.34366	2.16552	1.91262	1.61611	1.39464	1.35141	1.36765	1.29835
	268.7	4.61676	4.65254	4.56653	4.55899	4.72623	4.70021	4.86194	4.83756	4.55532	4.14915	3.78408	3.39989	2.71802	1.75483	1.09913	0.948817		268.7	4.62669	4.6424	4.55284	4.54248	4.55761	4.57691	4.62182	4.62377	4.31528	4.03165	3.70088	3.38152	2.67601	1.90956	1.28792	1.03606		268.7	2.95069	2.80478	2.7264	2.58806	2.3276	2.16024	1.9032	1.62391	1.39287	1.35138	1.37084	1.29775
	268.8	4.58304	4.62421	4.53702	4.53181	4.68933	4.67213	4.82934	4.80982	4.52862	4.11898	3.75363	3.37121	2.69554	1.73981	1.09246	0.94216		268.8	4.59852	4.61055	4.52822	4.50289	4.52462	4.54083	4.58698	4.59956	4.2836	4.00747	3.67158	3.36392	2.65232	1.89528	1.28721	1.03465		268.8	2.94743	2.8031	2.72102	2.5859	2.31465	2.15172	1.89713	1.6307	1.39339	1.35313	1.37737	1.29807
	268.9	4.54829	4.59241	4.50409	4.50316	4.65308	4.64374	4.79796	4.78094	4.50263	4.09003	3.72005	3.34219	2.67243	1.72638	1.08364	0.934433		268.9	4.57453	4.58391	4.50407	4.46834	4.49951	4.50737	4.55825	4.5738	4.25309	3.9885	3.64802	3.34859	2.63449	1.88357	1.29105	1.03533		268.9	2.9418	2.79979	2.71838	2.58411	2.30196	2.14223	1.88619	1.63156	1.39162	1.35319	1.38166	1.29855
	269	4.51456	4.56356	4.47107	4.47491	4.61715	4.61653	4.76766	4.75569	4.47531	4.06313	3.68819	3.31886	2.65114	1.71494	1.07559	0.929473		269	4.55034	4.56061	4.48006	4.4347	4.47833	4.47406	4.53025	4.55196	4.22639	3.97455	3.6234	3.33146	2.6188	1.87317	1.29319	1.04003		269	2.93658	2.79652	2.7169	2.58143	2.28492	2.13018	1.87522	1.62819	1.38656	1.35083	1.38167	1.29535
	269.1	4.48549	4.53124	4.43698	4.44581	4.58111	4.58524	4.7367	4.72999	4.44495	4.03465	3.65227	3.29582	2.62721	1.70064	1.06371	0.922051		269.1	4.52443	4.53781	4.45396	4.40328	4.45286	4.43863	4.50394	4.52715	4.20145	3.95783	3.59635	3.30905	2.601	1.85956	1.29508	1.04386		269.1	2.93197	2.79012	2.71471	2.57647	2.27168	2.11961	1.86677	1.62297	1.38345	1.34729	1.38162	1.29753
	269.2	4.45727	4.50049	4.40351	4.41633	4.54508	4.55451	4.70587	4.70309	4.41732	4.00895	3.61894	3.27467	2.60478	1.68761	1.05684	0.916309		269.2	4.50109	4.51399	4.42678	4.36863	4.42424	4.40291	4.4739	4.50278	4.17971	3.94094	3.56408	3.28866	2.58183	1.84966	1.29475	1.04245		269.2	2.92599	2.78417	2.71347	2.57245	2.26108	2.10953	1.85779	1.61926	1.38041	1.34382	1.38164	1.29718
	269.3	4.42832	4.46975	4.36756	4.38494	4.50906	4.52461	4.67155	4.6772	4.38561	3.98564	3.58626	3.25151	2.58131	1.67745	1.04745	0.911354		269.3	4.48215	4.49283	4.40229	4.33445	4.40274	4.37423	4.44807	4.48083	4.16222	3.92451	3.53486	3.27196	2.56411	1.84205	1.29652	1.04722		269.3	2.91977	2.77943	2.71249	2.56753	2.2515	2.09808	1.84939	1.61667	1.37803	1.3443	1.37944	1.30161
	269.4	4.39686	4.43584	4.32917	4.35094	4.47256	4.49472	4.63381	4.64671	4.35375	3.95754	3.55081	3.23021	2.55601	1.66548	1.0348	0.902731		269.4	4.45848	4.46795	4.37489	4.29589	4.3771	4.34234	4.42102	4.45384	4.14237	3.90076	3.50385	3.25	2.54308	1.82889	1.29286	1.04703		269.4	2.91516	2.77954	2.71104	2.56266	2.24221	2.08874	1.8432	1.61387	1.37724	1.34739	1.37771	1.30672
	269.5	4.36564	4.39847	4.28683	4.31478	4.43685	4.46402	4.59403	4.61276	4.32319	3.9279	3.51695	3.20634	2.52921	1.65091	1.01907	0.891084		269.5	4.43333	4.43946	4.34567	4.25786	4.35081	4.31181	4.39408	4.42391	4.12118	3.87576	3.47473	3.22574	2.52045	1.81564	1.28551	1.04796		269.5	2.90964	2.77238	2.70703	2.55227	2.2317	2.08069	1.83613	1.60704	1.3755	1.34889	1.37226	1.31077
	269.6	4.33145	4.35963	4.24595	4.27821	4.40077	4.43345	4.55266	4.57824	4.28826	3.89892	3.48598	3.18128	2.50547	1.63366	1.00296	0.880197		269.6	4.40626	4.4091	4.31688	4.21574	4.32262	4.28144	4.36727	4.39473	4.09842	3.84948	3.44829	3.2015	2.49915	1.80658	1.2818	1.04663		269.6	2.9009	2.76676	2.7004	2.54116	2.22013	2.07426	1.82543	1.60137	1.37076	1.35089	1.36633	1.3133
	269.7	4.29528	4.31789	4.20786	4.2447	4.36374	4.40644	4.50979	4.54035	4.25289	3.86607	3.46081	3.15961	2.4817	1.61871	0.991839	0.869821		269.7	4.37602	4.37469	4.28389	4.17168	4.29189	4.25116	4.338	4.36099	4.07011	3.81668	3.41944	3.16953	2.47487	1.79204	1.27533	1.04092		269.7	2.89243	2.76109	2.69151	2.53139	2.20858	2.06943	1.81134	1.59376	1.3681	1.34974	1.35996	1.31674
	269.8	4.26485	4.27607	4.17442	4.21411	4.33019	4.38112	4.47252	4.50689	4.22522	3.83938	3.43946	3.14071	2.46194	1.60413	0.986759	0.862357		269.8	4.34732	4.33829	4.25382	4.12678	4.254	4.21983	4.30522	4.32315	4.04083	3.77753	3.38989	3.13362	2.44906	1.77927	1.26687	1.03238		269.8	2.87969	2.75281	2.68114	2.51896	2.20193	2.06216	1.79753	1.58928	1.36548	1.34656	1.35588	1.3197
	269.9	4.22971	4.23174	4.13847	4.18142	4.29439	4.35512	4.43021	4.46629	4.19688	3.8068	3.41779	3.11498	2.43848	1.58929	0.97837	0.852039		269.9	4.31899	4.29924	4.22092	4.07979	4.21663	4.18856	4.26788	4.2851	4.01322	3.73695	3.35948	3.0993	2.42509	1.7635	1.25766	1.02153		269.9	2.86956	2.74956	2.6711	2.511	2.19264	2.05972	1.78468	1.58516	1.3656	1.343	1.35317	1.32212
	270	4.19889	4.18945	4.10988	4.14932	4.26087	4.33041	4.39248	4.42639	4.16842	3.77422	3.39659	3.09085	2.4181	1.57879	0.968112	0.846443		270	4.28653	4.25905	4.18675	4.03076	4.17885	4.15204	4.22972	4.24406	3.98501	3.69522	3.32807	3.06577	2.40052	1.74751	1.24441	1.01072		270	2.8592	2.74846	2.66133	2.50182	2.18343	2.0579	1.77724	1.58284	1.3661	1.34212	1.34988	1.32185
	270.1	4.17163	4.15137	4.08653	4.12303	4.22962	4.30888	4.35954	4.39082	4.1393	3.74444	3.37923	3.07023	2.39646	1.56941	0.960417	0.841498		270.1	4.25279	4.22004	4.15409	3.98503	4.14118	4.11258	4.19001	4.20414	3.95294	3.65397	3.30076	3.03082	2.37721	1.7274	1.23008	1.00103		270.1	2.84966	2.7411	2.64899	2.48984	2.17175	2.05609	1.772	1.57777	1.36564	1.34091	1.34672	1.31876
	270.2	4.1417	4.11027	4.05967	4.09587	4.19304	4.28414	4.32713	4.35042	4.10887	3.71201	3.36199	3.04716	2.37144	1.55649	0.953949	0.831266		270.2	4.2184	4.18023	4.12068	3.94127	4.09939	4.07223	4.15031	4.16408	3.91627	3.61437	3.27202	2.99323	2.35292	1.70468	1.21507	0.989002		270.2	2.83867	2.73633	2.64021	2.48118	2.16366	2.05514	1.766	1.57612	1.36582	1.33655	1.34686	1.31747
	270.3	4.11467	4.06903	4.03181	4.06765	4.15509	4.25635	4.2937	4.30875	4.07288	3.679	3.34345	3.02303	2.34493	1.54308	0.948712	0.820252		270.3	4.18374	4.14083	4.08754	3.89889	4.0593	4.03206	4.10831	4.12627	3.87673	3.57422	3.24223	2.95354	2.32717	1.6806	1.2001	0.976395		270.3	2.83086	2.72781	2.63229	2.47359	2.15409	2.0502	1.76199	1.57343	1.36404	1.33004	1.35012	1.31907
	270.4	4.09109	4.02992	4.00389	4.04044	4.11803	4.22867	4.26252	4.26997	4.03865	3.64951	3.3242	2.99774	2.31487	1.53382	0.944634	0.808378		270.4	4.15285	4.10369	4.0556	3.86263	4.02167	3.98966	4.06625	4.09239	3.84254	3.53651	3.2123	2.9176	2.30051	1.65743	1.18456	0.963255		270.4	2.82618	2.72273	2.62576	2.46644	2.14768	2.04779	1.76107	1.56776	1.36144	1.32492	1.34775	1.32059
	270.5	4.06694	3.99406	3.97645	4.01314	4.08003	4.20393	4.23311	4.23735	4.00485	3.6218	3.30411	2.97256	2.28612	1.5224	0.941548	0.796449		270.5	4.12116	4.06897	4.02418	3.82906	3.98338	3.94628	4.02677	4.05909	3.80971	3.49735	3.18133	2.88413	2.27429	1.63415	1.16795	0.949009		270.5	2.81713	2.71048	2.61625	2.45586	2.14025	2.04178	1.75915	1.558	1.35682	1.31502	1.34081	1.31628
	270.6	4.03663	3.95666	3.94299	3.98251	4.0432	4.17797	4.20153	4.19942	3.97078	3.59321	3.28125	2.94339	2.25528	1.51067	0.933022	0.788126		270.6	4.09086	4.03651	3.99468	3.80011	3.94454	3.90385	3.98836	4.03097	3.78094	3.46332	3.1547	2.85133	2.25157	1.61519	1.15317	0.938583		270.6	2.81437	2.70242	2.61195	2.44929	2.13307	2.03926	1.75906	1.5507	1.35511	1.31286	1.33838	1.31368
	270.7	4.00752	3.91903	3.91235	3.95538	4.00592	4.15073	4.17266	4.16663	3.93493	3.56587	3.25655	2.91542	2.22544	1.49961	0.924676	0.780564		270.7	4.05585	4.00516	3.96184	3.76819	3.90486	3.85867	3.94782	4.00232	3.74935	3.42865	3.12644	2.81677	2.22836	1.59551	1.13633	0.928557		270.7	2.81075	2.691	2.60481	2.44234	2.12065	2.03365	1.75643	1.53522	1.34939	1.3081	1.33221	1.3064
	270.8	3.97751	3.88231	3.87735	3.92664	3.97131	4.12111	4.14242	4.13226	3.8963	3.54119	3.22888	2.88862	2.19536	1.48605	0.913711	0.771009		270.8	4.02176	3.97275	3.92612	3.73791	3.86521	3.81603	3.90634	3.97341	3.71381	3.39422	3.10276	2.77897	2.20446	1.57455	1.11296	0.919062		270.8	2.80104	2.6765	2.59576	2.43325	2.10844	2.02556	1.7548	1.51805	1.34388	1.30006	1.32125	1.30052
	270.9	3.93901	3.84496	3.84002	3.8944	3.93163	4.08768	4.10895	4.09327	3.85753	3.51415	3.19823	2.85823	2.16234	1.46806	0.901282	0.75463		270.9	3.99035	3.94272	3.89041	3.71192	3.8257	3.7756	3.86413	3.94494	3.67868	3.36195	3.07776	2.74325	2.18244	1.55655	1.09163	0.909056		270.9	2.79157	2.66252	2.58658	2.42577	2.09516	2.01465	1.74878	1.50006	1.33644	1.28378	1.31032	1.29295
	271	3.90105	3.80732	3.80287	3.86266	3.89413	4.05313	4.07272	4.05808	3.81913	3.48699	3.16869	2.82725	2.13529	1.45203	0.888655	0.737602		271	3.95876	3.91295	3.85278	3.6872	3.78935	3.73584	3.82008	3.91555	3.64467	3.32848	3.05235	2.71151	2.16242	1.53811	1.0725	0.897745		271	2.78041	2.64927	2.57807	2.41866	2.08277	2.00382	1.74484	1.48241	1.32726	1.26823	1.30002	1.28748
	271.1	3.85742	3.76671	3.76325	3.82658	3.85771	4.01424	4.03115	4.02219	3.78265	3.46078	3.13879	2.79638	2.10672	1.43346	0.870152	0.718616		271.1	3.92861	3.88089	3.81714	3.6641	3.75356	3.70042	3.77794	3.88539	3.61531	3.29522	3.02734	2.68163	2.14598	1.51809	1.05287	0.886402		271.1	2.76591	2.63066	2.5634	2.40661	2.06844	1.99019	1.73408	1.45778	1.31196	1.24845	1.28414	1.27506
	271.2	3.81561	3.72584	3.72609	3.79105	3.82543	3.97849	3.98988	3.98865	3.74908	3.43463	3.11172	2.76784	2.08001	1.4155	0.850268	0.701158		271.2	3.89935	3.84588	3.78138	3.64042	3.71481	3.66602	3.73744	3.85221	3.58554	3.25917	3.00152	2.64964	2.12798	1.49726	1.03155	0.873604		271.2	2.7494	2.60923	2.54382	2.38883	2.05057	1.9739	1.71984	1.43581	1.29852	1.23024	1.2674	1.26024
	271.3	3.77519	3.68452	3.68873	3.756	3.79279	3.94174	3.94829	3.95357	3.71279	3.4064	3.08827	2.73967	2.05585	1.39968	0.831391	0.685374		271.3	3.87225	3.80812	3.74644	3.61657	3.67982	3.63433	3.6986	3.81751	3.55545	3.22394	2.97917	2.61982	2.1102	1.47667	1.00978	0.858791		271.3	2.73618	2.59501	2.52953	2.37632	2.03516	1.96263	1.71023	1.41962	1.28839	1.21436	1.25715	1.24636
	271.4	3.73854	3.64733	3.65705	3.72544	3.76124	3.9054	3.90786	3.92094	3.67724	3.38017	3.06697	2.7143	2.03746	1.38502	0.817887	0.671533		271.4	3.84236	3.76896	3.70927	3.59212	3.64558	3.59991	3.65802	3.78247	3.52508	3.18949	2.95396	2.58933	2.09052	1.45343	0.987792	0.844435		271.4	2.71981	2.57788	2.50811	2.35974	2.01576	1.94649	1.6989	1.40262	1.27612	1.19758	1.24498	1.23462
	271.5	3.70012	3.61003	3.62529	3.6944	3.72917	3.86573	3.8655	3.88457	3.64305	3.35494	3.04453	2.68784	2.01905	1.36817	0.80448	0.654221		271.5	3.81422	3.7296	3.67391	3.56786	3.61065	3.56938	3.61916	3.74708	3.49265	3.15103	2.93023	2.56311	2.07043	1.431	0.966262	0.826845		271.5	2.70387	2.56192	2.48603	2.34255	2.00181	1.93671	1.68847	1.38892	1.26209	1.18243	1.23525	1.22599
	271.6	3.65818	3.57455	3.59383	3.66689	3.69764	3.83172	3.82508	3.85006	3.6112	3.33239	3.02625	2.66383	2.00613	1.3572	0.794545	0.641547		271.6	3.78729	3.69484	3.64086	3.54368	3.57772	3.54076	3.5822	3.7153	3.46164	3.11245	2.90375	2.54349	2.05135	1.4097	0.948903	0.811978		271.6	2.68651	2.55124	2.46363	2.32795	1.98699	1.92737	1.67528	1.37664	1.24643	1.16669	1.2269	1.21216
	271.7	3.61674	3.53879	3.56252	3.64189	3.66525	3.79804	3.78695	3.81639	3.57901	3.30686	3.00985	2.64136	1.99529	1.34682	0.784344	0.630082		271.7	3.75611	3.65699	3.60622	3.51699	3.54478	3.51049	3.54718	3.67931	3.42854	3.07004	2.87578	2.52157	2.02898	1.38639	0.933442	0.796742		271.7	2.67138	2.54309	2.43908	2.31365	1.97411	1.91724	1.66053	1.36474	1.23254	1.15256	1.21924	1.20067
	271.8	3.57664	3.50088	3.53303	3.61591	3.63397	3.76286	3.75006	3.78069	3.54744	3.27777	2.99179	2.61687	1.98743	1.3329	0.771981	0.620556		271.8	3.72433	3.61821	3.56996	3.48512	3.5089	3.47742	3.51348	3.64172	3.39563	3.02675	2.84493	2.49855	2.00727	1.36346	0.917078	0.779208		271.8	2.65743	2.53276	2.41409	2.29988	1.95691	1.90439	1.64583	1.35211	1.21769	1.14052	1.21307	1.18777
	271.9	3.54159	3.46818	3.50805	3.59056	3.6042	3.73004	3.7206	3.74726	3.51832	3.24971	2.97489	2.59169	1.97946	1.32273	0.764717	0.616667		271.9	3.69412	3.58405	3.53571	3.45808	3.4806	3.4482	3.4861	3.60629	3.36574	2.98847	2.81819	2.48129	1.98767	1.35015	0.906866	0.76233		271.9	2.64378	2.52309	2.38928	2.28457	1.93858	1.89045	1.62857	1.34117	1.2036	1.12932	1.2051	1.17267
	272	3.50457	3.43644	3.48518	3.56712	3.57242	3.69656	3.69487	3.71242	3.48646	3.22337	2.95773	2.56578	1.97305	1.31175	0.760151	0.614107		272	3.66117	3.55262	3.49964	3.4263	3.4504	3.41794	3.4563	3.57206	3.3323	2.94884	2.7902	2.46052	1.96693	1.33741	0.895341	0.745007		272	2.63011	2.51381	2.36411	2.2713	1.92219	1.87313	1.61235	1.3294	1.19027	1.11681	1.19862	1.15987
	272.1	3.47287	3.40455	3.46395	3.54536	3.54017	3.6628	3.66939	3.67915	3.45871	3.1963	2.93791	2.54119	1.9683	1.30095	0.756994	0.615441		272.1	3.6257	3.52102	3.46238	3.39428	3.42104	3.38476	3.42336	3.53606	3.29913	2.90766	2.75673	2.43948	1.94255	1.31977	0.881277	0.730085		272.1	2.61768	2.50368	2.34056	2.2557	1.90659	1.85341	1.59667	1.31853	1.17574	1.1017	1.19412	1.15056
	272.2	3.43827	3.3677	3.43696	3.52025	3.50565	3.62404	3.64144	3.64158	3.42771	3.16853	2.91241	2.51588	1.95802	1.28645	0.746207	0.611785		272.2	3.58713	3.4885	3.42401	3.35726	3.38788	3.34803	3.38731	3.50052	3.26756	2.86972	2.72082	2.41851	1.91475	1.30116	0.865702	0.714932		272.2	2.60328	2.48933	2.31703	2.23766	1.89137	1.83464	1.58257	1.30848	1.1593	1.08752	1.18605	1.13804
	272.3	3.40431	3.33344	3.41028	3.49469	3.47204	3.58774	3.61187	3.6027	3.39719	3.13898	2.88909	2.48853	1.94892	1.2722	0.733572	0.609375		272.3	3.55039	3.45913	3.38758	3.32471	3.3634	3.31665	3.35687	3.47133	3.2393	2.83872	2.68829	2.3982	1.89025	1.28426	0.854838	0.703985		272.3	2.59061	2.47608	2.29609	2.21937	1.87282	1.81508	1.56682	1.29726	1.14423	1.07428	1.17496	1.12497
	272.4	3.37457	3.3025	3.3854	3.46868	3.44128	3.55016	3.58617	3.56832	3.3645	3.11216	2.86825	2.46597	1.93844	1.25664	0.722318	0.607075		272.4	3.50926	3.42612	3.35188	3.29467	3.33617	3.2821	3.32635	3.44258	3.20978	2.80965	2.65529	2.37416	1.86656	1.26806	0.843053	0.693108		272.4	2.57726	2.45489	2.27512	2.19561	1.8565	1.78925	1.549	1.28573	1.12642	1.06208	1.16304	1.11098
	272.5	3.34609	3.26946	3.35698	3.44065	3.41006	3.51168	3.55653	3.53376	3.33277	3.08602	2.84659	2.4445	1.92656	1.23938	0.714335	0.601525		272.5	3.47497	3.39242	3.31801	3.26609	3.31382	3.25061	3.30026	3.41624	3.18031	2.78235	2.62516	2.35028	1.84746	1.25082	0.835517	0.679985		272.5	2.56045	2.42862	2.25274	2.16874	1.83506	1.76148	1.52685	1.27218	1.10871	1.04802	1.14496	1.09574
	272.6	3.31219	3.2355	3.32535	3.40707	3.3758	3.47184	3.52045	3.49526	3.29898	3.05449	2.821	2.41917	1.91059	1.21854	0.705248	0.591055		272.6	3.43995	3.35708	3.28046	3.23697	3.28927	3.22027	3.2744	3.38484	3.14976	2.75197	2.59192	2.32496	1.82575	1.23227	0.825319	0.668969		272.6	2.54218	2.40454	2.23183	2.13926	1.81652	1.73265	1.50207	1.26026	1.09	1.03549	1.12897	1.08439
	272.7	3.27829	3.20303	3.29357	3.37414	3.3435	3.43316	3.48298	3.45605	3.26445	3.0231	2.79486	2.39686	1.89707	1.2017	0.693955	0.584437		272.7	3.40847	3.32301	3.24404	3.20996	3.26634	3.19181	3.24952	3.35372	3.12146	2.72009	2.55961	2.30147	1.80492	1.21794	0.818148	0.663001		272.7	2.52291	2.37723	2.21072	2.11217	1.79649	1.70627	1.4813	1.24357	1.073	1.02514	1.11129	1.0746
	272.8	3.24612	3.17272	3.26353	3.34064	3.3162	3.39799	3.44626	3.42072	3.23519	2.9913	2.77017	2.37556	1.88556	1.18839	0.683409	0.579213		272.8	3.38097	3.29058	3.20967	3.18468	3.24092	3.16331	3.22442	3.32306	3.09572	2.69352	2.53081	2.2824	1.78604	1.20376	0.811326	0.663831		272.8	2.50392	2.35668	2.19214	2.08865	1.78049	1.68517	1.46118	1.23079	1.05742	1.01805	1.09117	1.06377
	272.9	3.20945	3.14495	3.23484	3.3077	3.28963	3.36392	3.41104	3.38433	3.20788	2.95704	2.7491	2.35937	1.87525	1.17342	0.674728	0.573259		272.9	3.35569	3.26081	3.17705	3.16125	3.21575	3.13902	3.20303	3.29091	3.07116	2.6683	2.50638	2.26374	1.77346	1.19322	0.809032	0.667965		272.9	2.47915	2.32925	2.16737	2.06027	1.75708	1.65919	1.43219	1.21301	1.03922	1.00561	1.07034	1.04691
	273	3.17404	3.11807	3.20467	3.27251	3.26314	3.33075	3.3765	3.34549	3.17639	2.92565	2.72732	2.34123	1.86519	1.15772	0.665502	0.567204		273	3.3313	3.2334	3.14709	3.13577	3.1936	3.1156	3.18125	3.25861	3.04153	2.6422	2.48698	2.24663	1.76292	1.18292	0.809384	0.670448		273	2.46261	2.31191	2.14684	2.03658	1.73685	1.63798	1.40896	1.19726	1.02405	0.998549	1.05806	1.03588
	273.1	3.14309	3.09716	3.17996	3.24049	3.23902	3.29973	3.34645	3.31284	3.14956	2.8959	2.70643	2.32855	1.85718	1.1445	0.663368	0.560955		273.1	3.31055	3.20832	3.1171	3.11316	3.17395	3.09363	3.15923	3.22698	3.01325	2.6166	2.46955	2.2303	1.75128	1.17541	0.811152	0.673712		273.1	2.44574	2.29412	2.12541	2.014	1.71685	1.61507	1.38707	1.1801	1.00991	0.987367	1.04194	1.02513
	273.2	3.10941	3.07386	3.14848	3.20287	3.20841	3.26398	3.30888	3.27419	3.11738	2.85933	2.68123	2.30868	1.84496	1.12409	0.656603	0.552784		273.2	3.29227	3.18363	3.08684	3.0901	3.1524	3.07114	3.13657	3.19533	2.98624	2.5897	2.45467	2.21754	1.73899	1.16472	0.814498	0.67832		273.2	2.42612	2.2757	2.10862	1.99281	1.6981	1.59488	1.36954	1.16553	0.998754	0.976592	1.02745	1.0158
	273.3	3.07732	3.05007	3.12341	3.16667	3.17618	3.23191	3.27126	3.23779	3.08668	2.82194	2.65505	2.28698	1.83207	1.10314	0.651737	0.545755		273.3	3.27159	3.15771	3.06018	3.06602	3.13067	3.05105	3.11531	3.16243	2.96375	2.56515	2.4377	2.20757	1.72658	1.15563	0.818241	0.681124		273.3	2.40702	2.2596	2.0919	1.97106	1.67837	1.57628	1.35143	1.1511	0.983269	0.967408	1.01419	1.00785
	273.4	3.04982	3.02652	3.09942	3.13255	3.14358	3.20096	3.23654	3.20465	3.06051	2.78814	2.6326	2.2671	1.81832	1.08315	0.646284	0.543747		273.4	3.24892	3.13268	3.0367	3.04146	3.10974	3.03203	3.09599	3.13207	2.94144	2.53854	2.423	2.19717	1.71615	1.14763	0.823928	0.686303		273.4	2.38698	2.24319	2.07475	1.95226	1.65869	1.55981	1.33568	1.13448	0.969936	0.959712	0.999532	1.0014
	273.5	3.02338	3.00158	3.07258	3.09681	3.11184	3.17213	3.20458	3.17193	3.0339	2.75646	2.61104	2.24984	1.80009	1.06118	0.639136	0.543757		273.5	3.22605	3.10641	3.01485	3.01695	3.08832	3.01135	3.07666	3.1056	2.91919	2.51392	2.4089	2.18702	1.70462	1.13662	0.826489	0.690761		273.5	2.3681	2.22542	2.0558	1.93316	1.6354	1.54232	1.31642	1.11849	0.957086	0.952752	0.983152	0.990307
	273.6	2.99548	2.97386	3.04355	3.0595	3.07923	3.13897	3.16966	3.13687	3.00023	2.72083	2.58889	2.22816	1.77545	1.03688	0.629755	0.535188		273.6	3.19849	3.08286	2.99234	2.99004	3.06762	2.98916	3.05691	3.08049	2.89577	2.49003	2.3942	2.17515	1.69414	1.12518	0.829514	0.694165		273.6	2.35226	2.20995	2.04117	1.91432	1.61393	1.52766	1.29997	1.10569	0.94837	0.948492	0.97451	0.986414
	273.7	2.9683	2.94812	3.0119	3.02448	3.04572	3.10484	3.13748	3.1012	2.96766	2.6881	2.56764	2.20822	1.75345	1.01256	0.620631	0.526988		273.7	3.16791	3.05987	2.97309	2.96259	3.05185	2.96681	3.03605	3.05797	2.87586	2.46986	2.37866	2.16585	1.68415	1.11594	0.831618	0.696455		273.7	2.33567	2.19349	2.0305	1.89704	1.5968	1.51071	1.28803	1.09113	0.936927	0.944422	0.965316	0.983342
	273.8	2.93843	2.91977	2.98302	2.98994	3.01048	3.07169	3.10735	3.06644	2.93727	2.65334	2.54437	2.18516	1.73154	0.989738	0.609023	0.520588		273.8	3.1379	3.03548	2.95195	2.93436	3.03231	2.94451	3.01391	3.03662	2.85513	2.45094	2.36098	2.15802	1.67215	1.10646	0.830915	0.697173		273.8	2.31797	2.17417	2.02045	1.87718	1.58111	1.49382	1.27536	1.07828	0.926025	0.942036	0.948931	0.983029
	273.9	2.9059	2.88673	2.9508	2.94972	2.97302	3.03701	3.07678	3.02878	2.90641	2.61637	2.52021	2.15763	1.70731	0.966743	0.593715	0.513532		273.9	3.10637	3.00538	2.93106	2.90493	3.00684	2.92195	2.98972	3.01571	2.83023	2.42842	2.34108	2.14972	1.65917	1.09523	0.828288	0.695677		273.9	2.29691	2.15382	2.01084	1.85814	1.56448	1.47685	1.26269	1.06259	0.912187	0.939215	0.931554	0.976745
	274	2.8778	2.85245	2.92282	2.9133	2.93832	3.00515	3.05048	2.99532	2.87653	2.58138	2.49908	2.13242	1.68841	0.948652	0.582338	0.509349		274	3.07489	2.97134	2.91081	2.87668	2.98261	2.89637	2.96649	2.9931	2.80326	2.40797	2.3201	2.14156	1.64342	1.0853	0.82584	0.694137		274	2.2767	2.13246	2.00103	1.84295	1.54828	1.45813	1.24849	1.04686	0.899438	0.935135	0.911511	0.968921
	274.1	2.85054	2.82061	2.89603	2.87746	2.9071	2.97258	3.02502	2.96394	2.84898	2.54675	2.47984	2.11046	1.67069	0.930624	0.572727	0.502039		274.1	3.04736	2.93877	2.89308	2.84997	2.96096	2.86982	2.94239	2.97002	2.7757	2.38909	2.30271	2.12983	1.63064	1.0806	0.824921	0.691917		274.1	2.25749	2.10854	1.99066	1.82756	1.53256	1.44049	1.23735	1.03126	0.888718	0.927743	0.889729	0.961301
	274.2	2.82363	2.78923	2.86613	2.83915	2.87642	2.93804	3.0006	2.93441	2.82004	2.5117	2.45698	2.08612	1.65242	0.91348	0.561184	0.492794		274.2	3.02255	2.90871	2.87611	2.82514	2.93986	2.84167	2.91624	2.94904	2.74729	2.37459	2.28597	2.11773	1.61828	1.07571	0.822912	0.690987		274.2	2.23694	2.083	1.98191	1.81021	1.51693	1.42605	1.23131	1.01345	0.877036	0.921925	0.868209	0.952
	274.3	2.79686	2.76128	2.83903	2.80294	2.84598	2.90604	2.97643	2.90802	2.79301	2.48211	2.43255	2.06454	1.63637	0.90199	0.551852	0.482163		274.3	2.99513	2.87674	2.85743	2.80471	2.91753	2.81553	2.88959	2.92802	2.71844	2.3646	2.27085	2.10496	1.60415	1.07174	0.819514	0.687358		274.3	2.2127	2.05765	1.96958	1.78795	1.50392	1.41057	1.22326	0.990834	0.862815	0.909671	0.845555	0.939972
	274.4	2.76969	2.73312	2.81305	2.7698	2.81562	2.87521	2.95152	2.88249	2.76628	2.45267	2.40883	2.04501	1.62549	0.891249	0.543114	0.474078		274.4	2.9692	2.84428	2.8386	2.78112	2.89211	2.78779	2.85906	2.90479	2.69128	2.35362	2.25237	2.08845	1.5896	1.06585	0.813486	0.683061		274.4	2.18585	2.0301	1.95496	1.7668	1.49037	1.39408	1.21467	0.965664	0.847114	0.894481	0.821435	0.927665
	274.5	2.74336	2.70711	2.7902	2.73896	2.7859	2.84629	2.92536	2.86273	2.74264	2.42524	2.38654	2.02742	1.6164	0.88288	0.537125	0.467788		274.5	2.94572	2.80982	2.81915	2.76063	2.86372	2.76277	2.8319	2.88064	2.66451	2.34461	2.23344	2.07397	1.57575	1.06016	0.809374	0.675922		274.5	2.16029	2.00629	1.94033	1.74713	1.47302	1.3792	1.20708	0.943239	0.831508	0.879228	0.797564	0.910672
	274.6	2.71506	2.67955	2.76362	2.70501	2.75946	2.81725	2.89788	2.8414	2.71446	2.39708	2.36156	2.00661	1.60284	0.876141	0.530217	0.45407		274.6	2.92201	2.77461	2.80026	2.74384	2.83451	2.73996	2.80731	2.8581	2.63835	2.33636	2.2146	2.05818	1.56584	1.05358	0.805832	0.67006		274.6	2.13619	1.98438	1.92402	1.72739	1.4555	1.36627	1.20089	0.917942	0.81774	0.86304	0.772569	0.895655
	274.7	2.6901	2.65563	2.73972	2.67247	2.73559	2.79152	2.86796	2.82234	2.68793	2.37008	2.33764	1.9847	1.59118	0.868582	0.528542	0.445415		274.7	2.89868	2.73892	2.78112	2.72809	2.80556	2.71701	2.78465	2.83233	2.61204	2.32664	2.19811	2.03896	1.56088	1.05127	0.803794	0.663664		274.7	2.11637	1.96597	1.91058	1.70889	1.43685	1.35381	1.19719	0.892943	0.805021	0.846108	0.750974	0.8814
	274.8	2.66142	2.63214	2.7133	2.64393	2.71171	2.76761	2.83905	2.80284	2.66342	2.34601	2.31379	1.96504	1.57652	0.861695	0.526276	0.436273		274.8	2.87259	2.70645	2.75918	2.70775	2.77411	2.69085	2.75851	2.80344	2.58642	2.31022	2.18226	2.02238	1.55528	1.0455	0.800446	0.654908		274.8	2.09916	1.95143	1.89933	1.69223	1.42203	1.34648	1.1966	0.873489	0.795246	0.832073	0.734342	0.871566
	274.9	2.63254	2.60873	2.682	2.61686	2.6858	2.74336	2.8095	2.78196	2.64173	2.32245	2.28565	1.94276	1.5589	0.858847	0.523548	0.425034		274.9	2.84621	2.6757	2.73315	2.68506	2.74616	2.66588	2.73185	2.77124	2.56193	2.2941	2.16425	2.00464	1.54543	1.03534	0.791817	0.642074		274.9	2.0834	1.94044	1.88775	1.67399	1.4055	1.33721	1.19242	0.855552	0.786649	0.817278	0.716523	0.862499
	275	2.59929	2.58608	2.65064	2.58963	2.65817	2.72014	2.78074	2.75669	2.61929	2.29826	2.25793	1.91795	1.5411	0.855136	0.520043	0.414615		275	2.81309	2.646	2.70506	2.65903	2.71136	2.64006	2.70023	2.73546	2.53314	2.27499	2.14484	1.98359	1.53254	1.02302	0.779038	0.629022		275	2.07007	1.93002	1.87602	1.65958	1.39164	1.32317	1.18579	0.83788	0.776276	0.801688	0.704661	0.852587
	275.1	2.56808	2.56378	2.61974	2.56515	2.632	2.69782	2.75291	2.73133	2.59865	2.27624	2.2296	1.89383	1.52369	0.851745	0.516059	0.40641		275.1	2.78239	2.61915	2.68104	2.63328	2.67937	2.61473	2.67279	2.70643	2.50932	2.25878	2.12702	1.96754	1.52469	1.01392	0.770186	0.619415		275.1	2.05947	1.92205	1.86708	1.65057	1.37697	1.31186	1.17917	0.821862	0.76829	0.784786	0.694179	0.842395
	275.2	2.53765	2.54174	2.5874	2.53982	2.60908	2.67504	2.72478	2.7072	2.57526	2.25338	2.20357	1.8707	1.50282	0.84511	0.512852	0.397936		275.2	2.74683	2.58991	2.653	2.6005	2.64557	2.58741	2.64349	2.67233	2.48478	2.23994	2.10913	1.94759	1.51452	1.00095	0.754749	0.605838		275.2	2.05229	1.91306	1.85944	1.63804	1.36255	1.30021	1.16914	0.809131	0.759221	0.770412	0.684677	0.829698
	275.3	2.50407	2.51988	2.55101	2.51599	2.57992	2.65324	2.69864	2.68224	2.5499	2.23395	2.17916	1.84701	1.48161	0.835942	0.508894	0.382803		275.3	2.70963	2.56482	2.62527	2.57107	2.6114	2.56089	2.61657	2.6423	2.4595	2.219	2.08909	1.92779	1.50347	0.989696	0.740392	0.592147		275.3	2.04383	1.90333	1.85083	1.62471	1.34915	1.28778	1.15854	0.794123	0.746453	0.756699	0.676038	0.815894
	275.4	2.47326	2.49332	2.51063	2.49157	2.54893	2.62798	2.66819	2.6521	2.51836	2.21048	2.15056	1.81971	1.46039	0.823676	0.502895	0.36786		275.4	2.673	2.53914	2.5979	2.54074	2.57839	2.53469	2.58903	2.61234	2.43369	2.19381	2.07026	1.90831	1.48845	0.97664	0.725594	0.577584		275.4	2.03648	1.89364	1.84588	1.61518	1.33752	1.27606	1.15205	0.78411	0.733976	0.744987	0.671417	0.803837
	275.5	2.44255	2.46527	2.46817	2.46864	2.5164	2.59826	2.63792	2.62055	2.49006	2.18496	2.1245	1.79275	1.43664	0.812491	0.496626	0.354345		275.5	2.64033	2.51338	2.57117	2.51417	2.54592	2.50977	2.56112	2.57948	2.41111	2.17316	2.04876	1.889	1.47295	0.966468	0.709042	0.565357		275.5	2.02306	1.88249	1.83955	1.6045	1.3253	1.26366	1.14122	0.773458	0.722165	0.733166	0.663492	0.788433
	275.6	2.41141	2.43499	2.42582	2.44496	2.47951	2.56651	2.60763	2.58718	2.45696	2.1607	2.09659	1.76591	1.41577	0.799687	0.488266	0.339306		275.6	2.60708	2.48876	2.54517	2.48732	2.51574	2.48661	2.53417	2.545	2.3894	2.15213	2.02348	1.87104	1.458	0.955625	0.691091	0.555848		275.6	2.00664	1.86416	1.82905	1.59084	1.3096	1.24752	1.1247	0.756813	0.706973	0.717876	0.652531	0.77064
	275.7	2.38171	2.40405	2.38777	2.42221	2.44857	2.53493	2.57945	2.55541	2.42519	2.13868	2.07267	1.74357	1.39664	0.791443	0.482417	0.323586		275.7	2.57545	2.46576	2.52245	2.46388	2.4852	2.46638	2.51098	2.51384	2.36843	2.13655	1.99797	1.85123	1.44498	0.950361	0.674003	0.550026		275.7	1.99137	1.84611	1.81432	1.57501	1.295	1.23001	1.10546	0.737293	0.689099	0.700731	0.64158	0.748944
	275.8	2.35226	2.37425	2.34931	2.39979	2.42056	2.50125	2.55101	2.52538	2.39234	2.11645	2.05089	1.72046	1.38065	0.782809	0.478446	0.307939		275.8	2.54812	2.44603	2.50421	2.44223	2.45688	2.44772	2.4902	2.486	2.35	2.12034	1.97678	1.83482	1.43371	0.947128	0.665256	0.55087		275.8	1.97728	1.83146	1.80379	1.56185	1.28376	1.21549	1.09125	0.718762	0.678252	0.6879	0.634818	0.726956
	275.9	2.32306	2.34391	2.30632	2.37751	2.39336	2.46806	2.52089	2.4951	2.35345	2.09345	2.02593	1.69756	1.3666	0.775685	0.472526	0.287195		275.9	2.52312	2.42654	2.48457	2.41943	2.42946	2.42938	2.47303	2.45583	2.3354	2.1061	1.9582	1.81958	1.42039	0.943351	0.654672	0.552869		275.9	1.96346	1.81924	1.79322	1.54554	1.27309	1.20338	1.0779	0.704943	0.671301	0.677549	0.630698	0.706472
	276	2.29359	2.31259	2.26427	2.35456	2.359	2.43325	2.49154	2.46478	2.31447	2.06854	1.99815	1.67047	1.35228	0.76872	0.467404	0.263141		276	2.49811	2.40576	2.4643	2.39846	2.40154	2.4132	2.45779	2.42442	2.32119	2.08982	1.93619	1.80289	1.40578	0.940581	0.64317	0.55288		276	1.95314	1.81042	1.78764	1.53123	1.26746	1.19143	1.07022	0.697062	0.666453	0.669059	0.630707	0.691355
	276.1	2.26914	2.28521	2.22896	2.33639	2.33009	2.40514	2.4704	2.43494	2.28224	2.05071	1.96821	1.64608	1.3442	0.764562	0.465559	0.247122		276.1	2.47426	2.38398	2.44658	2.37859	2.37264	2.39542	2.44193	2.39063	2.30808	2.07421	1.91615	1.78603	1.38926	0.941639	0.63442	0.551507		276.1	1.93717	1.79822	1.77718	1.51439	1.25761	1.17433	1.06084	0.688009	0.660713	0.655905	0.623093	0.672089
	276.2	2.24609	2.25825	2.19626	2.31888	2.30269	2.37584	2.45244	2.40782	2.25213	2.03321	1.9399	1.62448	1.33489	0.76217	0.463716	0.238847		276.2	2.44798	2.36075	2.42298	2.35387	2.34126	2.3712	2.42091	2.35344	2.29013	2.05632	1.89588	1.76587	1.37195	0.938256	0.622852	0.548362		276.2	1.92385	1.78467	1.7644	1.4959	1.24571	1.15925	1.04856	0.678747	0.655604	0.641744	0.615462	0.65452
	276.3	2.22114	2.23167	2.16347	2.29832	2.27827	2.34609	2.43166	2.38065	2.2197	2.01882	1.90905	1.60402	1.32121	0.754463	0.461223	0.229444		276.3	2.42184	2.34137	2.40291	2.33004	2.31136	2.34771	2.40101	2.31677	2.27322	2.03948	1.87596	1.74302	1.35759	0.935445	0.613667	0.546253		276.3	1.91003	1.76847	1.75205	1.47606	1.23394	1.1423	1.03369	0.667369	0.644989	0.626209	0.606398	0.63341
	276.4	2.195	2.20858	2.13208	2.28038	2.25422	2.3194	2.40967	2.35649	2.18679	2.00567	1.88171	1.58756	1.3069	0.746421	0.458583	0.219276		276.4	2.39657	2.328	2.38315	2.30516	2.28428	2.3241	2.38049	2.28357	2.26004	2.02455	1.85993	1.72102	1.34476	0.933173	0.606988	0.543015		276.4	1.90026	1.75639	1.74082	1.45864	1.2271	1.12817	1.02077	0.659506	0.63954	0.612569	0.601869	0.617301
	276.5	2.16621	2.18494	2.09852	2.25826	2.23043	2.29392	2.38398	2.33338	2.1545	1.98966	1.85388	1.56794	1.29051	0.73525	0.4535	0.209083		276.5	2.37313	2.32	2.36209	2.28041	2.25678	2.30373	2.35803	2.25236	2.24811	2.00853	1.84485	1.69849	1.33501	0.930844	0.601953	0.535609		276.5	1.88984	1.74575	1.72874	1.4374	1.21698	1.11242	1.00808	0.649068	0.636514	0.599671	0.599907	0.603581
	276.6	2.13566	2.15943	2.06468	2.23563	2.20183	2.26902	2.35593	2.30847	2.12188	1.97345	1.82366	1.54637	1.27038	0.722954	0.443602	0.20262		276.6	2.34803	2.30931	2.33661	2.25286	2.2307	2.2832	2.3393	2.22268	2.23492	1.99265	1.83166	1.676	1.32482	0.926355	0.59537	0.5274		276.6	1.88197	1.7369	1.72155	1.41892	1.20789	1.0985	0.994489	0.640384	0.631474	0.590431	0.598332	0.594516
	276.7	2.10827	2.13682	2.04145	2.21431	2.17417	2.24523	2.33171	2.28715	2.09565	1.95977	1.79695	1.52967	1.25005	0.711124	0.437164	0.199167		276.7	2.32091	2.29362	2.30938	2.22737	2.20031	2.26039	2.31712	2.19421	2.21783	1.97111	1.81419	1.65019	1.31519	0.918901	0.583715	0.515124		276.7	1.87753	1.72742	1.71389	1.40204	1.19964	1.08396	0.978988	0.635024	0.622212	0.581749	0.594103	0.586898
	276.8	2.07972	2.10999	2.01696	2.19343	2.1481	2.21938	2.30671	2.26158	2.06647	1.94374	1.77252	1.51314	1.22565	0.695785	0.432157	0.197865		276.8	2.2952	2.28098	2.28243	2.1993	2.17035	2.23521	2.29002	2.16229	2.19987	1.94599	1.79687	1.62355	1.3052	0.908238	0.573411	0.50174		276.8	1.87485	1.71702	1.70744	1.39028	1.19399	1.07294	0.966909	0.633064	0.61494	0.578091	0.588696	0.58385
	276.9	2.04864	2.08103	1.99	2.16877	2.12075	2.19264	2.27547	2.23574	2.0364	1.92496	1.74896	1.49613	1.19945	0.679275	0.424107	0.194006		276.9	2.27217	2.27117	2.25613	2.17652	2.14443	2.21499	2.26573	2.13554	2.1822	1.92361	1.78197	1.60014	1.2979	0.899753	0.566651	0.495605		276.9	1.87145	1.70634	1.70221	1.37748	1.18692	1.06	0.95552	0.629351	0.604909	0.573817	0.5839	0.577549
	277	2.01664	2.04515	1.96027	2.13863	2.09065	2.16077	2.24112	2.20479	2.00435	1.90051	1.72193	1.47767	1.16397	0.659981	0.412457	0.185768		277	2.24739	2.26043	2.22901	2.15262	2.11996	2.19242	2.24029	2.11038	2.1606	1.89577	1.7664	1.57705	1.28711	0.886537	0.560099	0.489472		277	1.86853	1.69599	1.69996	1.36533	1.18284	1.04789	0.940974	0.625164	0.592699	0.569748	0.581006	0.575611
	277.1	1.98669	2.01556	1.93543	2.11559	2.06014	2.13357	2.20861	2.17792	1.97918	1.87888	1.70135	1.46429	1.13448	0.646249	0.403661	0.181386		277.1	2.22366	2.2506	2.20197	2.12749	2.09769	2.171	2.21482	2.08849	2.14072	1.87145	1.75247	1.55524	1.27333	0.872719	0.551305	0.483625		277.1	1.86545	1.68705	1.69867	1.35666	1.17654	1.03832	0.925204	0.621928	0.580433	0.566588	0.579809	0.572441
	277.2	1.96304	1.98669	1.91502	2.09351	2.03052	2.1098	2.18103	2.15495	1.95943	1.85712	1.68319	1.45356	1.10938	0.635593	0.395193	0.176929		277.2	2.20474	2.24501	2.17972	2.10693	2.07979	2.15781	2.19377	2.07289	2.12396	1.85054	1.74108	1.54068	1.26041	0.860623	0.547614	0.48339		277.2	1.86214	1.67689	1.69456	1.34812	1.17057	1.02869	0.907398	0.618767	0.568526	0.56421	0.577447	0.570257
	277.3	1.93989	1.9577	1.89564	2.06822	1.99924	2.08168	2.15216	2.12959	1.93501	1.83278	1.66388	1.4416	1.08256	0.62218	0.383419	0.171735		277.3	2.1831	2.2344	2.1589	2.08897	2.05982	2.14174	2.17383	2.05588	2.10568	1.83294	1.72547	1.52496	1.24546	0.846792	0.539326	0.485255		277.3	1.85467	1.66374	1.69018	1.33706	1.16195	1.01653	0.88866	0.611553	0.552834	0.558701	0.570947	0.567358
	277.4	1.9185	1.93209	1.88046	2.043	1.97083	2.0562	2.12869	2.10607	1.90892	1.80974	1.64759	1.43406	1.05987	0.608062	0.374976	0.170801		277.4	2.16159	2.22303	2.14139	2.07087	2.03479	2.12741	2.14995	2.0407	2.08534	1.8102	1.71053	1.51272	1.22947	0.833548	0.53148	0.487792		277.4	1.84411	1.64848	1.68251	1.32689	1.15224	1.00643	0.87245	0.604451	0.533217	0.551434	0.563359	0.560469
	277.5	1.89985	1.90631	1.86311	2.02085	1.94482	2.03309	2.10771	2.08586	1.88426	1.7893	1.63307	1.42306	1.03903	0.5964	0.368702	0.171705		277.5	2.14365	2.21152	2.12367	2.05313	2.01691	2.11295	2.12695	2.02958	2.07114	1.79232	1.6949	1.50492	1.21173	0.822097	0.528075	0.493593		277.5	1.83151	1.63597	1.67375	1.31765	1.14092	0.999015	0.860249	0.595241	0.515078	0.543488	0.554215	0.553405
	277.6	1.87639	1.88028	1.84177	1.99437	1.91915	2.00772	2.084	2.06295	1.85588	1.76708	1.618	1.40863	1.01929	0.585577	0.357854	0.171719		277.6	2.12523	2.19682	2.10659	2.03715	1.99959	2.10219	2.10513	2.01625	2.05637	1.77346	1.67911	1.49529	1.19259	0.814368	0.521787	0.496849		277.6	1.81916	1.62103	1.664	1.30387	1.12852	0.9884	0.846396	0.583279	0.497036	0.532426	0.541013	0.542492
	277.7	1.85506	1.85607	1.82311	1.96915	1.89	1.98281	2.06362	2.0423	1.82986	1.7464	1.60429	1.39298	1.00332	0.579205	0.346646	0.170649		277.7	2.10876	2.18183	2.09223	2.02213	1.98348	2.09005	2.08312	2.0092	2.04159	1.7544	1.66581	1.48865	1.17382	0.805191	0.520664	0.498295		277.7	1.80669	1.60835	1.65337	1.29312	1.11877	0.978915	0.833537	0.571776	0.480953	0.521535	0.527775	0.53349
	277.8	1.83406	1.82913	1.80527	1.94122	1.86472	1.95784	2.03919	2.0197	1.80361	1.72435	1.58697	1.37674	0.990029	0.571232	0.333708	0.171592		277.8	2.09467	2.16377	2.07936	2.00527	1.9697	2.07618	2.05955	1.99779	2.028	1.73346	1.65428	1.47909	1.15855	0.798324	0.518754	0.499125		277.8	1.79479	1.59344	1.64089	1.28138	1.1054	0.967961	0.819292	0.559239	0.467894	0.508096	0.514626	0.522577
	277.9	1.81206	1.80648	1.78833	1.91229	1.84196	1.93923	2.01629	1.99956	1.78048	1.70604	1.57232	1.36029	0.977112	0.565188	0.321171	0.173441		277.9	2.08093	2.14333	2.06351	1.98812	1.95052	2.05953	2.03208	1.98195	2.01389	1.71331	1.64031	1.46636	1.14458	0.793777	0.516669	0.498699		277.9	1.78347	1.58239	1.62715	1.26894	1.09435	0.958002	0.806226	0.546959	0.458923	0.496994	0.498501	0.51129
	278	1.78722	1.78535	1.7704	1.88192	1.81929	1.9204	1.99589	1.97789	1.75555	1.68997	1.5555	1.34504	0.964525	0.558161	0.308376	0.174172		278	2.06485	2.12169	2.04413	1.97114	1.9321	2.03905	2.00586	1.96755	1.99641	1.6886	1.62619	1.45085	1.12832	0.786686	0.51531	0.497162		278	1.77218	1.56955	1.61056	1.25475	1.08403	0.94678	0.794734	0.536373	0.44827	0.483062	0.482153	0.500343
	278.1	1.76376	1.76361	1.75275	1.85297	1.79899	1.90224	1.97625	1.95618	1.7316	1.67126	1.53655	1.32753	0.949345	0.550969	0.295034	0.177601		278.1	2.05019	2.10073	2.02745	1.95382	1.91334	2.01965	1.98296	1.95732	1.97915	1.66682	1.61748	1.43703	1.11677	0.782273	0.51602	0.493688		278.1	1.76548	1.56399	1.59638	1.24377	1.07763	0.942584	0.789078	0.532029	0.440595	0.47339	0.471975	0.491008
	278.2	1.738	1.74269	1.73331	1.82429	1.77676	1.88773	1.95608	1.93304	1.70948	1.65355	1.51427	1.3087	0.934303	0.543781	0.281772	0.179788		278.2	2.03614	2.07957	2.00725	1.93463	1.89667	1.99713	1.9591	1.94414	1.96118	1.64348	1.60781	1.42276	1.10418	0.775157	0.51685	0.485286		278.2	1.75848	1.55736	1.58198	1.23426	1.07237	0.933823	0.781704	0.529796	0.434459	0.465059	0.459442	0.480969
	278.3	1.71402	1.72013	1.71299	1.79928	1.75741	1.8724	1.93598	1.90977	1.69071	1.63643	1.49353	1.29554	0.918618	0.539197	0.264877	0.181821		278.3	2.01939	2.06046	1.98469	1.91864	1.87884	1.9754	1.93838	1.92884	1.94232	1.62187	1.59771	1.40525	1.09606	0.768335	0.51503	0.475322		278.3	1.75368	1.54783	1.56612	1.22237	1.06653	0.922684	0.770948	0.528368	0.424707	0.453327	0.446729	0.473689
	278.4	1.69081	1.69789	1.69537	1.772	1.737	1.85856	1.9174	1.88747	1.67391	1.61891	1.47323	1.28249	0.901917	0.530757	0.250565	0.187055		278.4	2.0012	2.04339	1.96222	1.90319	1.86013	1.95385	1.91352	1.91414	1.91836	1.59711	1.58528	1.38829	1.08978	0.760759	0.513513	0.462136		278.4	1.74528	1.5352	1.54814	1.2094	1.05729	0.908792	0.758896	0.523132	0.40812	0.440496	0.433626	0.462524
	278.5	1.66608	1.67303	1.67618	1.74409	1.72304	1.8435	1.89529	1.86268	1.6575	1.59951	1.45162	1.27109	0.884363	0.521129	0.234063	0.189198		278.5	1.98133	2.02728	1.93567	1.88336	1.83863	1.92988	1.88646	1.89692	1.89249	1.57197	1.57076	1.36958	1.08026	0.751674	0.508975	0.449649		278.5	1.73384	1.51877	1.52722	1.19235	1.04307	0.891961	0.743526	0.512268	0.387936	0.423986	0.420014	0.449908
	278.6	1.64106	1.64881	1.65411	1.71714	1.70424	1.82551	1.87202	1.84133	1.6404	1.57573	1.42924	1.26046	0.868097	0.510604	0.219596	0.189567		278.6	1.96159	2.01242	1.90876	1.86599	1.8198	1.91145	1.86079	1.87799	1.86386	1.55218	1.55587	1.35184	1.07145	0.739848	0.503609	0.440282		278.6	1.72382	1.50637	1.51042	1.18052	1.02852	0.8786	0.726549	0.501891	0.36671	0.410569	0.407536	0.436953
	278.7	1.6159	1.62651	1.63327	1.69051	1.6846	1.80363	1.84572	1.8175	1.62225	1.55188	1.4061	1.24591	0.854081	0.499563	0.206618	0.184205		278.7	1.94608	2.00176	1.88902	1.85495	1.80629	1.90059	1.84197	1.86304	1.84027	1.53875	1.54339	1.33763	1.06352	0.732039	0.498474	0.431044		278.7	1.71434	1.49568	1.49645	1.17248	1.01458	0.867577	0.711232	0.493149	0.34775	0.398851	0.398943	0.425979
	278.8	1.59455	1.60618	1.61108	1.66535	1.66504	1.78232	1.82088	1.79488	1.60485	1.52587	1.38772	1.23324	0.842009	0.493015	0.197762	0.179582		278.8	1.93094	1.98977	1.86829	1.84035	1.79366	1.89011	1.82271	1.84876	1.81712	1.52604	1.5308	1.32611	1.05487	0.72259	0.491431	0.421133		278.8	1.70629	1.48682	1.48091	1.16525	0.998831	0.857484	0.697334	0.482167	0.331098	0.386714	0.392963	0.416498
	278.9	1.5772	1.58533	1.58919	1.64179	1.64743	1.76163	1.79755	1.77209	1.5886	1.50174	1.37086	1.22	0.832638	0.484981	0.189701	0.176277		278.9	1.91318	1.97504	1.84561	1.82352	1.78081	1.87537	1.8013	1.82844	1.79114	1.50929	1.51465	1.31037	1.04144	0.711725	0.481131	0.409996		278.9	1.69648	1.47357	1.46706	1.15445	0.97765	0.845154	0.682931	0.472009	0.310549	0.374071	0.382656	0.405323
	279	1.55861	1.56212	1.56493	1.61757	1.62562	1.73874	1.77303	1.74306	1.56792	1.47705	1.35178	1.20548	0.818853	0.474623	0.176903	0.169611		279	1.89403	1.95853	1.8266	1.80437	1.76794	1.86055	1.7791	1.80908	1.76748	1.4967	1.49633	1.2945	1.0275	0.699913	0.469429	0.403303		279	1.68527	1.46108	1.45513	1.14852	0.960274	0.833909	0.671462	0.465461	0.289057	0.36222	0.372772	0.394362
	279.1	1.54197	1.54014	1.54101	1.59302	1.60507	1.71199	1.75032	1.71464	1.5465	1.45051	1.3317	1.192	0.80321	0.462138	0.166484	0.162339		279.1	1.87311	1.94189	1.81063	1.78814	1.75377	1.84767	1.75539	1.79034	1.74315	1.48479	1.4764	1.28037	1.01069	0.686502	0.457149	0.398709		279.1	1.67424	1.44799	1.43719	1.14009	0.94334	0.81956	0.658882	0.456086	0.266996	0.350085	0.359309	0.381494
	279.2	1.52648	1.51598	1.51164	1.56891	1.58403	1.68578	1.72445	1.68136	1.52055	1.42509	1.30787	1.1739	0.784741	0.448897	0.155288	0.151129		279.2	1.85426	1.92624	1.79338	1.7682	1.74239	1.83541	1.73468	1.77024	1.72416	1.47625	1.45809	1.26811	0.990042	0.675596	0.448349	0.397		279.2	1.66333	1.43922	1.42266	1.13331	0.926547	0.805804	0.645386	0.444636	0.25035	0.338948	0.35061	0.366361
	279.3	1.51281	1.49531	1.48416	1.5463	1.56234	1.6606	1.70194	1.65087	1.49619	1.40221	1.28828	1.15819	0.768828	0.438304	0.143986	0.141941		279.3	1.83638	1.90919	1.77802	1.75246	1.73087	1.82101	1.71906	1.75733	1.70731	1.46812	1.44043	1.25861	0.972463	0.668178	0.44185	0.399007		279.3	1.65393	1.4352	1.40968	1.12893	0.911173	0.793526	0.633006	0.437959	0.237499	0.325815	0.345252	0.350979
	279.4	1.50097	1.47602	1.4572	1.5261	1.54127	1.63748	1.68519	1.62086	1.47374	1.38236	1.2684	1.14146	0.750313	0.426295	0.135248	0.134961		279.4	1.81641	1.89098	1.7614	1.73063	1.71228	1.8026	1.70241	1.74282	1.68815	1.4578	1.42356	1.24846	0.955845	0.660086	0.43359	0.396155		279.4	1.64627	1.43379	1.39707	1.12599	0.899693	0.783386	0.624165	0.435405	0.228862	0.315168	0.340892	0.341155
	279.5	1.48781	1.46324	1.42808	1.50889	1.52265	1.61561	1.67024	1.59175	1.44955	1.36485	1.24864	1.12487	0.734941	0.416766	0.125478	0.130394		279.5	1.80077	1.87646	1.74878	1.71075	1.69827	1.78366	1.68541	1.73304	1.6732	1.45102	1.40747	1.24186	0.946649	0.659402	0.427489	0.396999		279.5	1.63793	1.43006	1.3814	1.12005	0.889361	0.772418	0.618362	0.430418	0.222822	0.304455	0.333229	0.330388
	279.6	1.47352	1.44873	1.39854	1.48719	1.50132	1.59214	1.6561	1.56233	1.42329	1.34678	1.22599	1.10486	0.714714	0.402926	0.112937	0.12473		279.6	1.78964	1.86512	1.73816	1.69718	1.68631	1.76649	1.67152	1.72436	1.66103	1.44402	1.39395	1.2388	0.940943	0.662246	0.427649	0.403144		279.6	1.62807	1.42365	1.36825	1.11311	0.882631	0.759979	0.612451	0.426765	0.218307	0.295169	0.324986	0.323337
	279.7	1.4542	1.43534	1.36827	1.46558	1.47979	1.566	1.6412	1.53324	1.39382	1.32721	1.20211	1.0827	0.693231	0.387554	0.100167	0.114282		279.7	1.77622	1.8498	1.7258	1.68037	1.67261	1.74343	1.65269	1.71105	1.64553	1.43025	1.37668	1.23188	0.93337	0.660794	0.423603	0.40364		279.7	1.61135	1.41756	1.3543	1.10386	0.876725	0.745281	0.601293	0.419652	0.211804	0.285987	0.313574	0.312836
	279.8	1.43531	1.42181	1.33832	1.44519	1.46131	1.53908	1.62799	1.50837	1.36768	1.30939	1.17745	1.06387	0.67433	0.374181	0.093479	0.103093		279.8	1.76642	1.8333	1.70979	1.6632	1.66111	1.72178	1.6354	1.69881	1.63164	1.41635	1.35963	1.22618	0.92744	0.665886	0.421792	0.405795		279.8	1.6017	1.41453	1.34093	1.09933	0.87166	0.736083	0.594265	0.41409	0.210566	0.281787	0.308499	0.304141
	279.9	1.4172	1.40765	1.31143	1.42723	1.44269	1.51565	1.6115	1.48635	1.34823	1.29587	1.15742	1.0462	0.662599	0.360489	0.0883498	0.0929991		279.9	1.75741	1.81697	1.69192	1.64672	1.64962	1.70047	1.62246	1.68724	1.62038	1.40424	1.34073	1.2198	0.923878	0.673223	0.423351	0.408005		279.9	1.59481	1.41324	1.33384	1.09605	0.867567	0.730326	0.588264	0.407198	0.215713	0.278444	0.309584	0.296604
	280	1.39656	1.39363	1.2893	1.4093	1.42353	1.49308	1.59567	1.46477	1.32986	1.28204	1.14019	1.03437	0.653083	0.349088	0.0829411	0.0820901		280	1.74783	1.80637	1.67924	1.63636	1.63725	1.68214	1.61182	1.67445	1.60944	1.39003	1.32726	1.21494	0.925594	0.683203	0.424607	0.409352		280	1.58823	1.40859	1.32617	1.09213	0.863264	0.724137	0.580115	0.401181	0.220736	0.274655	0.31247	0.292073
	280.1	1.38117	1.38166	1.27037	1.39454	1.40336	1.47024	1.58402	1.44578	1.31627	1.26917	1.12595	1.02677	0.645153	0.338923	0.083117	0.070008		280.1	1.73981	1.79877	1.66693	1.6245	1.6231	1.66314	1.59781	1.66342	1.59683	1.37713	1.3128	1.20864	0.925639	0.688856	0.427152	0.411513		280.1	1.57836	1.40168	1.31738	1.08789	0.857209	0.719121	0.572267	0.394171	0.223971	0.273416	0.313735	0.289465
	280.2	1.367	1.372	1.25628	1.38202	1.38768	1.4504	1.57186	1.42914	1.30689	1.25927	1.10877	1.01817	0.638996	0.33236	0.0859183	0.0613431		280.2	1.73156	1.79336	1.65597	1.61459	1.61281	1.64495	1.58654	1.64664	1.58144	1.36661	1.295	1.20174	0.922395	0.694288	0.424326	0.415346		280.2	1.56946	1.39273	1.3057	1.08072	0.848008	0.710842	0.561403	0.382787	0.223584	0.267823	0.314118	0.285455
	280.3	1.35392	1.36573	1.24642	1.37033	1.37207	1.42894	1.56179	1.4139	1.29721	1.24879	1.09435	1.01064	0.629175	0.325765	0.0913521	0.0552983		280.3	1.71814	1.78319	1.64	1.6038	1.59906	1.62534	1.57318	1.6278	1.56206	1.35362	1.2726	1.19355	0.912027	0.693885	0.420144	0.415925		280.3	1.56012	1.38421	1.29649	1.07291	0.840123	0.705342	0.551055	0.372302	0.223094	0.26048	0.313166	0.283131
	280.4	1.34464	1.35786	1.24129	1.36343	1.35922	1.40959	1.5541	1.39919	1.29192	1.24044	1.08114	1.00504	0.622705	0.323654	0.0996359	0.0522373		280.4	1.70672	1.77634	1.62839	1.59364	1.59084	1.60991	1.56577	1.61436	1.54619	1.34479	1.25212	1.18924	0.903732	0.695392	0.415804	0.418089		280.4	1.55343	1.37621	1.28814	1.06611	0.831643	0.700507	0.541883	0.363536	0.218392	0.254629	0.313699	0.284964
	280.5	1.33744	1.34721	1.23878	1.35881	1.34803	1.39317	1.54464	1.38433	1.28621	1.23131	1.06921	1.00198	0.616906	0.321903	0.108184	0.0499672		280.5	1.69152	1.76775	1.61867	1.58165	1.57822	1.59566	1.55894	1.6013	1.53212	1.33962	1.23283	1.1832	0.896701	0.696914	0.410848	0.419019		280.5	1.54961	1.36948	1.2826	1.05942	0.821982	0.695353	0.532091	0.353739	0.213566	0.249046	0.312661	0.284344
	280.6	1.32757	1.33417	1.23502	1.35132	1.33455	1.37723	1.53278	1.369	1.28396	1.22246	1.05876	0.996597	0.610672	0.319801	0.114645	0.0444063		280.6	1.6768	1.76147	1.6074	1.57453	1.56609	1.58141	1.55363	1.58863	1.51341	1.33647	1.21422	1.17715	0.889115	0.696069	0.406724	0.420607		280.6	1.54516	1.36127	1.27907	1.05081	0.808425	0.68611	0.523173	0.343155	0.209025	0.241872	0.306424	0.284257
	280.7	1.3172	1.32069	1.22882	1.34456	1.32005	1.36012	1.51977	1.35471	1.27822	1.21141	1.04777	0.98366	0.602212	0.316619	0.120539	0.0390885		280.7	1.66358	1.7533	1.59909	1.57107	1.55819	1.56936	1.54783	1.57749	1.49525	1.3321	1.19817	1.17072	0.882723	0.695729	0.402018	0.423521		280.7	1.54085	1.35534	1.27691	1.04135	0.793516	0.67968	0.514608	0.334516	0.203035	0.23266	0.29778	0.286729
	280.8	1.30622	1.30775	1.2233	1.33256	1.30151	1.34328	1.50776	1.3419	1.26924	1.19686	1.03146	0.964155	0.59041	0.311095	0.126357	0.0315484		280.8	1.65021	1.74213	1.59158	1.56128	1.55062	1.55319	1.53715	1.5644	1.47371	1.3265	1.18075	1.16241	0.871034	0.692022	0.394805	0.423378		280.8	1.53552	1.34792	1.27471	1.03475	0.777745	0.672598	0.508234	0.325378	0.19637	0.222835	0.285974	0.285817
	280.9	1.29644	1.29829	1.22121	1.32527	1.28841	1.32611	1.49661	1.32979	1.26099	1.18575	1.01715	0.945422	0.582352	0.309832	0.132017	0.0293995		280.9	1.63733	1.72785	1.58406	1.55187	1.5418	1.53709	1.52826	1.55367	1.45213	1.32294	1.16258	1.14942	0.857491	0.68802	0.385593	0.42382		280.9	1.53439	1.34356	1.27526	1.0306	0.765166	0.667771	0.500741	0.317236	0.193366	0.214783	0.27358	0.283985
	281	1.28674	1.29228	1.2198	1.3202	1.27515	1.31181	1.4856	1.31744	1.25224	1.17453	1.00502	0.927138	0.578473	0.307463	0.138369	0.0307739		281	1.62534	1.71143	1.58053	1.5444	1.53455	1.52171	1.52175	1.54324	1.43403	1.31852	1.14729	1.13892	0.849045	0.686243	0.382026	0.424646		281	1.53034	1.33777	1.2775	1.02605	0.75462	0.663594	0.493715	0.309784	0.192311	0.207336	0.256634	0.279133
	281.1	1.27405	1.27935	1.21107	1.31043	1.2608	1.29538	1.47124	1.30008	1.23593	1.15996	0.993868	0.904569	0.569863	0.298841	0.137772	0.0288409		281.1	1.61676	1.69325	1.5747	1.53446	1.52549	1.50559	1.51508	1.53595	1.41793	1.30917	1.1328	1.12665	0.841543	0.684117	0.379016	0.422838		281.1	1.52628	1.33114	1.27933	1.01811	0.744169	0.658661	0.486742	0.302656	0.191631	0.198115	0.240056	0.274943
	281.2	1.2592	1.26403	1.20057	1.29845	1.24771	1.28382	1.45596	1.28521	1.22017	1.14378	0.983744	0.882592	0.559742	0.286759	0.134494	0.0265091		281.2	1.60592	1.67426	1.56502	1.52186	1.51205	1.48916	1.50569	1.5257	1.39893	1.29651	1.11864	1.11254	0.836734	0.681304	0.382731	0.422579		281.2	1.52301	1.32577	1.27915	1.01035	0.740291	0.653196	0.480003	0.293301	0.193018	0.191758	0.223653	0.27009
	281.3	1.24235	1.24745	1.19064	1.28358	1.22939	1.26768	1.43601	1.27001	1.20354	1.12498	0.970186	0.855852	0.546428	0.269753	0.125729	0.0206962		281.3	1.59621	1.65813	1.55268	1.51229	1.49824	1.47213	1.49669	1.51449	1.37793	1.28233	1.10334	1.09693	0.831601	0.676341	0.388102	0.421298		281.3	1.51839	1.31945	1.27868	1.00521	0.734863	0.646336	0.472535	0.285731	0.193703	0.186593	0.210654	0.264913
	281.4	1.22838	1.23688	1.18282	1.2729	1.21483	1.25235	1.41964	1.25779	1.19061	1.10658	0.958932	0.830463	0.534526	0.260441	0.123045	0.0198451		281.4	1.58824	1.63872	1.54397	1.50145	1.48294	1.46107	1.48829	1.50531	1.35775	1.26729	1.08689	1.08364	0.827182	0.673223	0.389813	0.421567		281.4	1.5142	1.31619	1.27285	1.0008	0.733215	0.64099	0.464392	0.275957	0.195021	0.180324	0.201453	0.260843
	281.5	1.22055	1.23188	1.17774	1.26598	1.20532	1.23951	1.40683	1.25166	1.18366	1.09178	0.949413	0.811682	0.527308	0.257594	0.124968	0.025956		281.5	1.57915	1.61872	1.53432	1.49228	1.46472	1.44877	1.48045	1.49421	1.3355	1.24734	1.07208	1.06645	0.822303	0.669731	0.390595	0.420799		281.5	1.51311	1.31393	1.26763	0.997751	0.7334	0.637845	0.455701	0.267782	0.199514	0.176243	0.196117	0.259207
	281.6	1.21267	1.22733	1.17206	1.25678	1.19578	1.22804	1.3927	1.24212	1.17664	1.07748	0.939942	0.793916	0.522404	0.256065	0.125344	0.0284945		281.6	1.5698	1.5978	1.52209	1.48003	1.44449	1.43228	1.46906	1.48051	1.31359	1.22493	1.05685	1.04713	0.81869	0.662736	0.391927	0.416749		281.6	1.50879	1.31213	1.26416	0.9917	0.732269	0.635625	0.447139	0.258276	0.204126	0.174505	0.192173	0.254848
	281.7	1.20055	1.22429	1.16452	1.24848	1.18532	1.2168	1.37784	1.23436	1.16992	1.06043	0.934936	0.778274	0.519208	0.255985	0.125	0.033428		281.7	1.5605	1.57822	1.5114	1.46874	1.42547	1.41623	1.45739	1.4672	1.29115	1.20232	1.04203	1.02918	0.816721	0.655184	0.391805	0.41418		281.7	1.50129	1.30589	1.25644	0.986323	0.728689	0.633261	0.438482	0.249738	0.207317	0.169446	0.187214	0.254369
	281.8	1.18833	1.21893	1.15708	1.23919	1.17393	1.20728	1.3621	1.22705	1.16591	1.0397	0.925515	0.76209	0.512999	0.254702	0.122614	0.0358873		281.8	1.55172	1.56135	1.50321	1.4575	1.40855	1.40491	1.44433	1.44977	1.26842	1.18168	1.02784	1.01152	0.81484	0.64695	0.39201	0.410489		281.8	1.49526	1.29977	1.24638	0.979765	0.724602	0.631639	0.427532	0.238952	0.206469	0.165672	0.183748	0.256006
	281.9	1.17527	1.21566	1.15031	1.23127	1.16258	1.19595	1.34311	1.21835	1.15871	1.02151	0.914734	0.746097	0.506607	0.255848	0.122123	0.0350161		281.9	1.543	1.5431	1.49703	1.45083	1.39587	1.39521	1.43247	1.43227	1.24786	1.16226	1.01529	0.993748	0.8108	0.637194	0.392488	0.40899		281.9	1.49064	1.29289	1.23663	0.973868	0.720511	0.631077	0.416132	0.228285	0.204803	0.162576	0.181427	0.256969
	282	1.164	1.20945	1.1466	1.22248	1.15335	1.1866	1.3254	1.21316	1.15459	1.00308	0.906792	0.734645	0.504312	0.261175	0.124721	0.0332217		282	1.52957	1.52203	1.48986	1.44376	1.3781	1.38405	1.41862	1.40942	1.22728	1.14052	1.0013	0.973098	0.799832	0.622066	0.389303	0.403975		282	1.48607	1.28552	1.22599	0.968789	0.712292	0.628849	0.404124	0.218795	0.201201	0.157809	0.178407	0.255612
	282.1	1.15553	1.20448	1.14483	1.2164	1.14982	1.17933	1.31112	1.20959	1.15019	0.98807	0.900784	0.729551	0.504114	0.269853	0.128663	0.0333835		282.1	1.51541	1.49783	1.4829	1.43135	1.35876	1.37036	1.4025	1.38439	1.20273	1.11394	0.987898	0.949977	0.785614	0.606755	0.381088	0.394611		282.1	1.48161	1.28171	1.21633	0.961305	0.702057	0.626256	0.392264	0.207609	0.198248	0.151096	0.17436	0.249447
	282.2	1.14875	1.19808	1.14244	1.20821	1.14706	1.17368	1.29909	1.20384	1.14743	0.976826	0.893373	0.726743	0.506279	0.277932	0.130734	0.0384443		282.2	1.50168	1.48053	1.47397	1.42136	1.34169	1.3566	1.3884	1.362	1.18021	1.09389	0.976997	0.930239	0.771036	0.592986	0.375154	0.385066		282.2	1.48046	1.27581	1.20499	0.953213	0.690654	0.624328	0.385276	0.195913	0.193468	0.144996	0.167771	0.242329
	282.3	1.14043	1.18579	1.13975	1.19611	1.1402	1.16567	1.28704	1.19159	1.13637	0.962691	0.885128	0.72015	0.508277	0.282643	0.127675	0.0416308		282.3	1.4856	1.46782	1.4656	1.4104	1.32247	1.34129	1.37092	1.33832	1.15617	1.07576	0.96812	0.912987	0.755197	0.575661	0.37059	0.371482		282.3	1.47296	1.26586	1.19074	0.940646	0.676815	0.615861	0.371982	0.179935	0.183147	0.132704	0.153543	0.229623
	282.4	1.13072	1.17016	1.13653	1.18328	1.13323	1.15643	1.27455	1.17559	1.12043	0.946719	0.876201	0.709175	0.504293	0.288925	0.123032	0.0427085		282.4	1.46984	1.45695	1.46129	1.40094	1.30732	1.32693	1.3564	1.31565	1.13027	1.06137	0.963102	0.899168	0.739943	0.558353	0.366261	0.362457		282.4	1.46573	1.25981	1.1754	0.927251	0.663932	0.605095	0.361286	0.167683	0.171617	0.121047	0.138146	0.22032
	282.5	1.12126	1.15104	1.12928	1.16946	1.12364	1.14303	1.25725	1.1555	1.10298	0.929064	0.861252	0.693947	0.497218	0.289013	0.115766	0.0401973		282.5	1.45576	1.44491	1.45503	1.39217	1.2931	1.31749	1.34717	1.29599	1.10598	1.05133	0.957997	0.887016	0.724302	0.542505	0.363448	0.35795		282.5	1.46089	1.25723	1.16241	0.908382	0.654533	0.593266	0.35215	0.15677	0.161652	0.111441	0.120831	0.2056
	282.6	1.11087	1.13105	1.12117	1.15421	1.11533	1.13079	1.23677	1.13464	1.08093	0.912229	0.844628	0.674386	0.487553	0.288966	0.10693	0.0390252		282.6	1.44177	1.43041	1.44598	1.38165	1.2792	1.30567	1.3381	1.27368	1.08232	1.0409	0.952776	0.875297	0.708362	0.526147	0.358942	0.35121		282.6	1.46022	1.25472	1.15272	0.894789	0.6492	0.582519	0.347864	0.149538	0.154874	0.104849	0.106449	0.190203
	282.7	1.09884	1.10777	1.10697	1.13476	1.10437	1.11576	1.21509	1.10987	1.0564	0.891396	0.827523	0.657142	0.474285	0.281326	0.0930197	0.0342098		282.7	1.42963	1.41906	1.43242	1.3702	1.26166	1.29185	1.32585	1.25514	1.06068	1.03017	0.949216	0.862626	0.695016	0.512106	0.357602	0.343115		282.7	1.45486	1.25503	1.14513	0.883515	0.645345	0.576268	0.348775	0.144707	0.151285	0.100094	0.0935087	0.175546
	282.8	1.0908	1.0837	1.09456	1.12038	1.09649	1.10215	1.19711	1.08629	1.03486	0.873558	0.812467	0.64138	0.464753	0.276179	0.0793394	0.0316845		282.8	1.41966	1.41056	1.4206	1.35829	1.2481	1.27783	1.31864	1.23903	1.04251	1.02192	0.947568	0.852217	0.687694	0.499814	0.355607	0.337799		282.8	1.44857	1.25769	1.13678	0.873235	0.641418	0.569355	0.348977	0.140594	0.145423	0.10085	0.0821603	0.163095
	282.9	1.08092	1.05963	1.07765	1.10478	1.08722	1.08446	1.17858	1.06262	1.01117	0.853162	0.79636	0.625443	0.456044	0.269167	0.0662902	0.0286885		282.9	1.40363	1.39898	1.40697	1.3449	1.23336	1.26199	1.30677	1.21913	1.01987	1.0128	0.942639	0.839486	0.677208	0.481641	0.352055	0.331331		282.9	1.44044	1.25782	1.12644	0.864397	0.637666	0.562212	0.346343	0.134968	0.137387	0.0964618	0.0702368	0.147431
	283	1.06767	1.03677	1.05943	1.08873	1.07658	1.06449	1.15747	1.04032	0.986104	0.830278	0.779065	0.607787	0.446738	0.260529	0.0536948	0.0229569		283	1.38765	1.38493	1.39007	1.32892	1.22001	1.24667	1.29265	1.19816	0.998529	1.00006	0.934027	0.826743	0.664819	0.460548	0.346992	0.323008		283	1.42993	1.25494	1.11698	0.857213	0.634253	0.55438	0.342223	0.1304	0.130321	0.0879027	0.0603513	0.132872
	283.1	1.05655	1.01654	1.04376	1.0735	1.06795	1.04608	1.13593	1.02067	0.961122	0.809726	0.764273	0.591969	0.435618	0.250609	0.0434435	0.0173716		283.1	1.36957	1.36825	1.3732	1.31067	1.20663	1.23127	1.27531	1.17603	0.980173	0.983872	0.92113	0.813406	0.651148	0.438433	0.340026	0.31528		283.1	1.41623	1.24911	1.10554	0.850767	0.63291	0.545233	0.336024	0.126486	0.120386	0.0781051	0.0497037	0.11778
	283.2	1.04522	0.997176	1.02712	1.05562	1.05963	1.02676	1.11777	1.00446	0.939688	0.789414	0.750656	0.580488	0.426018	0.240764	0.0329287	0.0153806		283.2	1.35266	1.35502	1.35433	1.29118	1.19006	1.21702	1.2565	1.15165	0.962176	0.968978	0.906265	0.799519	0.636549	0.417102	0.334551	0.306147		283.2	1.40433	1.23985	1.09497	0.850071	0.631403	0.537845	0.329444	0.121008	0.111677	0.0712573	0.0426251	0.103116
	283.3	1.03494	0.980221	1.01187	1.0412	1.0565	1.01316	1.10296	0.991221	0.920353	0.774152	0.741311	0.573702	0.419434	0.234975	0.0259151	0.0170674		283.3	1.33726	1.34222	1.3333	1.27263	1.17252	1.19989	1.23565	1.12924	0.945277	0.951638	0.88832	0.784853	0.624534	0.394099	0.326792	0.296631		283.3	1.39075	1.23147	1.08263	0.84901	0.627967	0.533693	0.320488	0.113992	0.102192	0.0655859	0.0354605	0.0894678
	283.4	1.02243	0.961134	0.995745	1.02371	1.04905	1.00064	1.08857	0.977777	0.898784	0.757769	0.731635	0.569028	0.410124	0.227465	0.0190538	0.0127236		283.4	1.32291	1.33077	1.31461	1.25555	1.15703	1.18354	1.21372	1.10636	0.932047	0.935976	0.874021	0.775005	0.613672	0.375253	0.322835	0.288115		283.4	1.37706	1.22721	1.07187	0.848588	0.624212	0.529699	0.313877	0.10794	0.092348	0.0599167	0.0303512	0.0804473
	283.5	1.01016	0.944792	0.981397	1.00657	1.03914	0.986038	1.07556	0.968275	0.87956	0.744213	0.72303	0.564316	0.402017	0.223073	0.0155144	0.00965916		283.5	1.30848	1.32129	1.29774	1.23617	1.14346	1.17089	1.19113	1.08608	0.919381	0.920939	0.861431	0.764978	0.602885	0.357531	0.317041	0.280164		283.5	1.36852	1.22714	1.06146	0.848868	0.619603	0.525126	0.306872	0.103391	0.0804586	0.0554331	0.0287452	0.0727908
	283.6	0.995012	0.931927	0.969795	0.986112	1.02764	0.972805	1.05933	0.959008	0.864871	0.731406	0.711969	0.558567	0.393214	0.220881	0.0144616	0.00668683		283.6	1.29336	1.31417	1.28391	1.21846	1.13091	1.15999	1.17015	1.06858	0.906597	0.907397	0.848071	0.756342	0.590532	0.343217	0.313405	0.275226		283.6	1.36376	1.22334	1.05281	0.851768	0.618406	0.520835	0.304091	0.0984989	0.0686786	0.0513743	0.0298826	0.0640026
	283.7	0.983765	0.921399	0.957577	0.967189	1.01415	0.962172	1.04663	0.946232	0.849289	0.71957	0.700208	0.550625	0.382484	0.221416	0.0126545	0.00254333		283.7	1.27971	1.30579	1.27017	1.201	1.11755	1.14862	1.14819	1.05154	0.89339	0.893577	0.832867	0.745473	0.57558	0.32845	0.303682	0.267831		283.7	1.35965	1.2218	1.04735	0.852762	0.615452	0.515597	0.303088	0.0962413	0.0560845	0.0481573	0.030087	0.056956
	283.8	0.973708	0.912096	0.943593	0.949507	1.00159	0.954962	1.0376	0.93407	0.834028	0.710597	0.688718	0.543363	0.372672	0.22383	0.0138726	-0.0027694		283.8	1.26766	1.29661	1.26062	1.1872	1.10361	1.13635	1.12753	1.03894	0.882129	0.880989	0.820557	0.736918	0.56331	0.320207	0.296443	0.263627		283.8	1.35722	1.22133	1.04106	0.851946	0.613455	0.511073	0.303005	0.0932973	0.0445699	0.0440695	0.0280985	0.0524477
	283.9	0.960193	0.897297	0.925442	0.928518	0.984603	0.947788	1.02222	0.919931	0.813686	0.701129	0.6704	0.53453	0.359876	0.219886	0.0114663	-0.0135975		283.9	1.25953	1.29155	1.25343	1.17844	1.09217	1.12401	1.11038	1.02615	0.872577	0.870244	0.811177	0.72912	0.554349	0.312943	0.293119	0.262816		283.9	1.35591	1.22249	1.04102	0.853337	0.611433	0.506646	0.303279	0.0925981	0.0335697	0.0427849	0.0239819	0.0483191
	284	0.947806	0.882974	0.911915	0.908477	0.968628	0.941905	1.00793	0.903344	0.791502	0.691501	0.653476	0.525791	0.345669	0.214874	0.00865175	-0.0268485		284	1.25407	1.28867	1.24481	1.16803	1.08399	1.11344	1.09523	1.01803	0.868003	0.861158	0.803298	0.7261	0.547382	0.307839	0.289068	0.265566		284	1.35514	1.22302	1.04053	0.850541	0.605947	0.499873	0.302375	0.0891702	0.0207776	0.0402483	0.0180194	0.043707
	284.1	0.935801	0.869702	0.898946	0.892098	0.955313	0.934387	0.997006	0.886638	0.770464	0.683752	0.641208	0.516651	0.332302	0.209956	0.00678084	-0.0366971		284.1	1.2482	1.28533	1.24096	1.16229	1.07896	1.10757	1.08455	1.01174	0.865058	0.855878	0.797578	0.728968	0.540787	0.306202	0.289124	0.270471		284.1	1.35738	1.226	1.0439	0.8508	0.603984	0.496758	0.303628	0.0930826	0.0130178	0.0360296	0.0186376	0.0447076
	284.2	0.928906	0.858795	0.888786	0.87885	0.94582	0.931105	0.987504	0.868934	0.754825	0.680217	0.629475	0.509251	0.32361	0.206261	0.00867093	-0.0494775		284.2	1.24349	1.28379	1.23877	1.15799	1.07566	1.1052	1.07688	1.00709	0.863359	0.851834	0.794233	0.733315	0.536951	0.30348	0.291685	0.273682		284.2	1.3589	1.22863	1.04648	0.847992	0.601627	0.492253	0.302336	0.0968482	0.00473822	0.030859	0.0162736	0.0413645
	284.3	0.923358	0.850909	0.877256	0.864896	0.937284	0.924905	0.97735	0.85061	0.737533	0.679944	0.619337	0.499182	0.317302	0.20316	0.0122964	-0.0607846		284.3	1.23896	1.28096	1.23318	1.15383	1.07359	1.0989	1.06933	1.00168	0.857805	0.846656	0.78808	0.732888	0.53066	0.297941	0.291081	0.276083		284.3	1.3588	1.22792	1.0493	0.844935	0.599487	0.485643	0.302573	0.0970911	0.000140077	0.0248106	0.0119519	0.0352907
	284.4	0.922992	0.843053	0.868178	0.85104	0.931159	0.923552	0.971671	0.836055	0.724845	0.680555	0.612179	0.495257	0.313294	0.201919	0.0135254	-0.0699306		284.4	1.23321	1.27804	1.22855	1.14957	1.0721	1.0923	1.05883	0.994155	0.85279	0.840447	0.781328	0.732762	0.525467	0.292535	0.291632	0.278291		284.4	1.35593	1.22306	1.04996	0.838144	0.595107	0.475717	0.298347	0.0945263	-0.00288748	0.0149421	0.00562732	0.025158
	284.5	0.922228	0.835773	0.858617	0.839898	0.923639	0.922769	0.96418	0.820966	0.710786	0.679983	0.605132	0.48861	0.308118	0.196607	0.0134541	-0.0767862		284.5	1.22918	1.27554	1.22224	1.14505	1.0719	1.0857	1.05079	0.987419	0.848819	0.834418	0.776714	0.735444	0.521286	0.287567	0.293792	0.282637		284.5	1.35144	1.21916	1.05059	0.832572	0.591065	0.465339	0.294094	0.0944358	-0.00444075	0.00606192	0.00200914	0.0179959
	284.6	0.917519	0.824928	0.846171	0.826986	0.912496	0.917235	0.951009	0.801248	0.696522	0.677651	0.596342	0.475519	0.302492	0.187987	0.00807675	-0.0839045		284.6	1.22278	1.27269	1.21551	1.138	1.07095	1.07797	1.04415	0.97945	0.845883	0.832432	0.769355	0.736206	0.517594	0.280857	0.298236	0.285105		284.6	1.35005	1.21354	1.04831	0.829902	0.586514	0.459075	0.291252	0.0947466	-0.00695156	-0.000567689	-0.000620435	0.0136282
	284.7	0.912397	0.81477	0.836658	0.817046	0.90397	0.909784	0.937551	0.781846	0.681461	0.671421	0.591237	0.463355	0.296508	0.180059	0.00184457	-0.0901978		284.7	1.21759	1.26714	1.21016	1.13167	1.06792	1.07153	1.04007	0.969144	0.843588	0.830332	0.762994	0.734893	0.515049	0.274638	0.301583	0.288787		284.7	1.35	1.21014	1.04697	0.830133	0.582499	0.455337	0.288363	0.0994373	-0.00570967	-0.00558778	0.00215012	0.0116164
	284.8	0.904961	0.807366	0.825409	0.806334	0.895519	0.904242	0.920387	0.762485	0.66882	0.664607	0.584166	0.449258	0.291854	0.170865	-0.00239365	-0.0961209		284.8	1.21465	1.26321	1.20916	1.12812	1.07057	1.06926	1.03967	0.962021	0.842591	0.829491	0.757856	0.733039	0.515319	0.26877	0.306232	0.293515		284.8	1.35406	1.21228	1.0487	0.834722	0.583032	0.458028	0.28954	0.109517	2.69423e-05	-0.00870842	0.0107652	0.0139783
	284.9	0.897608	0.79757	0.81026	0.793384	0.885799	0.89622	0.900214	0.74405	0.655849	0.654919	0.570521	0.434703	0.288404	0.156592	-0.00946247	-0.102066		284.9	1.2138	1.26034	1.20663	1.12398	1.07266	1.06883	1.03716	0.95451	0.841595	0.830687	0.753247	0.728466	0.515906	0.264934	0.310994	0.296867		284.9	1.35396	1.21001	1.04706	0.839298	0.582008	0.458174	0.288932	0.111599	4.06994e-05	-0.0111615	0.0171685	0.0124186
	285	0.890867	0.790558	0.798008	0.779373	0.877068	0.889397	0.87958	0.731305	0.644162	0.644063	0.559954	0.420489	0.283196	0.141328	-0.0166239	-0.104007		285	1.21307	1.25655	1.20198	1.11555	1.07391	1.06326	1.02994	0.947089	0.839184	0.826599	0.745682	0.717954	0.515724	0.259324	0.312325	0.296561		285	1.35616	1.2049	1.04559	0.848732	0.579051	0.460502	0.287691	0.112964	-0.00116151	-0.0128506	0.0218677	0.0144816
	285.1	0.884758	0.784784	0.789112	0.771198	0.869942	0.882841	0.864542	0.719868	0.635341	0.630945	0.552245	0.409599	0.278156	0.126665	-0.0243723	-0.102449		285.1	1.20967	1.25245	1.1981	1.10872	1.07375	1.05744	1.0207	0.939633	0.836361	0.821536	0.736454	0.708076	0.513907	0.255479	0.312845	0.294887		285.1	1.35617	1.19958	1.0391	0.851509	0.57166	0.462335	0.283119	0.111467	-0.00753064	-0.0191711	0.024168	0.0151966
	285.2	0.878124	0.779645	0.783055	0.766573	0.862695	0.878286	0.849591	0.710385	0.625929	0.615704	0.544278	0.395201	0.2732	0.112186	-0.0297839	-0.0996869		285.2	1.20361	1.24584	1.19802	1.10251	1.07349	1.05611	1.0147	0.932098	0.83714	0.815111	0.728341	0.700993	0.512143	0.254234	0.310857	0.293875		285.2	1.35691	1.19571	1.03112	0.850989	0.560912	0.461402	0.274564	0.110875	-0.0151027	-0.025306	0.0235857	0.0132815
	285.3	0.864159	0.769958	0.772695	0.756367	0.852142	0.869186	0.827756	0.698201	0.613416	0.599353	0.530559	0.376958	0.264024	0.0965607	-0.0381175	-0.099343		285.3	1.19919	1.24066	1.19916	1.09689	1.07258	1.05957	1.00663	0.926828	0.837421	0.811604	0.72013	0.695299	0.50943	0.255733	0.308681	0.292039		285.3	1.3595	1.18929	1.02351	0.85164	0.551305	0.459325	0.267971	0.109468	-0.024185	-0.0338	0.0208546	0.0119916
	285.4	0.848413	0.761113	0.763924	0.743069	0.839658	0.858287	0.805208	0.689111	0.599537	0.581862	0.516466	0.359367	0.250993	0.0805551	-0.0464335	-0.100585		285.4	1.19851	1.23643	1.19999	1.09172	1.0706	1.06245	0.99826	0.921518	0.837323	0.802417	0.711797	0.688637	0.50745	0.260565	0.302295	0.290162		285.4	1.36042	1.18304	1.01965	0.850383	0.541913	0.45743	0.261906	0.105514	-0.0288557	-0.040471	0.0183902	0.00750431
	285.5	0.838341	0.7565	0.758142	0.732779	0.830667	0.850841	0.788655	0.685071	0.59189	0.568983	0.50205	0.345248	0.239938	0.0699809	-0.0512115	-0.0980947		285.5	1.19805	1.23628	1.20263	1.08853	1.07021	1.06695	0.989951	0.921092	0.837284	0.793862	0.706313	0.685643	0.506745	0.266339	0.295821	0.291331		285.5	1.35988	1.17464	1.01272	0.845937	0.532469	0.453141	0.254766	0.0978574	-0.037116	-0.0440913	0.0142907	0.00182529
	285.6	0.831116	0.752396	0.750198	0.723846	0.821733	0.840517	0.774727	0.683364	0.585091	0.556465	0.491474	0.32846	0.232322	0.0629417	-0.0542694	-0.0957597		285.6	1.19615	1.23634	1.20143	1.08142	1.06475	1.06943	0.979461	0.916753	0.834879	0.780421	0.69694	0.677986	0.502375	0.26944	0.28526	0.288728		285.6	1.36102	1.16797	1.00608	0.83983	0.523469	0.450555	0.247216	0.0875741	-0.0438106	-0.0454166	0.0124386	-0.00313002
	285.7	0.825688	0.750348	0.746384	0.719385	0.814269	0.832877	0.761454	0.680365	0.580439	0.545597	0.484824	0.317697	0.224197	0.0603603	-0.0559818	-0.0933093		285.7	1.19417	1.23324	1.20034	1.07012	1.05656	1.06794	0.971395	0.914218	0.832539	0.762186	0.687542	0.670952	0.498429	0.272097	0.272653	0.285776		285.7	1.36286	1.16532	0.999356	0.830809	0.51978	0.447367	0.24234	0.0813636	-0.0485737	-0.0489837	0.0126797	-0.0072237
	285.8	0.819515	0.746369	0.740595	0.714364	0.80273	0.818716	0.745804	0.671481	0.573816	0.531767	0.475578	0.304449	0.216128	0.0572404	-0.0613244	-0.0941033		285.8	1.18956	1.2289	1.20034	1.06022	1.0487	1.0654	0.966099	0.9095	0.829947	0.746201	0.678643	0.668168	0.491825	0.277538	0.260562	0.283417		285.8	1.3665	1.16607	0.995286	0.823867	0.519839	0.445139	0.241909	0.0788539	-0.0471434	-0.0487818	0.0167671	-0.0114233
	285.9	0.815057	0.740274	0.732082	0.707093	0.792748	0.803362	0.728348	0.660665	0.568453	0.516218	0.464887	0.290788	0.208952	0.0522442	-0.06682	-0.0941039		285.9	1.18429	1.22395	1.19609	1.04774	1.0385	1.06182	0.960257	0.901268	0.824698	0.727113	0.66574	0.662121	0.486228	0.277579	0.245833	0.280317		285.9	1.36585	1.1631	0.990646	0.819354	0.521529	0.440863	0.242481	0.0740095	-0.0448038	-0.048885	0.0190788	-0.0155416
	286	0.810007	0.729842	0.722925	0.694978	0.782644	0.788517	0.710478	0.646959	0.560507	0.499	0.453886	0.276751	0.1971	0.0438943	-0.0767302	-0.0961147		286	1.18223	1.22112	1.19112	1.03931	1.0316	1.05722	0.956231	0.893075	0.819164	0.709926	0.6551	0.656374	0.481253	0.275315	0.235092	0.280331		286	1.36513	1.15691	0.987203	0.818666	0.524476	0.439774	0.244675	0.0689858	-0.040151	-0.0481542	0.0192125	-0.015927
	286.1	0.807867	0.722155	0.717395	0.688238	0.774305	0.774629	0.697289	0.633281	0.553847	0.483612	0.445027	0.265619	0.186777	0.0370117	-0.0837976	-0.0981627		286.1	1.17989	1.2178	1.18521	1.03108	1.02588	1.04836	0.951972	0.879612	0.81366	0.690544	0.644599	0.651047	0.47837	0.268421	0.225245	0.278923		286.1	1.36245	1.15572	0.98329	0.817048	0.526067	0.439376	0.244865	0.0635427	-0.0346133	-0.0466581	0.0214821	-0.0153996
	286.2	0.807345	0.712866	0.713671	0.683806	0.766904	0.759076	0.683489	0.620167	0.547594	0.471366	0.437277	0.256369	0.179667	0.0299939	-0.0877662	-0.0999229		286.2	1.18038	1.21693	1.18178	1.02755	1.02516	1.04342	0.953011	0.872266	0.811643	0.675209	0.636827	0.651784	0.478879	0.26365	0.222818	0.283428		286.2	1.35922	1.1536	0.976149	0.813566	0.524735	0.438025	0.242948	0.0572543	-0.0314088	-0.047428	0.0234147	-0.0178521
	286.3	0.806889	0.702473	0.71024	0.681098	0.758904	0.742461	0.668929	0.60372	0.542192	0.459662	0.42954	0.246648	0.174303	0.021014	-0.0935912	-0.0988926		286.3	1.17975	1.21771	1.17668	1.02027	1.02813	1.03963	0.953697	0.859641	0.809214	0.661513	0.629371	0.649649	0.479458	0.257412	0.219432	0.289001		286.3	1.35584	1.15557	0.973258	0.812898	0.52583	0.440339	0.24332	0.0533661	-0.0219651	-0.0465513	0.0260147	-0.0177051
	286.4	0.809008	0.697184	0.710974	0.679893	0.755282	0.727036	0.66073	0.589552	0.539626	0.449085	0.422926	0.243467	0.169353	0.0145134	-0.099986	-0.0934277		286.4	1.17674	1.21851	1.17024	1.01449	1.03356	1.03649	0.952809	0.851442	0.809888	0.652507	0.62472	0.649071	0.481377	0.25392	0.221355	0.295949		286.4	1.34747	1.15496	0.967816	0.813343	0.523309	0.439665	0.243573	0.0469704	-0.0125014	-0.0500616	0.0282479	-0.0190477
	286.5	0.808004	0.690167	0.707458	0.676269	0.750771	0.711825	0.651882	0.577637	0.535786	0.439918	0.41263	0.235194	0.162847	0.00407271	-0.105783	-0.089979		286.5	1.16993	1.21771	1.16541	1.01122	1.03982	1.03164	0.949271	0.839252	0.807908	0.64551	0.619843	0.645945	0.480609	0.250399	0.22419	0.297553		286.5	1.33793	1.15116	0.960369	0.814946	0.517778	0.437577	0.244434	0.0400333	-0.00289621	-0.0535353	0.0274583	-0.0215073
	286.6	0.807807	0.683985	0.70458	0.672948	0.743904	0.699474	0.641759	0.56668	0.531144	0.429537	0.400643	0.226586	0.156624	-0.00677396	-0.110447	-0.0852712		286.6	1.1672	1.21868	1.15885	1.00635	1.04388	1.02668	0.943611	0.827965	0.804143	0.634355	0.615329	0.637465	0.480726	0.242558	0.224015	0.297034		286.6	1.32627	1.14278	0.946399	0.811847	0.506202	0.430577	0.23902	0.0270645	0.000642833	-0.0626272	0.0212282	-0.0292538
	286.7	0.807431	0.67631	0.700019	0.667728	0.735418	0.684524	0.632097	0.560103	0.524016	0.417948	0.387476	0.215817	0.145213	-0.0165407	-0.116715	-0.0782553		286.7	1.16501	1.22144	1.15466	1.00211	1.04997	1.02174	0.938101	0.821097	0.802304	0.62514	0.613182	0.629458	0.480482	0.23845	0.223385	0.298262		286.7	1.31498	1.1351	0.933718	0.806174	0.494127	0.422109	0.234889	0.0115232	0.000803945	-0.0727471	0.0136002	-0.0353055
	286.8	0.805563	0.669532	0.696651	0.664701	0.729521	0.672428	0.622733	0.553952	0.516373	0.40804	0.372612	0.209072	0.133856	-0.0255145	-0.122013	-0.0717907		286.8	1.16182	1.22516	1.15041	0.99987	1.05391	1.01624	0.934417	0.815594	0.803541	0.617363	0.613938	0.626369	0.482878	0.23884	0.224277	0.299396		286.8	1.30442	1.12758	0.921874	0.797571	0.479984	0.411981	0.227242	-0.00278562	-0.00151808	-0.0818315	0.00653176	-0.0447465
	286.9	0.799049	0.662426	0.690645	0.659771	0.72229	0.65718	0.610512	0.547028	0.505399	0.396053	0.358196	0.197546	0.124238	-0.035437	-0.128298	-0.0651681		286.9	1.15957	1.22773	1.14449	0.995357	1.05685	1.00945	0.932444	0.81404	0.802361	0.612256	0.611773	0.620478	0.485332	0.238629	0.222354	0.297891		286.9	1.29548	1.1255	0.912882	0.793989	0.470283	0.408343	0.225235	-0.0133339	-0.00462189	-0.0847015	-0.00154728	-0.0483203
	287	0.795678	0.661061	0.688918	0.657705	0.721721	0.648946	0.606006	0.543311	0.499354	0.390931	0.346821	0.190145	0.118273	-0.0405189	-0.1304	-0.0540994		287	1.15768	1.23568	1.14176	0.993531	1.06013	1.00456	0.929867	0.815424	0.80159	0.611563	0.610931	0.612995	0.49123	0.239287	0.222629	0.296066		287	1.28757	1.12247	0.905319	0.790079	0.46163	0.405751	0.225753	-0.022388	-0.00890233	-0.0864432	-0.011098	-0.0535097
	287.1	0.796519	0.661564	0.689823	0.657977	0.722305	0.644313	0.606103	0.542656	0.49489	0.383552	0.338517	0.187892	0.114809	-0.0426816	-0.126043	-0.0403198		287.1	1.15677	1.2416	1.1376	0.995349	1.06139	0.998085	0.924286	0.817442	0.801534	0.608786	0.609189	0.606705	0.497226	0.241248	0.221201	0.295764		287.1	1.27669	1.11687	0.897351	0.784504	0.452122	0.396472	0.222631	-0.0321046	-0.017947	-0.0908188	-0.0190779	-0.0613166
	287.2	0.794952	0.662363	0.687889	0.659102	0.720448	0.638912	0.6067	0.542799	0.486735	0.379889	0.329571	0.182681	0.112314	-0.0433393	-0.119256	-0.0304796		287.2	1.1555	1.24507	1.13484	0.998225	1.0602	0.993008	0.91586	0.822721	0.801146	0.606788	0.605802	0.601743	0.501973	0.242973	0.218949	0.293549		287.2	1.26696	1.10977	0.88989	0.776501	0.444127	0.387208	0.218473	-0.0413959	-0.0286941	-0.0949578	-0.027054	-0.0691153
	287.3	0.796104	0.664265	0.687379	0.663136	0.718578	0.63318	0.608737	0.546923	0.480138	0.377666	0.325125	0.178572	0.106933	-0.0397803	-0.114715	-0.0199291		287.3	1.15643	1.24682	1.12907	1.0021	1.05763	0.987899	0.906443	0.824084	0.799768	0.602478	0.598413	0.597293	0.506194	0.245795	0.215433	0.291826		287.3	1.25494	1.10106	0.879838	0.765774	0.436677	0.374141	0.209731	-0.0544033	-0.0438349	-0.0998477	-0.0382034	-0.0800933
	287.4	0.795585	0.671002	0.691132	0.669585	0.718373	0.62984	0.613339	0.554038	0.473759	0.377293	0.325013	0.178841	0.101066	-0.0325476	-0.108945	-0.0100709		287.4	1.15589	1.24663	1.12381	1.00601	1.05352	0.980744	0.895046	0.824953	0.79912	0.596706	0.589063	0.590913	0.508247	0.250888	0.210458	0.289602		287.4	1.24518	1.09442	0.874175	0.758695	0.432835	0.362839	0.203179	-0.0638138	-0.0542081	-0.103431	-0.0538839	-0.0875828
	287.5	0.793683	0.674122	0.691032	0.674754	0.717942	0.62639	0.619785	0.558147	0.465771	0.377321	0.322549	0.184394	0.0976875	-0.0243058	-0.102976	-0.00358344		287.5	1.15335	1.24645	1.11963	1.01239	1.04602	0.973762	0.883749	0.825381	0.797322	0.592412	0.578345	0.586616	0.510412	0.257433	0.206945	0.286837		287.5	1.23055	1.08849	0.86761	0.753149	0.429334	0.35156	0.195785	-0.0704813	-0.0639166	-0.10905	-0.0672906	-0.0948366
	287.6	0.791191	0.678321	0.692995	0.681438	0.71738	0.627576	0.626582	0.567225	0.459072	0.37993	0.323466	0.192122	0.0972769	-0.0159774	-0.0937602	0.00532151		287.6	1.15148	1.2445	1.1162	1.01721	1.03776	0.969078	0.873299	0.82441	0.795671	0.58914	0.565533	0.581211	0.513137	0.263474	0.207072	0.283971		287.6	1.21725	1.08833	0.859471	0.753831	0.429758	0.340738	0.188191	-0.0745229	-0.06823	-0.112685	-0.0786631	-0.096938
	287.7	0.792938	0.682299	0.692886	0.688725	0.717294	0.629076	0.634276	0.57708	0.454794	0.384573	0.32471	0.202879	0.100667	-0.00513282	-0.0811401	0.0121668		287.7	1.14978	1.24071	1.11227	1.01994	1.03139	0.964265	0.861561	0.821481	0.792385	0.586906	0.553385	0.574212	0.51623	0.269023	0.208738	0.28127		287.7	1.20347	1.08429	0.850807	0.756098	0.432971	0.328468	0.180943	-0.0805623	-0.0719959	-0.119626	-0.0883121	-0.0987309
	287.8	0.798808	0.689506	0.691333	0.697931	0.716019	0.631789	0.642849	0.58825	0.450714	0.38661	0.327326	0.216549	0.104007	0.0057439	-0.0650896	0.017405		287.8	1.14688	1.23321	1.10608	1.0221	1.02282	0.959374	0.851503	0.815778	0.787537	0.58024	0.54313	0.564471	0.519214	0.273038	0.209583	0.278345		287.8	1.18982	1.07953	0.841893	0.757107	0.435977	0.3157	0.173678	-0.0857484	-0.0700749	-0.127309	-0.0962481	-0.101621
	287.9	0.806068	0.695316	0.689024	0.707873	0.717501	0.634705	0.648388	0.597268	0.449026	0.389762	0.327462	0.228988	0.110388	0.0181787	-0.0510994	0.0225289		287.9	1.14364	1.22588	1.09924	1.02474	1.01623	0.955398	0.843635	0.81084	0.784062	0.574903	0.537172	0.551414	0.51822	0.277954	0.212526	0.272987		287.9	1.17896	1.07511	0.832122	0.759323	0.439774	0.305283	0.168674	-0.0906248	-0.0678592	-0.135647	-0.105124	-0.101206
	288	0.811546	0.698242	0.6862	0.715366	0.717497	0.637767	0.649678	0.602257	0.448764	0.391248	0.330323	0.237954	0.115867	0.0285077	-0.042287	0.0262601		288	1.14371	1.2225	1.0977	1.02832	1.01267	0.948623	0.841146	0.803732	0.782843	0.57189	0.531413	0.53955	0.518152	0.285987	0.220725	0.268514		288	1.1686	1.07492	0.825113	0.764093	0.440392	0.298048	0.165823	-0.0942508	-0.064914	-0.142947	-0.113919	-0.0984424
	288.1	0.815452	0.698707	0.686162	0.721558	0.717704	0.641565	0.648149	0.602807	0.449273	0.390745	0.325654	0.25081	0.12151	0.0348772	-0.0354102	0.0320392		288.1	1.14573	1.21669	1.09989	1.03068	1.01184	0.945219	0.841298	0.800193	0.783178	0.575403	0.530713	0.529496	0.519146	0.294991	0.23123	0.269062		288.1	1.15683	1.07324	0.82107	0.769542	0.438983	0.290621	0.165063	-0.0953587	-0.0620428	-0.147685	-0.122581	-0.0950862
	288.2	0.820433	0.700774	0.683614	0.724895	0.720082	0.646474	0.648905	0.602854	0.448205	0.392616	0.319052	0.260771	0.130693	0.039134	-0.0277214	0.0378979		288.2	1.14542	1.21281	1.10249	1.03506	1.01473	0.945284	0.842005	0.798249	0.783756	0.583968	0.530301	0.522661	0.520598	0.302512	0.243565	0.272912		288.2	1.14414	1.06586	0.81481	0.772728	0.432053	0.281963	0.162558	-0.101178	-0.0628947	-0.152981	-0.129505	-0.0943903
	288.3	0.828253	0.708104	0.686975	0.729194	0.726532	0.657158	0.651555	0.608666	0.450351	0.400561	0.318951	0.273518	0.143325	0.0450536	-0.0148497	0.0503597		288.3	1.14629	1.20969	1.10254	1.03761	1.01842	0.948234	0.844618	0.797308	0.78328	0.591601	0.531705	0.514319	0.522134	0.308063	0.25763	0.275761		288.3	1.13403	1.05665	0.808154	0.772677	0.423693	0.269624	0.15723	-0.111055	-0.0666315	-0.160586	-0.139203	-0.0926073
	288.4	0.836656	0.714536	0.693457	0.733059	0.731081	0.664261	0.652681	0.613391	0.45355	0.40742	0.316193	0.28299	0.15602	0.0533645	-0.00323502	0.0609524		288.4	1.14774	1.20699	1.10313	1.04248	1.02464	0.953443	0.848007	0.800898	0.784358	0.599692	0.539163	0.508682	0.521153	0.314632	0.271121	0.280428		288.4	1.12815	1.04204	0.8018	0.768537	0.414582	0.259973	0.152262	-0.118092	-0.0738887	-0.168036	-0.14801	-0.0952038
	288.5	0.844576	0.721961	0.701524	0.7379	0.738961	0.671964	0.65601	0.619457	0.456999	0.414921	0.312342	0.292163	0.169226	0.0663036	0.00925137	0.072986		288.5	1.14474	1.20406	1.1035	1.04619	1.02476	0.955699	0.849633	0.804463	0.780473	0.60611	0.542251	0.501972	0.515592	0.320571	0.280173	0.282392		288.5	1.12222	1.0323	0.794187	0.760893	0.404449	0.248559	0.14419	-0.125412	-0.0821274	-0.178343	-0.153471	-0.0965028
	288.6	0.851353	0.727941	0.709606	0.743505	0.749427	0.683725	0.660848	0.626799	0.459902	0.421261	0.310693	0.301956	0.183556	0.0767116	0.0184871	0.0882351		288.6	1.14267	1.19974	1.10217	1.04887	1.02368	0.955959	0.847027	0.810058	0.775693	0.610994	0.543875	0.492508	0.502438	0.329948	0.283928	0.282841		288.6	1.11747	1.01966	0.785336	0.75073	0.392849	0.236573	0.133224	-0.133915	-0.093831	-0.190053	-0.160428	-0.0996935
	288.7	0.853606	0.734425	0.71783	0.743078	0.758699	0.696578	0.664563	0.632513	0.458901	0.427572	0.306351	0.310915	0.194143	0.0848653	0.0249308	0.103289		288.7	1.13864	1.19592	1.10184	1.04705	1.01781	0.952434	0.843053	0.812287	0.769509	0.613234	0.543078	0.481378	0.488555	0.336498	0.28548	0.282155		288.7	1.1095	1.00536	0.776336	0.740457	0.380422	0.222125	0.11848	-0.14523	-0.106711	-0.203715	-0.169693	-0.104658
	288.8	0.853321	0.738879	0.727869	0.742775	0.7691	0.710932	0.672665	0.64315	0.456551	0.4334	0.301816	0.322066	0.203467	0.0949972	0.0336347	0.117481		288.8	1.12968	1.18727	1.09726	1.04282	1.00592	0.949577	0.835161	0.813538	0.760719	0.610543	0.537017	0.46812	0.471476	0.339488	0.282631	0.277663		288.8	1.10445	0.989072	0.76395	0.727446	0.368842	0.206766	0.102361	-0.156619	-0.125701	-0.218304	-0.179858	-0.112113
	288.9	0.850725	0.739247	0.735957	0.740311	0.775255	0.723693	0.678296	0.651116	0.452838	0.43664	0.299524	0.328101	0.213083	0.104638	0.0435433	0.126915		288.9	1.12174	1.17786	1.0906	1.04082	0.99073	0.94351	0.828977	0.811997	0.748191	0.603298	0.528637	0.45484	0.45453	0.341151	0.277644	0.269609		288.9	1.10538	0.973291	0.752775	0.710745	0.359303	0.196345	0.0870294	-0.16792	-0.142547	-0.233589	-0.18895	-0.121899
	289	0.849634	0.738474	0.74477	0.741986	0.78278	0.734629	0.682331	0.658129	0.451206	0.437355	0.296462	0.334596	0.223187	0.118092	0.0543741	0.134262		289	1.11696	1.16963	1.08321	1.04059	0.97387	0.937603	0.825195	0.8114	0.73472	0.593832	0.520985	0.442749	0.436905	0.343256	0.274744	0.265193		289	1.1078	0.964892	0.745189	0.696741	0.35623	0.189498	0.0723379	-0.17641	-0.155442	-0.245971	-0.194895	-0.129296
	289.1	0.849809	0.735291	0.753901	0.743545	0.789657	0.745833	0.686718	0.663983	0.451304	0.436908	0.291895	0.340433	0.2333	0.129303	0.0653716	0.138716		289.1	1.11148	1.16212	1.07663	1.04047	0.95956	0.931465	0.823414	0.809786	0.72371	0.585827	0.51226	0.431779	0.419599	0.347959	0.27273	0.26475		289.1	1.10709	0.959348	0.741917	0.684317	0.355561	0.185441	0.0593923	-0.183434	-0.166775	-0.251764	-0.197422	-0.135104
	289.2	0.844368	0.731702	0.762215	0.744525	0.798034	0.756606	0.690688	0.66563	0.449035	0.436598	0.286972	0.346395	0.244483	0.137296	0.0731292	0.141778		289.2	1.10618	1.15186	1.06805	1.03994	0.943178	0.923336	0.821758	0.804082	0.710929	0.575829	0.499373	0.419444	0.403062	0.351714	0.270438	0.262515		289.2	1.10608	0.954775	0.736518	0.672709	0.355372	0.178925	0.0468768	-0.191756	-0.178597	-0.256879	-0.200375	-0.142559
	289.3	0.840915	0.728435	0.769473	0.746967	0.803437	0.770075	0.697625	0.667293	0.445553	0.43674	0.287639	0.352868	0.257615	0.145949	0.0823372	0.147279		289.3	1.10223	1.14244	1.05793	1.03738	0.927399	0.916167	0.815855	0.794929	0.696149	0.563024	0.485083	0.406972	0.38827	0.350828	0.267614	0.261353		289.3	1.10517	0.951058	0.73477	0.663066	0.355067	0.178303	0.0367618	-0.19935	-0.190088	-0.258804	-0.204915	-0.149628
	289.4	0.840424	0.724985	0.775082	0.749824	0.80746	0.781526	0.701146	0.666211	0.441532	0.438718	0.284875	0.360101	0.268438	0.154001	0.0909532	0.150711		289.4	1.10138	1.14062	1.0525	1.03711	0.914016	0.911553	0.81296	0.784911	0.690905	0.552404	0.475919	0.402539	0.376906	0.350075	0.26912	0.263943		289.4	1.1033	0.945544	0.731724	0.651883	0.353781	0.172878	0.0264853	-0.208924	-0.201743	-0.262817	-0.207149	-0.159527
	289.5	0.838785	0.718089	0.776944	0.747433	0.802428	0.783229	0.699	0.660059	0.436215	0.435353	0.27818	0.361445	0.276137	0.159435	0.0959491	0.149674		289.5	1.10405	1.13452	1.04475	1.03554	0.901741	0.907928	0.812832	0.776548	0.684762	0.542005	0.468267	0.399185	0.365744	0.34996	0.268221	0.265051		289.5	1.10257	0.941472	0.729808	0.642121	0.353016	0.170073	0.0178101	-0.216245	-0.21027	-0.266154	-0.208261	-0.166928
	289.6	0.83633	0.711672	0.775576	0.744336	0.797593	0.784031	0.692742	0.652004	0.427571	0.432825	0.268751	0.356348	0.282629	0.160108	0.0952865	0.145875		289.6	1.1065	1.13028	1.03821	1.03377	0.891592	0.907151	0.815407	0.766356	0.673982	0.5336	0.464872	0.397039	0.355194	0.34807	0.267928	0.266807		289.6	1.1005	0.938562	0.730416	0.632505	0.35401	0.171588	0.012865	-0.220493	-0.213137	-0.267893	-0.212093	-0.172675
	289.7	0.834574	0.705537	0.773441	0.738156	0.79158	0.782826	0.678925	0.640519	0.419996	0.426468	0.257357	0.350031	0.281941	0.155686	0.0928513	0.142894		289.7	1.10952	1.13089	1.03542	1.03095	0.886321	0.90652	0.8199	0.75584	0.663964	0.527408	0.463266	0.395334	0.346247	0.346823	0.269769	0.270001		289.7	1.09591	0.936707	0.732029	0.624128	0.353663	0.170055	0.00931649	-0.225953	-0.21546	-0.270945	-0.216753	-0.177594
	289.8	0.833831	0.70099	0.771606	0.734081	0.786487	0.783067	0.665964	0.629603	0.415136	0.421944	0.246488	0.346887	0.283643	0.149261	0.0930629	0.140549		289.8	1.10765	1.13254	1.03514	1.02457	0.878475	0.90482	0.823421	0.747798	0.65271	0.52294	0.466053	0.390744	0.338808	0.344415	0.267805	0.272708		289.8	1.08817	0.934678	0.730151	0.613898	0.348171	0.167592	0.00691498	-0.229438	-0.218888	-0.273925	-0.22088	-0.18249
	289.9	0.831918	0.696063	0.768136	0.729514	0.780772	0.783292	0.654345	0.616284	0.40998	0.416094	0.235501	0.342461	0.284566	0.140899	0.0917714	0.138783		289.9	1.10491	1.13357	1.03295	1.01806	0.87254	0.902727	0.826848	0.739345	0.642602	0.516224	0.470642	0.388845	0.331239	0.339026	0.26418	0.275505		289.9	1.08366	0.930014	0.72728	0.601473	0.34083	0.169003	0.00456633	-0.230899	-0.221948	-0.278174	-0.222997	-0.188449
	290	0.828823	0.691521	0.764568	0.725048	0.774858	0.780868	0.641561	0.602635	0.402222	0.40926	0.22466	0.331759	0.283236	0.133741	0.0901251	0.136991		290	1.09965	1.13192	1.03007	1.00823	0.866806	0.899184	0.82679	0.727866	0.62958	0.509851	0.473087	0.385927	0.321953	0.331207	0.259183	0.278049		290	1.08154	0.925821	0.725785	0.587264	0.335382	0.171904	0.00332254	-0.233916	-0.220443	-0.283776	-0.224641	-0.194521
	290.1	0.826574	0.685478	0.757165	0.717241	0.769295	0.774859	0.625586	0.585966	0.397272	0.402452	0.208573	0.318264	0.281243	0.124755	0.0870961	0.131183		290.1	1.09875	1.13493	1.02922	1.00431	0.864547	0.897798	0.831814	0.724103	0.618394	0.507179	0.48137	0.384102	0.315932	0.327532	0.255958	0.284124		290.1	1.07756	0.917343	0.727033	0.570409	0.327191	0.172659	0.00356509	-0.237671	-0.221595	-0.289421	-0.225877	-0.203104
	290.2	0.821461	0.678722	0.748114	0.705572	0.761792	0.763462	0.608955	0.565855	0.390026	0.39442	0.191027	0.299968	0.272158	0.110461	0.0792411	0.12298		290.2	1.09663	1.13383	1.02572	1.00076	0.858325	0.894134	0.834396	0.72065	0.603865	0.50319	0.483419	0.379449	0.311545	0.319983	0.250786	0.28769		290.2	1.07341	0.907306	0.726948	0.552547	0.318384	0.175421	0.00589127	-0.241117	-0.224132	-0.291422	-0.228911	-0.210825
	290.3	0.816889	0.676395	0.7425	0.696005	0.757573	0.757367	0.596765	0.549778	0.386724	0.387727	0.177397	0.282167	0.263512	0.0968693	0.0729058	0.116867		290.3	1.09029	1.13364	1.02303	0.997573	0.854595	0.888456	0.833009	0.718371	0.590395	0.499094	0.483294	0.375632	0.304662	0.312223	0.24616	0.289798		290.3	1.0681	0.895363	0.724361	0.533977	0.305827	0.175645	0.0031803	-0.248997	-0.23189	-0.295727	-0.233264	-0.221248
	290.4	0.813157	0.673187	0.739459	0.687174	0.752255	0.754003	0.587973	0.534507	0.381772	0.384005	0.165507	0.267651	0.253372	0.0803902	0.0686081	0.109499		290.4	1.08107	1.13191	1.01956	0.988823	0.851574	0.881622	0.827222	0.714091	0.575476	0.494875	0.477052	0.374011	0.30013	0.302394	0.240577	0.290657		290.4	1.06495	0.885052	0.721446	0.51485	0.29394	0.173598	-0.000955554	-0.254218	-0.240113	-0.297933	-0.235808	-0.231274
	290.5	0.809889	0.669427	0.733751	0.679362	0.7466	0.750433	0.58252	0.522122	0.373488	0.380694	0.152588	0.254476	0.244652	0.0655687	0.0649233	0.103092		290.5	1.07137	1.12236	1.01056	0.978226	0.845545	0.875135	0.817237	0.709357	0.559392	0.48751	0.466814	0.371207	0.292444	0.288922	0.232315	0.289807		290.5	1.06662	0.877916	0.720736	0.500916	0.287642	0.174672	-0.00195296	-0.255529	-0.244216	-0.297346	-0.235201	-0.23823
	290.6	0.805534	0.664444	0.725909	0.673287	0.741329	0.748962	0.579511	0.511136	0.361936	0.376735	0.141763	0.242083	0.235097	0.0552271	0.0607841	0.0953939		290.6	1.06172	1.11301	0.997997	0.968445	0.84056	0.862287	0.804657	0.700303	0.543576	0.475597	0.454373	0.368731	0.283632	0.2756	0.224778	0.285955		290.6	1.06733	0.869103	0.714019	0.487004	0.281411	0.174193	-0.00877981	-0.256772	-0.249841	-0.300494	-0.235925	-0.24699
	290.7	0.801571	0.657331	0.71947	0.667643	0.735131	0.745298	0.573026	0.498771	0.352487	0.372108	0.13018	0.230421	0.221649	0.0443993	0.0545718	0.0877806		290.7	1.05525	1.10578	0.987175	0.961888	0.835741	0.848962	0.794035	0.694899	0.530745	0.464295	0.441986	0.36445	0.278552	0.264857	0.216281	0.282115		290.7	1.06751	0.862959	0.705952	0.47506	0.275421	0.170202	-0.0142605	-0.25573	-0.256561	-0.304227	-0.239975	-0.256252
	290.8	0.795888	0.647945	0.710075	0.664144	0.725112	0.741628	0.565484	0.485476	0.343185	0.3653	0.113522	0.219897	0.206734	0.0324314	0.047044	0.0749122		290.8	1.0512	1.0993	0.977444	0.958431	0.829537	0.836108	0.781771	0.691792	0.519512	0.453398	0.430222	0.359165	0.27456	0.256125	0.210013	0.276365		290.8	1.06514	0.854763	0.696685	0.463484	0.267548	0.16411	-0.0235283	-0.253983	-0.265989	-0.308639	-0.243617	-0.265667
	290.9	0.78874	0.641094	0.69971	0.661595	0.716233	0.741047	0.560131	0.472249	0.333019	0.356912	0.101725	0.207868	0.187289	0.0206406	0.0397215	0.0625192		290.9	1.04592	1.09156	0.96929	0.954512	0.822423	0.8204	0.76926	0.684944	0.506189	0.44387	0.412879	0.356141	0.27268	0.247598	0.204381	0.269838		290.9	1.06323	0.850281	0.686334	0.452974	0.260898	0.158922	-0.0328083	-0.252112	-0.271741	-0.312521	-0.248615	-0.271688
	291	0.781307	0.633212	0.689598	0.661445	0.706273	0.739069	0.552387	0.460097	0.320983	0.34444	0.0915535	0.197537	0.169028	0.00788031	0.0351212	0.0497927		291	1.04451	1.08414	0.962089	0.951315	0.82069	0.806331	0.758578	0.677923	0.498854	0.435976	0.400988	0.353373	0.274421	0.243976	0.202509	0.265471		291	1.06094	0.845474	0.677307	0.44603	0.256198	0.154993	-0.0414107	-0.248321	-0.275515	-0.312764	-0.253197	-0.278624
	291.1	0.774589	0.624437	0.677281	0.661795	0.694437	0.731595	0.540452	0.445504	0.306356	0.334269	0.0812952	0.187061	0.152841	-0.0015771	0.0311796	0.0376311		291.1	1.0393	1.08056	0.956572	0.948275	0.819658	0.79474	0.752849	0.670014	0.490973	0.431715	0.39047	0.353437	0.282597	0.239339	0.203957	0.263294		291.1	1.05701	0.842141	0.669043	0.438084	0.253264	0.151381	-0.0464893	-0.241721	-0.280001	-0.312319	-0.257204	-0.280927
	291.2	0.769896	0.618218	0.663941	0.667124	0.684123	0.723818	0.528874	0.433459	0.297835	0.322147	0.0735994	0.178284	0.140689	-0.00684348	0.0292573	0.0274658		291.2	1.0354	1.07404	0.949216	0.9466	0.818913	0.781276	0.745955	0.661969	0.483721	0.426636	0.382449	0.35226	0.288433	0.237316	0.20154	0.259959		291.2	1.05264	0.839629	0.663541	0.43277	0.252572	0.151813	-0.0447044	-0.234045	-0.279711	-0.310321	-0.259245	-0.278421
	291.3	0.771427	0.617844	0.653596	0.671992	0.678505	0.716362	0.517847	0.41999	0.292641	0.312605	0.0704549	0.170633	0.133953	-0.0101251	0.0305327	0.0199687		291.3	1.03499	1.07433	0.948864	0.950346	0.821142	0.768268	0.742418	0.657375	0.48236	0.424009	0.378112	0.354647	0.297196	0.240374	0.203175	0.259126		291.3	1.04406	0.833378	0.656684	0.426473	0.248779	0.148918	-0.0470781	-0.230589	-0.280717	-0.3114	-0.263151	-0.279723
	291.4	0.772378	0.620284	0.645206	0.677046	0.6726	0.710138	0.507407	0.404594	0.288613	0.303678	0.0669648	0.161956	0.126716	-0.015174	0.0312507	0.0126218		291.4	1.03375	1.07431	0.950177	0.951926	0.821931	0.756137	0.735319	0.654136	0.481028	0.423034	0.374248	0.352691	0.305219	0.240663	0.203701	0.256793		291.4	1.03708	0.830834	0.650855	0.422789	0.248032	0.145667	-0.0454278	-0.224405	-0.280724	-0.309098	-0.266317	-0.275984
	291.5	0.772026	0.623241	0.635841	0.68085	0.664617	0.702667	0.49723	0.390905	0.282185	0.295193	0.0693693	0.153636	0.11937	-0.0208568	0.0316474	0.00925913		291.5	1.0292	1.07278	0.951873	0.95244	0.824291	0.74814	0.729049	0.651138	0.479841	0.423903	0.368667	0.351143	0.315799	0.240897	0.204717	0.254708		291.5	1.02495	0.819173	0.642469	0.412179	0.24162	0.1412	-0.0436905	-0.222022	-0.286542	-0.311741	-0.274156	-0.276139
	291.6	0.767866	0.625499	0.62622	0.680577	0.654868	0.690723	0.485974	0.377399	0.271111	0.285792	0.0730126	0.142756	0.10919	-0.0267387	0.0302213	0.00599624		291.6	1.02075	1.06887	0.947889	0.949876	0.825141	0.73856	0.715766	0.645741	0.476492	0.424755	0.359406	0.348346	0.323087	0.23858	0.200029	0.24993		291.6	1.01701	0.809144	0.63546	0.405163	0.237273	0.13973	-0.0396211	-0.217941	-0.290857	-0.312673	-0.285499	-0.273828
	291.7	0.766009	0.625872	0.617671	0.681663	0.643951	0.678238	0.473932	0.366405	0.260535	0.27702	0.0758553	0.135207	0.101669	-0.0318121	0.0277454	0.0059055		291.7	1.01024	1.0645	0.944736	0.943386	0.825146	0.728806	0.702462	0.639843	0.474219	0.42315	0.351796	0.345896	0.328784	0.233448	0.197009	0.245347		291.7	1.00802	0.800314	0.62921	0.402642	0.232612	0.14164	-0.034324	-0.210889	-0.292616	-0.311597	-0.293772	-0.270262
	291.8	0.761187	0.627662	0.612361	0.681135	0.633785	0.665454	0.461935	0.356905	0.255419	0.267537	0.0758381	0.124448	0.0944197	-0.0390595	0.0231528	0.00278948		291.8	0.999166	1.05945	0.942122	0.935295	0.824834	0.720297	0.692586	0.633832	0.473717	0.422172	0.343776	0.343943	0.33045	0.229902	0.19463	0.240268		291.8	1.00079	0.791115	0.621785	0.401201	0.229482	0.138918	-0.0297553	-0.204039	-0.291695	-0.314983	-0.300691	-0.266467
	291.9	0.753436	0.62831	0.609051	0.678767	0.622638	0.655231	0.455363	0.349617	0.255249	0.256542	0.0763241	0.112136	0.0881052	-0.0453358	0.0205856	-0.00175637		291.9	0.988987	1.04861	0.936343	0.926304	0.823439	0.710982	0.679075	0.626864	0.466856	0.419542	0.333808	0.339	0.325995	0.22647	0.188966	0.235459		291.9	0.992848	0.780103	0.611937	0.398767	0.223107	0.134316	-0.0266386	-0.198389	-0.292159	-0.319485	-0.309529	-0.265246
	292	0.742191	0.626964	0.605134	0.679154	0.61444	0.647836	0.446979	0.343536	0.251316	0.245415	0.0758823	0.102213	0.0798114	-0.0552538	0.0177282	-0.00790436		292	0.975525	1.03916	0.93069	0.91532	0.821524	0.699433	0.66223	0.615848	0.458498	0.415959	0.320779	0.330319	0.31999	0.2199	0.1843	0.230656		292	0.984669	0.769387	0.60165	0.393554	0.215428	0.128257	-0.0291859	-0.198662	-0.296241	-0.326804	-0.318098	-0.267402
	292.1	0.730776	0.626278	0.602277	0.68118	0.607932	0.639639	0.440154	0.339174	0.249308	0.235312	0.0777823	0.0958662	0.0698491	-0.0598357	0.0180623	-0.0142582		292.1	0.964062	1.03064	0.925839	0.904375	0.820174	0.688891	0.64665	0.607233	0.451641	0.414426	0.30732	0.323461	0.314535	0.213242	0.179246	0.226453		292.1	0.976219	0.757762	0.589394	0.387521	0.208993	0.121404	-0.0336183	-0.20011	-0.303522	-0.334494	-0.326647	-0.270716
	292.2	0.719436	0.625702	0.598625	0.684658	0.60431	0.633309	0.438345	0.340007	0.249805	0.228283	0.0805163	0.0911094	0.0635639	-0.05945	0.0186444	-0.0184034		292.2	0.951678	1.02078	0.914825	0.892626	0.819891	0.681004	0.632557	0.597686	0.444746	0.410164	0.292825	0.319077	0.307458	0.207774	0.174395	0.226325		292.2	0.967818	0.743853	0.574287	0.381586	0.199907	0.113344	-0.0402169	-0.204061	-0.309917	-0.342408	-0.335054	-0.277153
	292.3	0.709134	0.626232	0.596692	0.688113	0.605226	0.630069	0.439929	0.340651	0.251889	0.224352	0.0800591	0.0901806	0.0607981	-0.0562399	0.0198342	-0.0214007		292.3	0.940531	1.00752	0.901551	0.877889	0.81716	0.67105	0.618645	0.587244	0.437331	0.402371	0.275711	0.316164	0.29615	0.200996	0.173325	0.222711		292.3	0.962515	0.731656	0.566985	0.38157	0.19578	0.108706	-0.0462685	-0.209409	-0.312134	-0.347253	-0.340406	-0.281843
	292.4	0.700665	0.626387	0.592532	0.688593	0.605306	0.625718	0.439424	0.340378	0.256996	0.220255	0.0764484	0.0877703	0.0579232	-0.051817	0.0202951	-0.0238842		292.4	0.931721	0.994947	0.891817	0.863358	0.813655	0.658441	0.608576	0.577855	0.429684	0.39462	0.260453	0.312033	0.286461	0.193239	0.175379	0.216713		292.4	0.955953	0.721972	0.558641	0.383674	0.192033	0.101967	-0.0519316	-0.217014	-0.31411	-0.35276	-0.342864	-0.28685
	292.5	0.698653	0.633487	0.593512	0.695364	0.608134	0.626316	0.443956	0.342095	0.268312	0.218417	0.0768513	0.0887036	0.0570711	-0.0450206	0.0249007	-0.0228069		292.5	0.926745	0.982953	0.882414	0.853317	0.81377	0.647975	0.603819	0.571739	0.424675	0.387593	0.252275	0.309034	0.278484	0.188971	0.180873	0.211078		292.5	0.95165	0.711309	0.553395	0.386515	0.188417	0.094002	-0.0554132	-0.222562	-0.317889	-0.357041	-0.345669	-0.29154
	292.6	0.700938	0.642688	0.594995	0.700343	0.609406	0.627236	0.449048	0.343825	0.274771	0.215887	0.0785683	0.0927747	0.0562082	-0.0354906	0.029525	-0.0218417		292.6	0.919355	0.970095	0.873072	0.84083	0.814933	0.6373	0.595126	0.564105	0.419643	0.380697	0.244361	0.305488	0.269944	0.180011	0.183059	0.204769		292.6	0.947101	0.699345	0.547111	0.386397	0.18411	0.0868077	-0.0622822	-0.230357	-0.32557	-0.364748	-0.35023	-0.29608
	292.7	0.703702	0.651473	0.597651	0.707676	0.61334	0.629929	0.451837	0.346314	0.278302	0.214083	0.0799695	0.0986059	0.0591277	-0.023331	0.0348377	-0.0196482		292.7	0.914008	0.962122	0.867198	0.830205	0.81906	0.629417	0.587935	0.560822	0.415971	0.376363	0.239071	0.302032	0.262009	0.172733	0.189843	0.200249		292.7	0.943726	0.689992	0.543981	0.387476	0.17833	0.0800951	-0.0696514	-0.238432	-0.33214	-0.37443	-0.354996	-0.300207
	292.8	0.706407	0.656875	0.599415	0.712968	0.617679	0.628478	0.453293	0.343282	0.280068	0.21566	0.0809171	0.106054	0.0641044	-0.0111351	0.0371842	-0.0181496		292.8	0.914343	0.958865	0.864029	0.822889	0.822956	0.624801	0.586788	0.559562	0.414385	0.375232	0.235777	0.298927	0.255463	0.168497	0.197716	0.198892		292.8	0.943063	0.685082	0.542513	0.391351	0.175077	0.0780311	-0.072087	-0.242228	-0.337526	-0.376927	-0.358072	-0.300989
	292.9	0.707018	0.660976	0.599885	0.716309	0.619273	0.624292	0.454074	0.339135	0.281685	0.213371	0.0812586	0.107909	0.0665821	-0.00101271	0.0344868	-0.0154199		292.9	0.918287	0.954937	0.861206	0.820074	0.825617	0.619652	0.591341	0.562566	0.416288	0.375063	0.236403	0.298174	0.250619	0.168226	0.206998	0.199505		292.9	0.93991	0.682137	0.542223	0.396518	0.172795	0.0762643	-0.0731329	-0.24486	-0.341273	-0.377691	-0.359568	-0.301446
	293	0.705224	0.665046	0.602478	0.717495	0.618688	0.619394	0.454021	0.332008	0.284603	0.209731	0.0828664	0.10668	0.0702879	0.00721547	0.0309792	-0.0134591		293	0.919148	0.95284	0.857813	0.819042	0.825604	0.615305	0.593664	0.562986	0.415833	0.374889	0.238906	0.293882	0.246088	0.167276	0.212639	0.195637		293	0.9344	0.678007	0.539533	0.397878	0.169898	0.0714657	-0.0760854	-0.249139	-0.347087	-0.382992	-0.362929	-0.301866
	293.1	0.705158	0.671016	0.604821	0.714266	0.615339	0.611298	0.449131	0.321824	0.286109	0.2052	0.0854605	0.103427	0.0703084	0.0113377	0.0245811	-0.014741		293.1	0.922331	0.955559	0.861273	0.819265	0.827274	0.615017	0.599669	0.568973	0.416948	0.378743	0.244693	0.291887	0.246327	0.168731	0.219362	0.195036		293.1	0.930548	0.678495	0.539393	0.40156	0.169265	0.0677613	-0.0729737	-0.252337	-0.352695	-0.387254	-0.364416	-0.302387
	293.2	0.704567	0.676059	0.607497	0.708991	0.609224	0.601794	0.445359	0.312253	0.282741	0.198915	0.0873001	0.0966942	0.0720516	0.0117522	0.0193915	-0.0182181		293.2	0.922935	0.955656	0.863324	0.818581	0.827839	0.615809	0.602648	0.569882	0.416587	0.381331	0.250129	0.289102	0.241415	0.170429	0.224762	0.193041		293.2	0.928381	0.685639	0.545089	0.403487	0.169954	0.0682756	-0.0699836	-0.254608	-0.355115	-0.38827	-0.364273	-0.299413
	293.3	0.70071	0.677564	0.607163	0.699065	0.603944	0.589615	0.438552	0.300376	0.275103	0.191237	0.089043	0.0869345	0.0707511	0.00839021	0.0107544	-0.023176		293.3	0.920823	0.954768	0.86648	0.81505	0.827095	0.617147	0.605658	0.565886	0.41679	0.382508	0.254545	0.287675	0.234732	0.170279	0.224309	0.194011		293.3	0.927094	0.696861	0.551878	0.40486	0.17186	0.0715734	-0.0645649	-0.257352	-0.354067	-0.389235	-0.361634	-0.295894
	293.4	0.696818	0.677608	0.607	0.689574	0.599356	0.57775	0.43001	0.290596	0.26897	0.191808	0.0911621	0.081974	0.0730762	0.00419395	0.00248031	-0.0277904		293.4	0.920293	0.957414	0.871822	0.811216	0.828198	0.621181	0.611143	0.56524	0.422436	0.384445	0.262913	0.285619	0.229699	0.173923	0.228909	0.197207		293.4	0.92623	0.7095	0.558868	0.406366	0.17139	0.0741092	-0.059153	-0.260434	-0.352138	-0.386068	-0.356481	-0.293167
	293.5	0.698724	0.680305	0.60686	0.680544	0.596747	0.570322	0.425688	0.285107	0.270889	0.197845	0.0971562	0.078247	0.0751437	0.000713877	-0.0050516	-0.0304821		293.5	0.916435	0.957828	0.876568	0.808947	0.824002	0.623152	0.617305	0.560505	0.423392	0.384391	0.266556	0.284478	0.221803	0.173171	0.229422	0.197093		293.5	0.922819	0.721629	0.563368	0.404772	0.171046	0.0750119	-0.0520566	-0.263635	-0.349477	-0.385139	-0.354015	-0.292831
	293.6	0.704951	0.687142	0.610278	0.675009	0.596385	0.567849	0.428972	0.288293	0.279192	0.203634	0.107898	0.0780785	0.0788727	0.000492904	-0.00807325	-0.0284782		293.6	0.914308	0.955782	0.87996	0.808654	0.820371	0.62561	0.622972	0.556726	0.423622	0.382381	0.270153	0.282846	0.214594	0.172872	0.228008	0.197336		293.6	0.91823	0.731908	0.566087	0.40287	0.170638	0.0724737	-0.0455841	-0.268948	-0.343881	-0.386558	-0.353136	-0.295376
	293.7	0.711081	0.692149	0.614236	0.666352	0.595448	0.564796	0.432304	0.290172	0.283388	0.20915	0.118414	0.076471	0.0821223	-0.000646602	-0.0116055	-0.0271694		293.7	0.911373	0.953719	0.884283	0.808774	0.818208	0.63157	0.628913	0.551468	0.425638	0.381882	0.274535	0.281113	0.208072	0.170101	0.230572	0.197061		293.7	0.915018	0.739226	0.568118	0.401227	0.168689	0.0704829	-0.041989	-0.273994	-0.339954	-0.389672	-0.352385	-0.298852
	293.8	0.717103	0.697317	0.617516	0.659685	0.595101	0.561673	0.433275	0.293547	0.287791	0.212741	0.128093	0.0771165	0.0839541	-0.00198417	-0.0155346	-0.0249661		293.8	0.910066	0.950105	0.885312	0.806747	0.815975	0.63866	0.634127	0.544284	0.424163	0.379906	0.280719	0.279991	0.201074	0.164343	0.232821	0.196712		293.8	0.912274	0.745527	0.569269	0.396471	0.163315	0.0695646	-0.0390338	-0.279164	-0.336469	-0.391282	-0.355358	-0.304053
	293.9	0.72109	0.69644	0.617924	0.653921	0.594327	0.55704	0.430702	0.299512	0.290579	0.215145	0.134996	0.0782015	0.0834748	-0.00583677	-0.0209611	-0.0225669		293.9	0.910647	0.950042	0.886578	0.803596	0.815681	0.645599	0.643137	0.535675	0.423084	0.377708	0.285641	0.2819	0.194076	0.160637	0.230879	0.20035		293.9	0.908582	0.750082	0.571838	0.391779	0.158421	0.0706285	-0.0391597	-0.281769	-0.331944	-0.391432	-0.35855	-0.308837
	294	0.725317	0.697179	0.6203	0.652174	0.595658	0.556918	0.431609	0.304019	0.29477	0.216586	0.141226	0.080215	0.0837441	-0.00743132	-0.0271406	-0.0199211		294	0.913483	0.949546	0.88661	0.798744	0.814791	0.649495	0.649939	0.527188	0.421694	0.375581	0.291192	0.283998	0.187837	0.154782	0.225937	0.201641		294	0.905494	0.753882	0.56777	0.385922	0.151308	0.0687803	-0.0410178	-0.285369	-0.328218	-0.391431	-0.358932	-0.313724
	294.1	0.733343	0.699096	0.622056	0.654091	0.600927	0.563471	0.432485	0.311737	0.302866	0.221265	0.150288	0.0870558	0.0872614	-0.00489051	-0.0299075	-0.0159016		294.1	0.917478	0.951954	0.890156	0.796849	0.813936	0.655311	0.659923	0.521638	0.422939	0.374863	0.298701	0.287603	0.183104	0.151714	0.224936	0.201296		294.1	0.899554	0.756695	0.564222	0.380975	0.145306	0.0633187	-0.0433655	-0.289336	-0.325791	-0.393874	-0.359323	-0.320584
	294.2	0.738412	0.70142	0.623164	0.653778	0.604247	0.569316	0.433489	0.31672	0.310854	0.222606	0.156773	0.0908516	0.0883184	-0.00303417	-0.0326254	-0.0141422		294.2	0.922049	0.956176	0.892419	0.797642	0.814216	0.659609	0.668236	0.513897	0.420043	0.375366	0.303049	0.289729	0.179521	0.150736	0.22006	0.20176		294.2	0.895741	0.759735	0.560455	0.37413	0.141106	0.0556538	-0.0472468	-0.293122	-0.32382	-0.396394	-0.361473	-0.326619
	294.3	0.741708	0.703481	0.623624	0.653726	0.6085	0.56992	0.431867	0.320563	0.314015	0.220131	0.159256	0.0957498	0.0872963	-0.00088111	-0.036722	-0.0105301		294.3	0.927039	0.959119	0.895669	0.798607	0.812447	0.665689	0.674221	0.512578	0.41817	0.375799	0.309986	0.290876	0.17848	0.152291	0.214051	0.201772		294.3	0.890618	0.762547	0.556787	0.366706	0.13855	0.0509176	-0.0512185	-0.298252	-0.324736	-0.398678	-0.361565	-0.330499
	294.4	0.745568	0.705875	0.622122	0.651635	0.613896	0.567702	0.425479	0.322035	0.310209	0.216673	0.157905	0.097738	0.0836552	-0.00150292	-0.0430388	-0.00670715		294.4	0.928597	0.961563	0.897432	0.797494	0.809907	0.670395	0.67851	0.51031	0.417415	0.372679	0.316429	0.291446	0.179396	0.1525	0.205059	0.197847		294.4	0.89005	0.768512	0.557164	0.361932	0.138073	0.0503502	-0.0552785	-0.299531	-0.324603	-0.400112	-0.358036	-0.330278
	294.5	0.748785	0.709857	0.619324	0.648333	0.619448	0.564007	0.420477	0.322342	0.308021	0.215157	0.154055	0.100528	0.0809054	5.67039e-06	-0.0476208	-0.00626154		294.5	0.930151	0.963315	0.899434	0.796157	0.805788	0.675029	0.682585	0.509275	0.416177	0.368184	0.320072	0.294458	0.181172	0.154023	0.192765	0.194407		294.5	0.891626	0.779478	0.559104	0.362322	0.144789	0.0529288	-0.052776	-0.296527	-0.322337	-0.394226	-0.351601	-0.326053
	294.6	0.753174	0.713395	0.618639	0.645856	0.622245	0.565199	0.419039	0.321993	0.309265	0.215709	0.148095	0.102608	0.0767921	0.000223698	-0.0510715	-0.00608637		294.6	0.928253	0.967838	0.900402	0.795324	0.801934	0.679395	0.686771	0.508305	0.420145	0.363031	0.321327	0.294103	0.183252	0.158782	0.182984	0.192506		294.6	0.897255	0.794093	0.566698	0.3657	0.151713	0.056918	-0.049882	-0.290665	-0.313969	-0.385459	-0.340607	-0.320242
	294.7	0.756192	0.714638	0.619047	0.642844	0.623263	0.565684	0.418525	0.320564	0.307534	0.216051	0.143655	0.105762	0.0747536	-0.00228782	-0.0531554	-0.00767217		294.7	0.92616	0.970379	0.905015	0.795722	0.796309	0.680002	0.688427	0.509204	0.426074	0.359201	0.323599	0.29218	0.187763	0.16414	0.172089	0.187996		294.7	0.904008	0.812714	0.575455	0.369702	0.160412	0.0624343	-0.045104	-0.283465	-0.306215	-0.375786	-0.327979	-0.310231
	294.8	0.761653	0.716906	0.619653	0.636825	0.623153	0.564038	0.417688	0.319386	0.304973	0.212796	0.141952	0.106768	0.0692979	-0.00349279	-0.0539889	-0.00740425		294.8	0.924262	0.972196	0.910895	0.801044	0.793355	0.682307	0.689545	0.51333	0.435465	0.35721	0.325806	0.289239	0.19349	0.17221	0.161782	0.188223		294.8	0.910376	0.829294	0.582636	0.371499	0.166564	0.0642206	-0.0377005	-0.27366	-0.299366	-0.367625	-0.319374	-0.30248
	294.9	0.766092	0.720733	0.620896	0.631531	0.623045	0.561074	0.419432	0.320346	0.299589	0.209891	0.142709	0.106488	0.0662319	-0.00402645	-0.0534859	-0.00780231		294.9	0.922978	0.973065	0.91549	0.803764	0.790699	0.685459	0.689321	0.513522	0.441982	0.354986	0.324919	0.287085	0.198529	0.180625	0.15144	0.18852		294.9	0.916639	0.84397	0.591479	0.374033	0.17462	0.0647773	-0.0327937	-0.261362	-0.291082	-0.357998	-0.311109	-0.293929
	295	0.767406	0.717657	0.619705	0.621385	0.619721	0.551132	0.419712	0.318625	0.289258	0.205819	0.139677	0.101799	0.0605481	-0.00645635	-0.0579871	-0.0130236		295	0.922319	0.972884	0.91887	0.804047	0.787	0.687051	0.689864	0.51002	0.445464	0.351032	0.318688	0.282606	0.199871	0.185869	0.139775	0.18792		295	0.921341	0.85665	0.595038	0.375886	0.17817	0.0666327	-0.0315048	-0.253109	-0.284821	-0.349297	-0.303535	-0.284032
	295.1	0.764174	0.708391	0.613962	0.611583	0.614471	0.538492	0.419136	0.314517	0.28017	0.200369	0.135724	0.0922539	0.0521282	-0.0109429	-0.0653799	-0.0173287		295.1	0.923545	0.970129	0.921537	0.804353	0.782534	0.687824	0.691073	0.503838	0.448661	0.34475	0.313885	0.278272	0.200659	0.19246	0.127635	0.185406		295.1	0.928055	0.87423	0.603359	0.382739	0.183621	0.0702699	-0.0242438	-0.242542	-0.271642	-0.337294	-0.295265	-0.273265
	295.2	0.764047	0.702001	0.612323	0.60324	0.6112	0.531087	0.422386	0.311139	0.277063	0.199345	0.137358	0.0929115	0.0486771	-0.0111227	-0.0668491	-0.0181163		295.2	0.927285	0.968106	0.922848	0.806378	0.78021	0.687926	0.695505	0.492734	0.453643	0.339062	0.311955	0.275496	0.202104	0.202369	0.114844	0.186008		295.2	0.931688	0.88942	0.608021	0.389275	0.188006	0.0702464	-0.0189007	-0.234068	-0.261571	-0.325742	-0.287972	-0.264515
	295.3	0.763852	0.694371	0.609089	0.595766	0.606267	0.524785	0.425362	0.309272	0.27425	0.195444	0.138072	0.0918077	0.0424899	-0.0136411	-0.0678131	-0.0167981		295.3	0.927939	0.962273	0.922898	0.802933	0.777069	0.685849	0.695145	0.480154	0.455138	0.331578	0.307948	0.270591	0.20421	0.207962	0.101792	0.184098		295.3	0.931967	0.901803	0.613836	0.393582	0.19211	0.0683483	-0.0142849	-0.225006	-0.249091	-0.319191	-0.282246	-0.257484
	295.4	0.763088	0.687799	0.603904	0.589503	0.600595	0.518028	0.426686	0.306563	0.269759	0.190144	0.139165	0.091804	0.0375621	-0.0161416	-0.0704896	-0.0154596		295.4	0.925578	0.954775	0.923062	0.80098	0.773948	0.68632	0.694259	0.465041	0.452982	0.324188	0.302998	0.264333	0.203907	0.209531	0.0890439	0.180942		295.4	0.932226	0.909334	0.618556	0.395294	0.193733	0.0658142	-0.00953436	-0.221401	-0.237695	-0.316002	-0.279653	-0.250969
	295.5	0.766323	0.684083	0.598681	0.585666	0.597939	0.511624	0.427612	0.307022	0.265755	0.186949	0.139656	0.0958423	0.0319798	-0.0179906	-0.0675882	-0.0128934		295.5	0.923788	0.945814	0.92459	0.797338	0.771881	0.685415	0.693687	0.450555	0.449326	0.316265	0.299449	0.258911	0.204508	0.210375	0.0787667	0.182028		295.5	0.933099	0.915205	0.62312	0.39659	0.194789	0.0633007	-0.00375174	-0.221527	-0.228427	-0.312046	-0.279985	-0.248359
	295.6	0.767107	0.682347	0.594624	0.586005	0.596827	0.507976	0.431609	0.309387	0.262721	0.186027	0.138462	0.0987525	0.0273352	-0.0186467	-0.0654453	-0.00961136		295.6	0.919964	0.935688	0.923191	0.792901	0.767621	0.685666	0.689804	0.434304	0.442259	0.306638	0.296841	0.253496	0.202447	0.211303	0.0706053	0.179028		295.6	0.934452	0.918016	0.626825	0.394373	0.193812	0.0632276	-0.00242288	-0.224186	-0.219274	-0.308164	-0.280233	-0.247263
	295.7	0.765685	0.679268	0.588755	0.587929	0.597392	0.505184	0.433479	0.315033	0.262472	0.188255	0.135994	0.10513	0.0219559	-0.0190629	-0.0624261	-0.00548946		295.7	0.919144	0.929454	0.922021	0.791627	0.76654	0.689716	0.688707	0.422132	0.437795	0.300775	0.296631	0.253572	0.205837	0.213513	0.0664691	0.17834		295.7	0.934609	0.917082	0.627434	0.395111	0.190863	0.063537	0.000122464	-0.227456	-0.211118	-0.307127	-0.279768	-0.245704
	295.8	0.771414	0.68077	0.585699	0.595147	0.600202	0.506332	0.436298	0.322778	0.266749	0.191621	0.137018	0.116241	0.0196405	-0.0148815	-0.0554927	0.000932488		295.8	0.920216	0.924177	0.920841	0.792288	0.765435	0.695646	0.689056	0.417768	0.434984	0.296208	0.297109	0.252184	0.212218	0.217553	0.0685954	0.177644		295.8	0.938152	0.914295	0.630493	0.39969	0.190887	0.0685397	0.00618629	-0.225653	-0.20175	-0.305367	-0.275934	-0.246003
	295.9	0.779996	0.687635	0.58366	0.604018	0.602926	0.510106	0.440486	0.332759	0.271226	0.191782	0.137662	0.125584	0.0190793	-0.00948665	-0.0455437	0.00593126		295.9	0.919485	0.917096	0.917873	0.792611	0.760814	0.700346	0.687408	0.412031	0.429663	0.290978	0.294629	0.250573	0.217743	0.21944	0.065531	0.177049		295.9	0.938762	0.907475	0.629979	0.399887	0.187498	0.0710323	0.00882115	-0.224787	-0.197615	-0.307254	-0.275787	-0.25005
	296	0.784275	0.69338	0.581727	0.610638	0.601667	0.512052	0.439117	0.335566	0.268595	0.18935	0.133528	0.129436	0.0189456	-0.00889826	-0.0387137	0.00800674		296	0.921198	0.914551	0.915678	0.788955	0.758531	0.706183	0.683497	0.414168	0.425383	0.288146	0.293797	0.252359	0.223276	0.221603	0.0672352	0.177421		296	0.941803	0.900367	0.630998	0.401279	0.185182	0.0751079	0.0115791	-0.224105	-0.193786	-0.305916	-0.271315	-0.252915
	296.1	0.78564	0.69712	0.580239	0.611469	0.597493	0.512267	0.432517	0.333641	0.261539	0.186793	0.124841	0.126568	0.0157693	-0.0128689	-0.0363174	0.00404831		296.1	0.921841	0.913793	0.915167	0.784333	0.756007	0.711366	0.680956	0.41533	0.423547	0.286015	0.293774	0.257643	0.227735	0.225186	0.0715595	0.173273		296.1	0.945985	0.893821	0.631067	0.405501	0.182994	0.0820639	0.0132205	-0.222951	-0.18938	-0.301905	-0.266956	-0.254771
	296.2	0.786881	0.700993	0.580548	0.612763	0.594852	0.513109	0.424613	0.334486	0.256099	0.184335	0.117034	0.123869	0.0139088	-0.0144991	-0.0334605	0.000927964		296.2	0.925909	0.915835	0.913326	0.781211	0.754295	0.714592	0.679686	0.420387	0.421061	0.283845	0.294302	0.262591	0.234841	0.230808	0.0757968	0.172377		296.2	0.95343	0.890242	0.632383	0.409755	0.183815	0.0886872	0.0175633	-0.219355	-0.184504	-0.294557	-0.261428	-0.254566
	296.3	0.779623	0.696716	0.573013	0.609733	0.584323	0.508738	0.411524	0.328699	0.243035	0.17674	0.103612	0.11523	0.00637729	-0.0218513	-0.0380214	-0.0084571		296.3	0.932272	0.921214	0.91542	0.780333	0.755298	0.718334	0.680786	0.429646	0.421566	0.288402	0.296755	0.269712	0.24284	0.241002	0.084302	0.171874		296.3	0.959014	0.886981	0.632822	0.418061	0.186075	0.0964758	0.0226764	-0.212258	-0.18018	-0.288433	-0.250365	-0.250816
	296.4	0.772929	0.695723	0.566038	0.601076	0.573372	0.502232	0.397759	0.321871	0.228543	0.171045	0.0925502	0.10474	0.000380535	-0.0270618	-0.0443496	-0.0162957		296.4	0.938549	0.923492	0.914658	0.780014	0.756499	0.721507	0.681346	0.43657	0.42108	0.293513	0.300965	0.275919	0.250423	0.25027	0.0928299	0.167595		296.4	0.959996	0.881388	0.631463	0.425923	0.183722	0.100739	0.0271845	-0.207293	-0.180356	-0.286389	-0.241199	-0.249774
	296.5	0.767163	0.695403	0.560401	0.59002	0.562589	0.496511	0.383756	0.31767	0.216096	0.165959	0.0826552	0.0958527	-0.0024576	-0.031362	-0.0496176	-0.0239092		296.5	0.941641	0.924226	0.914438	0.778815	0.756422	0.719645	0.681878	0.44238	0.420571	0.294638	0.304906	0.27725	0.25386	0.256688	0.0990024	0.164964		296.5	0.964061	0.880479	0.638085	0.437625	0.187501	0.109415	0.032239	-0.200723	-0.17803	-0.282064	-0.231801	-0.245845
	296.6	0.759522	0.696017	0.555027	0.578113	0.551413	0.489437	0.371591	0.313493	0.203799	0.160129	0.0706721	0.0852091	-0.00546101	-0.0350965	-0.0570562	-0.0298802		296.6	0.946753	0.925319	0.913282	0.777027	0.757103	0.714938	0.682359	0.445784	0.41837	0.29628	0.310302	0.277426	0.259828	0.262747	0.101166	0.163827		296.6	0.964667	0.877062	0.639913	0.441397	0.186249	0.114142	0.0355273	-0.199957	-0.179851	-0.280506	-0.227781	-0.244905
	296.7	0.754407	0.694406	0.551464	0.566733	0.54194	0.483135	0.35937	0.310469	0.19061	0.153537	0.060523	0.0725235	-0.0101303	-0.0402522	-0.0633633	-0.0356		296.7	0.949155	0.926992	0.910096	0.775728	0.756583	0.713013	0.681454	0.451596	0.417095	0.299687	0.317565	0.277972	0.263871	0.267355	0.104948	0.162535		296.7	0.964268	0.871709	0.645033	0.445271	0.186499	0.12224	0.0402639	-0.198288	-0.18111	-0.278833	-0.222968	-0.240575
	296.8	0.753856	0.692544	0.549219	0.558893	0.537316	0.481328	0.35223	0.312548	0.181787	0.152647	0.0565711	0.063204	-0.0128241	-0.0389664	-0.0651591	-0.0374481		296.8	0.950103	0.92779	0.904902	0.776067	0.757266	0.70839	0.67907	0.451722	0.41414	0.305334	0.322282	0.275377	0.266402	0.268024	0.107725	0.161708		296.8	0.96011	0.864994	0.648607	0.448386	0.182455	0.127583	0.0449403	-0.195617	-0.184481	-0.27796	-0.223234	-0.237562
	296.9	0.755607	0.692571	0.550773	0.556548	0.5368	0.483526	0.351714	0.317016	0.180985	0.152052	0.0581718	0.0580826	-0.0103179	-0.0349841	-0.0636984	-0.0367063		296.9	0.952088	0.926966	0.898977	0.781179	0.756587	0.703425	0.679594	0.454194	0.409903	0.311844	0.324083	0.270988	0.269363	0.267417	0.111677	0.165345		296.9	0.952411	0.85706	0.648125	0.449193	0.175396	0.132411	0.0493712	-0.195998	-0.188878	-0.276653	-0.227334	-0.235957
	297	0.762024	0.691173	0.550237	0.556172	0.534261	0.485048	0.35171	0.320124	0.178971	0.149936	0.0624416	0.0524247	-0.00803622	-0.0299045	-0.0655009	-0.0351025		297	0.953959	0.924433	0.895959	0.79009	0.758706	0.703772	0.680495	0.457483	0.409875	0.320592	0.330584	0.265947	0.270898	0.269075	0.119912	0.168266		297	0.942525	0.845273	0.643761	0.448399	0.162623	0.131551	0.0489037	-0.200093	-0.196061	-0.281018	-0.234902	-0.237936
	297.1	0.767748	0.690257	0.550398	0.553391	0.536261	0.485025	0.353381	0.327148	0.17835	0.146862	0.0701244	0.0492582	-0.00209074	-0.0246722	-0.0659537	-0.0316715		297.1	0.952283	0.916927	0.887543	0.794383	0.757194	0.700157	0.675267	0.457721	0.405776	0.325219	0.333412	0.261698	0.268473	0.26637	0.123665	0.166056		297.1	0.933348	0.832098	0.635056	0.448411	0.151051	0.126523	0.0488769	-0.205686	-0.205983	-0.283446	-0.244636	-0.240315
	297.2	0.778489	0.691691	0.553518	0.555232	0.540747	0.488622	0.356652	0.331757	0.184324	0.144245	0.0789697	0.0506113	0.00669014	-0.0161776	-0.0654886	-0.0284545		297.2	0.952555	0.908577	0.880148	0.801124	0.755182	0.698559	0.671974	0.457296	0.399892	0.329184	0.333177	0.255017	0.263485	0.261982	0.127483	0.165963		297.2	0.922246	0.812729	0.624289	0.443608	0.139258	0.120004	0.0458468	-0.211012	-0.218485	-0.289446	-0.258226	-0.245359
	297.3	0.786178	0.692967	0.555618	0.559994	0.544466	0.492531	0.357244	0.334879	0.191965	0.142932	0.0850937	0.0485692	0.014327	-0.0105041	-0.0671518	-0.0288959		297.3	0.952085	0.901565	0.871562	0.804314	0.753842	0.697445	0.666805	0.455782	0.392094	0.332987	0.33198	0.249547	0.256958	0.255237	0.131403	0.163337		297.3	0.910476	0.789101	0.609785	0.436354	0.127486	0.111856	0.0402685	-0.219798	-0.232065	-0.294941	-0.272558	-0.25204
	297.4	0.795525	0.694172	0.559017	0.566313	0.546859	0.494548	0.357873	0.333784	0.198689	0.141927	0.0905508	0.0483184	0.0184523	-0.00831835	-0.0680329	-0.0289252		297.4	0.950801	0.894549	0.864843	0.810592	0.753871	0.699058	0.662798	0.456484	0.388405	0.338412	0.331227	0.245276	0.252754	0.251832	0.135938	0.164557		297.4	0.89992	0.766947	0.593172	0.427153	0.113274	0.104566	0.0361043	-0.227024	-0.246741	-0.30085	-0.286471	-0.258606
	297.5	0.801327	0.699083	0.562891	0.575443	0.553428	0.503125	0.359881	0.333078	0.208765	0.142474	0.0959411	0.05404	0.0251674	-0.00326188	-0.0668724	-0.0241754		297.5	0.9468	0.889343	0.860349	0.81281	0.753457	0.700333	0.655034	0.457595	0.387291	0.343147	0.331133	0.24438	0.250021	0.248989	0.139406	0.164534		297.5	0.886723	0.747828	0.574646	0.414558	0.10058	0.0927421	0.0337011	-0.231578	-0.261533	-0.309436	-0.300199	-0.267888
	297.6	0.799459	0.704584	0.567499	0.579574	0.555821	0.508473	0.358182	0.326906	0.214606	0.140795	0.0975661	0.0596865	0.0318783	-0.0039494	-0.0674801	-0.0247991		297.6	0.938427	0.883815	0.854789	0.810711	0.749899	0.698942	0.649653	0.457076	0.384151	0.346625	0.324574	0.242866	0.245173	0.245499	0.141157	0.164313		297.6	0.873816	0.726482	0.553569	0.400329	0.0876725	0.0801948	0.0273274	-0.237547	-0.279006	-0.315747	-0.310084	-0.277716
	297.7	0.795535	0.708939	0.569648	0.581374	0.556071	0.511529	0.353368	0.322352	0.215478	0.137766	0.0952519	0.0585066	0.0350259	-0.00827002	-0.0724187	-0.0258419		297.7	0.927347	0.87823	0.847636	0.805511	0.744134	0.69636	0.640367	0.457588	0.38113	0.348256	0.317182	0.242636	0.23682	0.241825	0.141504	0.160264		297.7	0.864407	0.708561	0.53807	0.387967	0.0781281	0.0717957	0.0226672	-0.244282	-0.293446	-0.321133	-0.317253	-0.285784
	297.8	0.793278	0.71772	0.579502	0.584292	0.56195	0.517137	0.352595	0.323911	0.2193	0.137539	0.0949952	0.0608653	0.0436177	-0.0103297	-0.0765349	-0.0230962		297.8	0.918873	0.873595	0.838598	0.801497	0.736661	0.690609	0.631499	0.457682	0.377707	0.348349	0.310308	0.244028	0.228607	0.238746	0.142705	0.158773		297.8	0.854045	0.68976	0.523298	0.372153	0.0668505	0.0611975	0.0159391	-0.254828	-0.3103	-0.328479	-0.327896	-0.294979
	297.9	0.790734	0.723792	0.589926	0.586942	0.568795	0.523158	0.351118	0.325384	0.222227	0.13842	0.0936671	0.0617426	0.0496625	-0.0135449	-0.0782831	-0.0204524		297.9	0.911617	0.871678	0.832677	0.7952	0.727584	0.682687	0.621314	0.457067	0.373968	0.350093	0.305191	0.246047	0.223545	0.235363	0.145872	0.160047		297.9	0.84254	0.674218	0.510308	0.35735	0.0570892	0.0546285	0.00861004	-0.259471	-0.328521	-0.338566	-0.335565	-0.306054
	298	0.787415	0.727909	0.601422	0.591363	0.574665	0.528866	0.351684	0.330154	0.223643	0.138539	0.0909495	0.0593141	0.0551655	-0.0161037	-0.079596	-0.0177199		298	0.904945	0.876716	0.827132	0.790385	0.722331	0.67733	0.613112	0.45857	0.372274	0.355568	0.301342	0.251823	0.220455	0.235361	0.150826	0.163536		298	0.828903	0.659051	0.496299	0.3407	0.046546	0.0478274	-0.000288893	-0.263635	-0.342451	-0.346443	-0.342798	-0.318764
	298.1	0.787034	0.732193	0.611641	0.594988	0.58125	0.533392	0.354367	0.336307	0.223845	0.138861	0.0927081	0.0602652	0.064007	-0.0174111	-0.0760885	-0.010214		298.1	0.899527	0.877818	0.818508	0.787697	0.71525	0.670504	0.607653	0.459367	0.372689	0.361181	0.29616	0.258258	0.218379	0.23355	0.153044	0.168211		298.1	0.813541	0.647984	0.482577	0.328071	0.0352913	0.0386516	-0.00596359	-0.266701	-0.354057	-0.354596	-0.349769	-0.326643
	298.2	0.787101	0.735839	0.623588	0.598982	0.588464	0.539289	0.358808	0.339612	0.225978	0.13677	0.0967813	0.0607945	0.0745952	-0.0151698	-0.0715029	-0.00268991		298.2	0.891945	0.877724	0.81158	0.783229	0.705822	0.658242	0.601152	0.458177	0.373217	0.363006	0.289718	0.26099	0.212099	0.230964	0.152721	0.171624		298.2	0.796617	0.636575	0.470154	0.314467	0.0254844	0.028145	-0.0141351	-0.272541	-0.365681	-0.36068	-0.3602	-0.338367
	298.3	0.783411	0.734431	0.63387	0.598043	0.594553	0.540751	0.362286	0.340102	0.227392	0.133635	0.0989359	0.0564512	0.0848908	-0.0150334	-0.069516	0.00617761		298.3	0.884639	0.87645	0.804837	0.782984	0.699877	0.643626	0.593303	0.454699	0.371194	0.365688	0.283745	0.264981	0.202641	0.227598	0.150713	0.173374		298.3	0.778162	0.626252	0.455485	0.302318	0.014978	0.0153279	-0.0255254	-0.28244	-0.378359	-0.361888	-0.372511	-0.34922
	298.4	0.780609	0.729427	0.643636	0.597292	0.600539	0.540691	0.368873	0.340783	0.230051	0.131221	0.10355	0.0545375	0.09502	-0.0145801	-0.067586	0.0169281		298.4	0.882112	0.876053	0.799744	0.785258	0.699187	0.629228	0.587169	0.452854	0.369203	0.36911	0.281536	0.27029	0.193745	0.226312	0.153354	0.174699		298.4	0.762132	0.618946	0.444005	0.2965	0.0114522	0.00648066	-0.0340175	-0.29077	-0.386692	-0.362849	-0.384377	-0.355323
	298.5	0.78008	0.726655	0.653124	0.599882	0.609504	0.541659	0.376897	0.344396	0.236532	0.130869	0.109293	0.0569744	0.106158	-0.0108274	-0.0641612	0.029011		298.5	0.880656	0.87441	0.795067	0.7903	0.698754	0.616921	0.585836	0.448176	0.370999	0.371532	0.28024	0.273635	0.187752	0.226165	0.156772	0.178842		298.5	0.745168	0.610766	0.431103	0.289886	0.00386639	-0.00385676	-0.0447102	-0.298985	-0.394618	-0.368009	-0.397315	-0.361289
	298.6	0.777656	0.721225	0.657696	0.604532	0.618948	0.541424	0.386663	0.347314	0.243046	0.130148	0.114018	0.0626854	0.11549	-0.00501181	-0.0575891	0.040178		298.6	0.880727	0.868005	0.790227	0.791996	0.694558	0.601986	0.578824	0.440343	0.371927	0.372345	0.274955	0.272469	0.177597	0.219534	0.153726	0.181974		298.6	0.728458	0.600457	0.418538	0.282703	-0.00223113	-0.0147699	-0.0557763	-0.304347	-0.40334	-0.370713	-0.409374	-0.369646
	298.7	0.776042	0.719554	0.658642	0.610702	0.628117	0.540859	0.398251	0.34687	0.248928	0.130864	0.119307	0.071557	0.122435	-0.00138623	-0.0513275	0.0504114		298.7	0.879236	0.862464	0.787625	0.793766	0.692019	0.592169	0.571272	0.434004	0.376157	0.374884	0.266549	0.274441	0.167076	0.213374	0.150363	0.182707		298.7	0.711668	0.589495	0.402231	0.27489	-0.0115352	-0.0255864	-0.0712974	-0.311795	-0.413141	-0.373424	-0.422023	-0.37721
	298.8	0.777989	0.723633	0.665047	0.619756	0.642389	0.548144	0.415083	0.351668	0.26172	0.137373	0.131021	0.0852369	0.135226	0.00878167	-0.0421072	0.064787		298.8	0.876638	0.85419	0.782901	0.79186	0.686775	0.579519	0.564015	0.426169	0.380986	0.372364	0.256053	0.272722	0.156262	0.207463	0.14207	0.183013		298.8	0.696642	0.580473	0.387976	0.269046	-0.0215951	-0.0359769	-0.0837188	-0.320575	-0.422105	-0.375069	-0.432882	-0.383357
	298.9	0.780809	0.726308	0.669069	0.631281	0.660057	0.559316	0.433146	0.356806	0.276227	0.144556	0.141828	0.100021	0.146252	0.0206761	-0.0312082	0.0782472		298.9	0.875469	0.850217	0.783165	0.789832	0.681965	0.570534	0.5588	0.423217	0.389902	0.370955	0.247184	0.275769	0.146891	0.204713	0.138124	0.186639		298.9	0.685354	0.570273	0.375035	0.26039	-0.0290834	-0.0448422	-0.0968235	-0.333454	-0.431753	-0.373198	-0.44217	-0.387835
	299	0.78213	0.724602	0.672422	0.636753	0.676086	0.569168	0.447168	0.36041	0.290181	0.150524	0.150496	0.114235	0.153004	0.0274935	-0.0235436	0.0883544		299	0.875675	0.849986	0.784336	0.789161	0.679768	0.568181	0.555301	0.421649	0.398406	0.371295	0.239004	0.282338	0.141741	0.205652	0.138484	0.190942		299	0.675224	0.559554	0.362307	0.25272	-0.0377171	-0.0548828	-0.106511	-0.341084	-0.440087	-0.3705	-0.45074	-0.39306
	299.1	0.782383	0.719946	0.676891	0.643234	0.690539	0.576979	0.461335	0.364236	0.301954	0.155403	0.158226	0.127279	0.159147	0.0319857	-0.0153484	0.0957069		299.1	0.87304	0.848485	0.78726	0.787483	0.675764	0.568259	0.553559	0.420178	0.406131	0.371302	0.229719	0.288303	0.133498	0.205974	0.143023	0.19346		299.1	0.673414	0.550276	0.353012	0.24978	-0.0429874	-0.0583755	-0.114215	-0.344978	-0.442835	-0.365045	-0.451825	-0.392121
	299.2	0.780978	0.717601	0.679142	0.649639	0.703178	0.585386	0.473104	0.367845	0.312439	0.159848	0.164491	0.142941	0.165398	0.0402041	-0.00973088	0.0992175		299.2	0.872533	0.848112	0.793547	0.786489	0.671188	0.568467	0.553529	0.41693	0.415823	0.369791	0.221678	0.296305	0.12941	0.207262	0.149317	0.198286		299.2	0.672467	0.542229	0.34327	0.243185	-0.0500344	-0.0612879	-0.122346	-0.348787	-0.445996	-0.359541	-0.451214	-0.395414
	299.3	0.778193	0.712094	0.679561	0.650838	0.708139	0.590923	0.48083	0.367331	0.321281	0.159448	0.170176	0.15698	0.169083	0.0436518	-0.00641073	0.100491		299.3	0.873143	0.852223	0.805133	0.783995	0.669661	0.569976	0.556881	0.416942	0.429994	0.36904	0.217168	0.308245	0.127575	0.210114	0.15478	0.204539		299.3	0.672411	0.538513	0.33283	0.241074	-0.0531211	-0.0670632	-0.13127	-0.350026	-0.443809	-0.352772	-0.449624	-0.396053
	299.4	0.773594	0.703806	0.675647	0.649318	0.708202	0.594702	0.483098	0.364603	0.324255	0.159073	0.174944	0.167625	0.1696	0.0445184	-0.00511605	0.0981898		299.4	0.871091	0.854186	0.813571	0.777717	0.669457	0.573194	0.556894	0.416059	0.439284	0.36695	0.215808	0.319934	0.125741	0.212621	0.160986	0.206664		299.4	0.672306	0.532747	0.324256	0.237941	-0.0547779	-0.0726423	-0.14166	-0.351163	-0.435976	-0.346479	-0.442688	-0.395913
	299.5	0.76721	0.694725	0.674723	0.645332	0.707188	0.599232	0.484193	0.364149	0.331348	0.160551	0.178569	0.176995	0.170855	0.0452867	-0.00394506	0.0991059		299.5	0.868073	0.85798	0.820418	0.771327	0.669433	0.574206	0.557711	0.414671	0.447078	0.363082	0.21451	0.33224	0.125705	0.219805	0.164974	0.212213		299.5	0.673165	0.526017	0.321518	0.234844	-0.0551427	-0.0745639	-0.147625	-0.351193	-0.425782	-0.341878	-0.435112	-0.395561
	299.6	0.757824	0.680913	0.670052	0.638568	0.702114	0.600464	0.479306	0.359931	0.330868	0.15992	0.176899	0.181763	0.168739	0.0454268	-0.00510132	0.0969494		299.6	0.868975	0.861774	0.83363	0.768937	0.671914	0.579387	0.56105	0.41597	0.457124	0.360544	0.216982	0.344523	0.126941	0.227771	0.169255	0.220415		299.6	0.672107	0.52015	0.318827	0.228434	-0.0539336	-0.0738463	-0.151706	-0.348303	-0.416745	-0.338396	-0.428888	-0.393558
	299.7	0.746772	0.670265	0.661996	0.629301	0.693614	0.600293	0.475618	0.359309	0.328362	0.158058	0.173474	0.184679	0.165369	0.0450635	-0.00529532	0.0961775		299.7	0.865923	0.861888	0.839522	0.7614	0.673321	0.580441	0.561032	0.413916	0.46109	0.355744	0.217264	0.354069	0.125509	0.229778	0.172159	0.22276		299.7	0.673593	0.518882	0.320994	0.22825	-0.0520756	-0.072138	-0.154521	-0.341757	-0.404545	-0.333985	-0.419463	-0.391908
	299.8	0.73686	0.659126	0.655773	0.620282	0.685295	0.598463	0.474469	0.35795	0.32491	0.155264	0.17108	0.191098	0.164048	0.0437369	-0.00325896	0.0957854		299.8	0.86445	0.861526	0.846894	0.754267	0.675428	0.580966	0.56294	0.411662	0.46377	0.351581	0.21719	0.360515	0.127188	0.231364	0.176188	0.224944		299.8	0.675597	0.52156	0.323651	0.227702	-0.0488947	-0.0673385	-0.155955	-0.335061	-0.392333	-0.328716	-0.41022	-0.390687
	299.9	0.726575	0.648053	0.647755	0.61057	0.676779	0.59779	0.469867	0.359718	0.320296	0.152803	0.165192	0.195774	0.162699	0.0439813	-0.00401951	0.0971189		299.9	0.86396	0.859196	0.849434	0.745295	0.673789	0.579795	0.564003	0.410118	0.463361	0.346791	0.218048	0.365758	0.126347	0.230477	0.178649	0.224788		299.9	0.672023	0.524012	0.321968	0.226146	-0.0468342	-0.0642992	-0.158556	-0.332498	-0.380306	-0.327203	-0.405292	-0.390955
	300	0.720172	0.640381	0.638933	0.599777	0.668357	0.594826	0.463285	0.362817	0.315778	0.15114	0.162713	0.20026	0.162471	0.0400194	-0.00300585	0.0986969		300	0.860091	0.854034	0.849008	0.740362	0.670652	0.578084	0.564913	0.410087	0.462937	0.343866	0.217651	0.369183	0.128072	0.230612	0.179319	0.225447		300	0.667942	0.522541	0.319747	0.227106	-0.0452951	-0.0624515	-0.166107	-0.332728	-0.369515	-0.324746	-0.40146	-0.39175
	300.1	0.721304	0.633507	0.633185	0.593307	0.665017	0.596297	0.460685	0.372849	0.3176	0.1529	0.162653	0.205111	0.165188	0.0380132	-0.00028836	0.102499		300.1	0.860191	0.850843	0.846464	0.736794	0.669204	0.577165	0.563154	0.41444	0.462655	0.341432	0.222227	0.373251	0.131124	0.233299	0.185385	0.227462		300.1	0.664771	0.521183	0.316823	0.230436	-0.042824	-0.0597357	-0.170318	-0.332858	-0.359183	-0.323981	-0.401522	-0.393575
	300.2	0.723164	0.629035	0.6295	0.590032	0.664004	0.596404	0.460259	0.383973	0.324641	0.154974	0.162113	0.210297	0.168564	0.036802	0.00488084	0.106794		300.2	0.863539	0.849368	0.847113	0.735976	0.667857	0.576413	0.565211	0.420176	0.461996	0.342212	0.225765	0.376832	0.136274	0.23438	0.19287	0.232055		300.2	0.664096	0.521434	0.314534	0.231861	-0.0397888	-0.0573132	-0.173564	-0.330337	-0.349774	-0.319939	-0.400987	-0.394492
	300.3	0.725164	0.622583	0.623125	0.587513	0.661428	0.593109	0.45835	0.390883	0.329447	0.157478	0.161626	0.21517	0.171067	0.0394613	0.0101443	0.107089		300.3	0.867898	0.849371	0.849775	0.737638	0.669561	0.577298	0.570944	0.42529	0.461777	0.346171	0.231699	0.381509	0.1404	0.237485	0.202635	0.235425		300.3	0.668283	0.525564	0.313344	0.235957	-0.0295772	-0.0506698	-0.173046	-0.321032	-0.339829	-0.310417	-0.393836	-0.391388
	300.4	0.730502	0.618139	0.619952	0.58955	0.662634	0.59353	0.45994	0.399567	0.336808	0.160849	0.165261	0.223922	0.179141	0.0446076	0.0190096	0.109712		300.4	0.871648	0.850537	0.848796	0.740023	0.672017	0.575378	0.574956	0.431919	0.464394	0.347263	0.236048	0.386067	0.144744	0.240672	0.210447	0.234957		300.4	0.670526	0.525829	0.308807	0.238522	-0.022881	-0.0478349	-0.178403	-0.318354	-0.330258	-0.298334	-0.389821	-0.388286
	300.5	0.732736	0.614652	0.615408	0.585946	0.662875	0.59299	0.456794	0.400324	0.343602	0.163542	0.167937	0.232612	0.183943	0.0489312	0.0219951	0.11119		300.5	0.875288	0.848997	0.846419	0.741704	0.672029	0.572721	0.578622	0.437759	0.466048	0.345389	0.239336	0.387818	0.147969	0.243466	0.21644	0.228907		300.5	0.672209	0.524671	0.303515	0.241519	-0.0182522	-0.0464547	-0.182977	-0.316163	-0.322509	-0.285943	-0.381716	-0.384074
	300.6	0.734399	0.607672	0.611331	0.581627	0.66081	0.592907	0.451644	0.399578	0.350665	0.166921	0.16754	0.237253	0.186453	0.052698	0.0227158	0.110549		300.6	0.878757	0.852022	0.846151	0.746378	0.677138	0.571835	0.581293	0.446312	0.468649	0.34536	0.244979	0.391916	0.14984	0.249678	0.222618	0.227363		300.6	0.674446	0.518507	0.297277	0.243263	-0.0142367	-0.0471706	-0.190747	-0.318947	-0.316765	-0.275969	-0.375247	-0.381199
	300.7	0.73698	0.60294	0.609481	0.578188	0.658728	0.592952	0.449287	0.400386	0.356539	0.171094	0.170385	0.241127	0.18897	0.0558428	0.0222247	0.109649		300.7	0.881789	0.853759	0.843929	0.749048	0.680245	0.572839	0.583169	0.454772	0.471037	0.347792	0.252906	0.394901	0.154	0.257695	0.229478	0.224285		300.7	0.682186	0.514947	0.291625	0.244665	-0.00714545	-0.0462778	-0.197337	-0.316735	-0.309009	-0.266474	-0.363257	-0.371245
	300.8	0.738675	0.600383	0.608025	0.577773	0.654042	0.595156	0.450633	0.403778	0.359948	0.177222	0.17573	0.246644	0.190544	0.0620556	0.0247776	0.107117		300.8	0.884249	0.856217	0.839641	0.745573	0.681651	0.575314	0.584769	0.459131	0.473123	0.345617	0.259684	0.397156	0.157982	0.263275	0.235562	0.223194		300.8	0.688649	0.510838	0.29005	0.242615	0.000797507	-0.0431346	-0.201342	-0.313447	-0.301148	-0.257255	-0.352417	-0.36053
	300.9	0.739253	0.600653	0.60646	0.579383	0.651034	0.599283	0.451823	0.403959	0.361589	0.183477	0.178677	0.251655	0.193337	0.0711342	0.0263943	0.107272		300.9	0.883929	0.857053	0.834646	0.739783	0.680512	0.578619	0.585188	0.463485	0.473585	0.342371	0.260839	0.395163	0.160014	0.263599	0.237209	0.219796		300.9	0.689741	0.504119	0.287331	0.233343	0.00545067	-0.0429069	-0.207286	-0.3102	-0.295179	-0.250983	-0.339895	-0.353899
	301	0.733133	0.597534	0.602598	0.577668	0.645035	0.599595	0.454613	0.401165	0.359407	0.187678	0.180254	0.254127	0.193331	0.0790485	0.0266253	0.106811		301	0.880097	0.853431	0.828401	0.735585	0.679816	0.580756	0.582748	0.463719	0.4709	0.335407	0.260067	0.388534	0.162445	0.264704	0.235613	0.211331		301	0.693913	0.497005	0.288394	0.225791	0.0133756	-0.0394059	-0.207921	-0.305075	-0.29108	-0.241596	-0.327435	-0.345933
	301.1	0.726509	0.594978	0.599892	0.571053	0.637577	0.598828	0.454586	0.395071	0.355049	0.191071	0.180244	0.254441	0.194714	0.0848885	0.0222196	0.105599		301.1	0.87327	0.851302	0.821756	0.734209	0.680155	0.58421	0.584652	0.46683	0.469137	0.327683	0.262442	0.380766	0.167934	0.26965	0.237999	0.205101		301.1	0.69579	0.488167	0.285953	0.216825	0.0156477	-0.0387383	-0.211702	-0.307242	-0.290669	-0.240423	-0.318292	-0.340861
	301.2	0.717665	0.589367	0.598603	0.562691	0.627609	0.598037	0.451632	0.390094	0.351705	0.191983	0.179675	0.253413	0.195281	0.0899907	0.0195982	0.10426		301.2	0.86343	0.848106	0.813618	0.731146	0.680019	0.58513	0.585851	0.465077	0.462864	0.317996	0.266819	0.373113	0.171838	0.273459	0.238207	0.199418		301.2	0.694332	0.479461	0.284432	0.208679	0.0145937	-0.0391353	-0.213088	-0.309451	-0.291873	-0.242391	-0.314507	-0.340636
	301.3	0.709243	0.58334	0.595269	0.553702	0.614118	0.593539	0.448557	0.384406	0.342286	0.192496	0.174511	0.250085	0.190476	0.0929505	0.0192756	0.101306		301.3	0.852071	0.844627	0.805776	0.729282	0.679477	0.586843	0.584776	0.460086	0.453791	0.309358	0.270994	0.363771	0.176045	0.271108	0.237682	0.194552		301.3	0.695867	0.472625	0.284336	0.199326	0.0189489	-0.0344598	-0.213732	-0.308687	-0.288716	-0.243348	-0.311462	-0.336619
	301.4	0.698855	0.57651	0.593085	0.544984	0.598116	0.58565	0.447401	0.380227	0.331356	0.190641	0.168781	0.245902	0.186793	0.093782	0.0183544	0.0977349		301.4	0.837391	0.836568	0.794546	0.724648	0.677193	0.585971	0.581882	0.4521	0.441458	0.298131	0.270836	0.350275	0.177724	0.264134	0.237756	0.18835		301.4	0.695409	0.466302	0.280182	0.191112	0.0211296	-0.0317921	-0.213919	-0.306339	-0.283455	-0.246623	-0.3105	-0.334574
	301.5	0.690844	0.573708	0.588015	0.541256	0.585059	0.575608	0.447415	0.378526	0.320604	0.192402	0.164848	0.242862	0.186382	0.0983424	0.0222077	0.0969087		301.5	0.821163	0.825581	0.779407	0.715524	0.671423	0.578771	0.577659	0.441725	0.42902	0.287107	0.270146	0.338669	0.176591	0.254633	0.236126	0.180353		301.5	0.692758	0.45736	0.274301	0.182073	0.0225968	-0.0305286	-0.217251	-0.30875	-0.280525	-0.253745	-0.309601	-0.337794
	301.6	0.684612	0.570882	0.581166	0.536279	0.572228	0.565745	0.442987	0.373339	0.312053	0.193518	0.159223	0.240335	0.1846	0.102996	0.0234751	0.0960119		301.6	0.807648	0.815796	0.76691	0.708612	0.667594	0.571003	0.571516	0.435753	0.419429	0.275155	0.269899	0.329882	0.17886	0.246861	0.234665	0.17441		301.6	0.684381	0.446735	0.268027	0.173944	0.0193566	-0.0327184	-0.220735	-0.310784	-0.278457	-0.260941	-0.310628	-0.344698
	301.7	0.678349	0.564615	0.571039	0.529617	0.559905	0.55337	0.438234	0.366988	0.305456	0.196048	0.155108	0.234714	0.182016	0.102436	0.0250506	0.0973385		301.7	0.795182	0.804023	0.753856	0.701852	0.663507	0.56298	0.566001	0.431355	0.409906	0.265711	0.270972	0.320945	0.179241	0.242216	0.231597	0.166416		301.7	0.678258	0.436662	0.262116	0.171153	0.0157722	-0.0381597	-0.222856	-0.311765	-0.274074	-0.268613	-0.311018	-0.350387
	301.8	0.671603	0.557744	0.560355	0.523387	0.54702	0.543108	0.430272	0.360595	0.296013	0.199771	0.147735	0.226282	0.17605	0.0987381	0.0256624	0.0944731		301.8	0.780676	0.789856	0.740632	0.698824	0.65685	0.553264	0.55719	0.427914	0.395759	0.258315	0.272641	0.314244	0.178829	0.23806	0.230734	0.161692		301.8	0.674403	0.423996	0.257114	0.164	0.00865355	-0.0395892	-0.224315	-0.316265	-0.273298	-0.27753	-0.309487	-0.357511
	301.9	0.668497	0.553708	0.550934	0.521399	0.536968	0.534206	0.426506	0.3582	0.291319	0.20587	0.143553	0.224854	0.170798	0.0968602	0.0302269	0.0970781		301.9	0.765662	0.777802	0.72713	0.694163	0.647009	0.541164	0.54765	0.422154	0.383216	0.252749	0.270962	0.305261	0.17633	0.23591	0.22735	0.155816		301.9	0.669256	0.411692	0.250603	0.155565	0.000641539	-0.0437036	-0.227253	-0.322906	-0.276626	-0.287476	-0.3122	-0.364818
	302	0.664979	0.550267	0.540893	0.518863	0.529662	0.525113	0.424526	0.357075	0.283073	0.210436	0.139871	0.222661	0.164931	0.0924994	0.0355932	0.0977013		302	0.751344	0.76613	0.711534	0.686985	0.636931	0.526918	0.538099	0.417787	0.369759	0.248016	0.267644	0.294823	0.173196	0.227628	0.22526	0.148307		302	0.666109	0.39873	0.242715	0.146944	-0.00712328	-0.0485402	-0.22907	-0.327963	-0.27872	-0.29332	-0.313183	-0.368026
	302.1	0.662415	0.548221	0.5325	0.514498	0.523207	0.517979	0.424666	0.3568	0.277003	0.214654	0.134782	0.221406	0.159654	0.084547	0.03767	0.0982062		302.1	0.738172	0.754964	0.696006	0.681894	0.627916	0.512305	0.532042	0.415319	0.354045	0.247672	0.265878	0.287319	0.17349	0.223923	0.228793	0.143624		302.1	0.659166	0.383683	0.233954	0.135508	-0.0185382	-0.056924	-0.235801	-0.339848	-0.283329	-0.303362	-0.315485	-0.37644
	302.2	0.656807	0.54362	0.52797	0.509809	0.518141	0.510398	0.420992	0.35554	0.272655	0.219395	0.13129	0.219648	0.155567	0.0743162	0.038316	0.100674		302.2	0.726299	0.745268	0.681874	0.676683	0.618212	0.500108	0.528009	0.414758	0.343799	0.247727	0.265003	0.280855	0.175381	0.225809	0.231508	0.142926		302.2	0.65325	0.371441	0.224025	0.126638	-0.0291226	-0.0650872	-0.240851	-0.352423	-0.288319	-0.310125	-0.316459	-0.38002
	302.3	0.64841	0.538481	0.524782	0.504884	0.512561	0.504089	0.415975	0.354617	0.268945	0.225886	0.128479	0.217	0.15148	0.0666183	0.0376153	0.10516		302.3	0.714162	0.738822	0.668323	0.675649	0.60781	0.490622	0.524549	0.417196	0.335804	0.251068	0.267068	0.276318	0.178691	0.230902	0.233065	0.145449		302.3	0.648205	0.361334	0.21591	0.121551	-0.0394439	-0.0717793	-0.243817	-0.360791	-0.291844	-0.315147	-0.313309	-0.37962
	302.4	0.638873	0.532419	0.523467	0.500239	0.507213	0.499149	0.412618	0.353585	0.268222	0.23091	0.130921	0.21385	0.14858	0.0581007	0.0388711	0.108267		302.4	0.701101	0.735958	0.661723	0.677255	0.602433	0.482931	0.521367	0.421377	0.329124	0.256076	0.270141	0.270945	0.186216	0.238326	0.235655	0.15093		302.4	0.644115	0.350952	0.210916	0.116231	-0.051648	-0.0775035	-0.247033	-0.369917	-0.297575	-0.316804	-0.31026	-0.379476
	302.5	0.625443	0.523596	0.52273	0.492523	0.501977	0.496013	0.406572	0.353564	0.266258	0.232834	0.129985	0.205847	0.142893	0.0489663	0.0396356	0.109115		302.5	0.691305	0.735793	0.655579	0.679945	0.597325	0.477409	0.521097	0.424677	0.322974	0.259526	0.275598	0.266166	0.191554	0.243336	0.239597	0.158098		302.5	0.641191	0.34491	0.206324	0.109986	-0.0626892	-0.0772688	-0.246723	-0.37698	-0.302377	-0.316125	-0.306808	-0.376843
	302.6	0.61219	0.517013	0.521611	0.485978	0.495279	0.491618	0.403119	0.353107	0.261963	0.235402	0.13036	0.201165	0.13827	0.0457392	0.0441645	0.114363		302.6	0.681819	0.733318	0.650335	0.682912	0.593382	0.474237	0.52219	0.426544	0.318835	0.263528	0.281194	0.263121	0.198474	0.244652	0.242531	0.162519		302.6	0.634139	0.338995	0.203258	0.0995842	-0.0754567	-0.0784484	-0.249519	-0.382595	-0.309517	-0.314783	-0.303106	-0.373572
	302.7	0.595672	0.507462	0.518305	0.47786	0.486441	0.487464	0.399851	0.352418	0.255857	0.238216	0.131531	0.193969	0.135928	0.0452584	0.0464772	0.118497		302.7	0.671515	0.728857	0.644005	0.684333	0.589522	0.470701	0.522519	0.427596	0.315795	0.262792	0.287112	0.25881	0.202385	0.244869	0.245319	0.16605		302.7	0.622914	0.330354	0.1967	0.0915725	-0.0885283	-0.0808299	-0.251821	-0.386954	-0.315662	-0.314392	-0.300486	-0.373291
	302.8	0.577756	0.496884	0.514579	0.467406	0.474554	0.482134	0.394518	0.348805	0.249875	0.236603	0.130415	0.183056	0.132014	0.0391958	0.0444111	0.120225		302.8	0.660442	0.723598	0.638134	0.684368	0.584883	0.468494	0.517775	0.4278	0.314867	0.261343	0.292765	0.253509	0.207196	0.242965	0.246471	0.171655		302.8	0.608487	0.322572	0.190322	0.0862282	-0.10421	-0.0859787	-0.256265	-0.394039	-0.32121	-0.317173	-0.301343	-0.375366
	302.9	0.555038	0.490549	0.507955	0.45351	0.459233	0.474527	0.386164	0.342972	0.243347	0.235912	0.126436	0.171368	0.124416	0.0349561	0.0409376	0.118377		302.9	0.651506	0.716977	0.636914	0.682772	0.5793	0.47204	0.514843	0.425791	0.313779	0.260881	0.298391	0.248925	0.211281	0.241153	0.246573	0.180236		302.9	0.596364	0.316656	0.185554	0.0799495	-0.119234	-0.0933773	-0.258414	-0.396082	-0.325757	-0.3196	-0.302037	-0.377575
	303	0.539076	0.487216	0.504517	0.446094	0.450112	0.471268	0.382979	0.341792	0.241453	0.241109	0.1282	0.163323	0.123376	0.0362017	0.0449645	0.119431		303	0.644565	0.709667	0.636002	0.682349	0.573401	0.477522	0.512787	0.423396	0.315792	0.26315	0.304106	0.24701	0.215272	0.238465	0.247975	0.19217		303	0.583914	0.310835	0.185229	0.0742728	-0.132746	-0.0979561	-0.25983	-0.393109	-0.332072	-0.321837	-0.30487	-0.37772
	303.1	0.526742	0.486445	0.499517	0.441053	0.443114	0.467421	0.381218	0.340354	0.241632	0.245605	0.132066	0.157469	0.121305	0.0404464	0.0496829	0.118744		303.1	0.636042	0.698954	0.634855	0.678587	0.564589	0.482225	0.509951	0.418695	0.317942	0.261872	0.307686	0.240488	0.221267	0.232757	0.249352	0.198432		303.1	0.569855	0.305659	0.18509	0.0659941	-0.143627	-0.0995256	-0.26044	-0.385811	-0.335851	-0.322954	-0.30719	-0.379752
	303.2	0.51419	0.481539	0.489963	0.434185	0.43433	0.460518	0.375594	0.335048	0.238262	0.246887	0.131129	0.151397	0.116523	0.0444302	0.0545586	0.116619		303.2	0.630642	0.688317	0.633252	0.67601	0.55745	0.484688	0.505372	0.41248	0.319797	0.2571	0.308112	0.236375	0.224594	0.224783	0.250011	0.204662		303.2	0.553814	0.296934	0.185609	0.056918	-0.154921	-0.103151	-0.261146	-0.379527	-0.340048	-0.324915	-0.313261	-0.384703
	303.3	0.499264	0.475689	0.479527	0.421888	0.425892	0.448555	0.369256	0.325986	0.232526	0.245002	0.125367	0.145807	0.112122	0.0460841	0.0561974	0.113028		303.3	0.623625	0.677765	0.630854	0.673144	0.550956	0.484512	0.50044	0.407095	0.321231	0.252809	0.306445	0.232513	0.226164	0.217402	0.249511	0.208314		303.3	0.536339	0.285285	0.180425	0.0473878	-0.168644	-0.112608	-0.26474	-0.373226	-0.347882	-0.334223	-0.31937	-0.391547
	303.4	0.485128	0.469709	0.469232	0.409952	0.420826	0.434385	0.364188	0.317439	0.226467	0.242722	0.122334	0.14197	0.107868	0.047168	0.0585275	0.110451		303.4	0.616457	0.666873	0.628405	0.668302	0.544734	0.481676	0.493494	0.399754	0.324104	0.247379	0.30548	0.22969	0.227764	0.214761	0.250517	0.21298		303.4	0.524943	0.278277	0.17929	0.0452292	-0.179047	-0.12172	-0.264411	-0.367713	-0.351099	-0.338817	-0.323319	-0.392205
	303.5	0.473294	0.464707	0.457797	0.394464	0.416318	0.421673	0.355484	0.310404	0.219632	0.238494	0.119911	0.13693	0.100783	0.0462067	0.0617782	0.107458		303.5	0.60693	0.656714	0.624463	0.661506	0.536195	0.479716	0.486987	0.391219	0.32487	0.244519	0.303164	0.228105	0.227392	0.211455	0.25042	0.218458		303.5	0.50682	0.26669	0.167812	0.0385917	-0.194454	-0.136099	-0.269996	-0.369934	-0.356818	-0.348383	-0.331539	-0.394431
	303.6	0.465584	0.459393	0.447187	0.383486	0.41271	0.412401	0.350256	0.308057	0.213175	0.235638	0.120034	0.135611	0.0937018	0.046815	0.070595	0.106804		303.6	0.599389	0.647211	0.619911	0.650721	0.528156	0.479303	0.479745	0.383955	0.324221	0.243264	0.300227	0.228842	0.229157	0.208348	0.248126	0.222732		303.6	0.490805	0.258633	0.160426	0.0325314	-0.206564	-0.145344	-0.270907	-0.366618	-0.357037	-0.351304	-0.336525	-0.392163
	303.7	0.462048	0.455453	0.437212	0.376259	0.414	0.405349	0.347043	0.310455	0.207953	0.236439	0.123051	0.134973	0.0895664	0.0488619	0.0795556	0.11011		303.7	0.591136	0.640738	0.616997	0.639028	0.520092	0.480112	0.472834	0.381695	0.324913	0.243922	0.299326	0.23056	0.228824	0.207067	0.247847	0.228841		303.7	0.480232	0.25218	0.154839	0.0285768	-0.212164	-0.152129	-0.268088	-0.363083	-0.354031	-0.351969	-0.334098	-0.387009
	303.8	0.456627	0.445621	0.426296	0.367521	0.413472	0.393703	0.338877	0.308984	0.205376	0.231983	0.125287	0.132878	0.0860124	0.0467836	0.0854478	0.113515		303.8	0.582565	0.631948	0.61166	0.626453	0.510744	0.476434	0.463272	0.380972	0.322872	0.241959	0.295649	0.232703	0.226738	0.205636	0.24736	0.230233		303.8	0.466413	0.247422	0.149864	0.0245821	-0.217766	-0.163421	-0.26662	-0.358954	-0.351889	-0.352975	-0.334566	-0.386447
	303.9	0.449798	0.434747	0.412989	0.356309	0.410264	0.381777	0.329123	0.305719	0.199082	0.223743	0.127241	0.130013	0.0805199	0.0423381	0.0891078	0.115773		303.9	0.577487	0.629284	0.609616	0.618053	0.504728	0.475453	0.45472	0.382892	0.322413	0.244754	0.29779	0.239542	0.230087	0.208835	0.247853	0.236927		303.9	0.455813	0.243251	0.147711	0.0202994	-0.224628	-0.172691	-0.26461	-0.355097	-0.350453	-0.352399	-0.331175	-0.384066
	304	0.441534	0.423706	0.403179	0.343545	0.403601	0.372046	0.320937	0.301986	0.193707	0.213659	0.128546	0.126878	0.0781982	0.0369963	0.0897058	0.119323		304	0.573563	0.628008	0.610494	0.612743	0.500182	0.477423	0.445361	0.384299	0.323883	0.248113	0.300835	0.245855	0.231308	0.21211	0.250454	0.245463		304	0.447664	0.240868	0.14471	0.0161931	-0.23269	-0.180707	-0.260824	-0.352802	-0.347	-0.348617	-0.330817	-0.378262
	304.1	0.432819	0.415149	0.392242	0.332769	0.397759	0.363886	0.31516	0.301539	0.188524	0.20523	0.130055	0.124892	0.0765225	0.0310692	0.0914878	0.124497		304.1	0.567551	0.620079	0.609078	0.603961	0.494808	0.479517	0.436128	0.384092	0.321032	0.253194	0.302573	0.247917	0.231757	0.213033	0.247821	0.252004		304.1	0.443456	0.242769	0.142124	0.0115056	-0.236381	-0.187527	-0.256176	-0.349337	-0.341845	-0.342	-0.328685	-0.368794
	304.2	0.423548	0.408447	0.384594	0.323333	0.389187	0.355081	0.307227	0.299608	0.182318	0.197453	0.130052	0.122187	0.0758507	0.0278486	0.0911404	0.128195		304.2	0.562973	0.612678	0.609538	0.594757	0.490505	0.481099	0.427468	0.387133	0.318412	0.259764	0.304465	0.248702	0.232956	0.211774	0.247237	0.260601		304.2	0.438033	0.244869	0.13889	0.00520108	-0.238512	-0.190808	-0.252577	-0.345248	-0.337633	-0.335946	-0.32567	-0.361867
	304.3	0.414678	0.402666	0.376362	0.314318	0.381962	0.342824	0.300257	0.294904	0.176497	0.190239	0.129559	0.1208	0.0769515	0.0261178	0.0876676	0.132157		304.3	0.5604	0.605266	0.606661	0.581795	0.48511	0.481593	0.419809	0.388267	0.316929	0.261465	0.303433	0.244572	0.231372	0.207793	0.244743	0.264694		304.3	0.433503	0.245519	0.136017	-0.00218759	-0.241314	-0.196371	-0.249787	-0.337699	-0.333823	-0.328747	-0.325857	-0.355394
	304.4	0.402141	0.394176	0.368505	0.302268	0.372506	0.330956	0.292052	0.287861	0.169997	0.181648	0.126464	0.115229	0.0787932	0.0248995	0.0813907	0.131974		304.4	0.562128	0.600724	0.609573	0.575716	0.485523	0.484008	0.415113	0.39308	0.320138	0.264865	0.304617	0.246551	0.232987	0.207362	0.2475	0.270297		304.4	0.431357	0.247273	0.138052	-0.00533459	-0.24308	-0.198569	-0.244217	-0.329002	-0.331543	-0.320708	-0.323182	-0.348596
	304.5	0.388593	0.385418	0.361911	0.290776	0.362347	0.318486	0.281568	0.279932	0.16526	0.171794	0.123867	0.111124	0.0810438	0.0257514	0.0744112	0.131042		304.5	0.565017	0.595992	0.612726	0.573052	0.483862	0.488451	0.410706	0.395848	0.325598	0.269868	0.306889	0.249768	0.237174	0.209635	0.252329	0.278172		304.5	0.428964	0.253874	0.140917	-0.00673993	-0.239975	-0.200323	-0.238404	-0.316506	-0.326532	-0.311175	-0.319961	-0.341887
	304.6	0.373049	0.377635	0.353481	0.281493	0.350208	0.303801	0.270468	0.269374	0.158829	0.160207	0.121808	0.105309	0.0821248	0.0281738	0.0679021	0.127142		304.6	0.565216	0.589631	0.613199	0.567334	0.478255	0.489242	0.405142	0.393592	0.328982	0.26783	0.307514	0.248731	0.236366	0.208911	0.251361	0.280039		304.6	0.424943	0.257757	0.139307	-0.00935768	-0.240138	-0.202512	-0.234592	-0.306032	-0.321858	-0.303041	-0.318735	-0.336773
	304.7	0.358725	0.368626	0.341622	0.272733	0.337123	0.289272	0.259113	0.258025	0.149721	0.148629	0.117519	0.0955144	0.0796493	0.0328834	0.0603618	0.119059		304.7	0.562604	0.584232	0.612347	0.561351	0.472628	0.487826	0.397932	0.390856	0.33227	0.265468	0.309791	0.248424	0.235285	0.208885	0.249624	0.279533		304.7	0.414292	0.251572	0.131473	-0.0196217	-0.244306	-0.210918	-0.234369	-0.302984	-0.32362	-0.2995	-0.323333	-0.337683
	304.8	0.345841	0.357781	0.327498	0.265117	0.324987	0.271952	0.246474	0.247121	0.139337	0.139665	0.113271	0.0843247	0.0768257	0.0371895	0.0540882	0.107639		304.8	0.557478	0.574127	0.607495	0.552584	0.465382	0.481098	0.390041	0.381574	0.332048	0.259475	0.308269	0.245366	0.229409	0.204297	0.243325	0.272376		304.8	0.402714	0.245571	0.126479	-0.029926	-0.247353	-0.220944	-0.23562	-0.300408	-0.327443	-0.298351	-0.327915	-0.338681
	304.9	0.335645	0.346414	0.31373	0.258275	0.312751	0.253377	0.232892	0.235308	0.129521	0.133714	0.107657	0.0743107	0.0726468	0.0418329	0.0495734	0.0950443		304.9	0.548371	0.564648	0.596274	0.538958	0.454896	0.471873	0.382806	0.369883	0.329153	0.248886	0.304466	0.242619	0.219522	0.195981	0.235093	0.261855		304.9	0.39405	0.24383	0.125135	-0.0382639	-0.245786	-0.227221	-0.233111	-0.294991	-0.329021	-0.298338	-0.326918	-0.337277
	305	0.331822	0.333033	0.301608	0.255105	0.298841	0.236983	0.224062	0.22505	0.121659	0.131342	0.105756	0.0694786	0.0715128	0.0488299	0.0463944	0.0843574		305	0.540671	0.555014	0.586299	0.525902	0.445054	0.4634	0.374442	0.359748	0.325954	0.239079	0.302078	0.239169	0.21127	0.189907	0.22757	0.251418		305	0.38548	0.238743	0.125071	-0.045895	-0.246895	-0.23672	-0.228496	-0.291952	-0.333558	-0.299825	-0.329062	-0.339078
	305.1	0.327176	0.321171	0.291022	0.25173	0.28771	0.223564	0.216013	0.214967	0.115149	0.128131	0.102928	0.0655101	0.0701212	0.0522276	0.0436434	0.0703144		305.1	0.530203	0.547253	0.57622	0.513304	0.435049	0.453858	0.364322	0.346479	0.321001	0.22641	0.299935	0.236178	0.202064	0.183711	0.219119	0.245036		305.1	0.37763	0.2316	0.123261	-0.0512446	-0.247423	-0.247676	-0.225782	-0.291533	-0.336871	-0.303688	-0.33258	-0.342728
	305.2	0.326278	0.311429	0.281932	0.248629	0.277562	0.212173	0.207887	0.205012	0.107781	0.123615	0.0990023	0.0642299	0.067821	0.0556814	0.0440648	0.0559433		305.2	0.519446	0.541294	0.565156	0.500942	0.425713	0.446533	0.353072	0.335336	0.315411	0.216781	0.298247	0.234438	0.195712	0.17819	0.209843	0.240106		305.2	0.371841	0.226299	0.122471	-0.0568406	-0.24552	-0.256896	-0.22274	-0.291243	-0.33898	-0.307987	-0.335362	-0.342371
	305.3	0.322135	0.302101	0.270273	0.244076	0.268782	0.200985	0.197813	0.194877	0.0965936	0.119738	0.0963474	0.0639041	0.0644263	0.059442	0.0455685	0.0427466		305.3	0.509076	0.535043	0.557082	0.48749	0.417455	0.439739	0.344308	0.325302	0.308692	0.20782	0.292966	0.233262	0.187918	0.174007	0.201269	0.233672		305.3	0.361652	0.21411	0.114981	-0.0676041	-0.248992	-0.266936	-0.221161	-0.29586	-0.343872	-0.315012	-0.337427	-0.348145
	305.4	0.320551	0.288649	0.256189	0.238479	0.260299	0.189605	0.186138	0.182465	0.0839829	0.115059	0.0916106	0.0623356	0.0606021	0.0629594	0.046175	0.0312452		305.4	0.49932	0.528159	0.544365	0.474752	0.413673	0.429729	0.337161	0.316937	0.299986	0.19932	0.287358	0.231369	0.178911	0.169495	0.192012	0.227377		305.4	0.352709	0.203995	0.108115	-0.0764792	-0.251539	-0.271754	-0.217238	-0.302469	-0.349786	-0.321039	-0.338112	-0.34904
	305.5	0.316106	0.269524	0.240342	0.226657	0.24628	0.175068	0.173962	0.169353	0.0672333	0.107496	0.0838288	0.0599612	0.0544843	0.061757	0.0445145	0.0187069		305.5	0.490792	0.520865	0.534738	0.462558	0.411833	0.419332	0.329629	0.307925	0.289516	0.191962	0.280212	0.227121	0.170358	0.16495	0.184082	0.218974		305.5	0.348265	0.194143	0.0984176	-0.0841245	-0.253673	-0.273685	-0.214556	-0.31023	-0.353147	-0.327279	-0.335482	-0.347653
	305.6	0.308837	0.252082	0.224452	0.211511	0.231514	0.163046	0.164833	0.156898	0.0506772	0.0989876	0.0726283	0.0588823	0.0507166	0.0591291	0.0414232	0.0076092		305.6	0.485687	0.515566	0.525643	0.450345	0.411125	0.409745	0.324812	0.301794	0.276991	0.184929	0.271718	0.223772	0.163265	0.16338	0.177915	0.213399		305.6	0.347215	0.187591	0.0900803	-0.0918454	-0.255351	-0.277058	-0.210618	-0.319116	-0.354665	-0.330888	-0.332912	-0.347952
	305.7	0.296256	0.235756	0.209485	0.196063	0.21704	0.154014	0.155364	0.143713	0.0341051	0.0907886	0.0616441	0.0590968	0.0459999	0.0543259	0.035421	-0.00288591		305.7	0.478894	0.510683	0.520149	0.441117	0.411173	0.403314	0.322054	0.297847	0.26312	0.180322	0.263252	0.218885	0.156735	0.164062	0.172606	0.211325		305.7	0.34569	0.179526	0.0795416	-0.10019	-0.260255	-0.279191	-0.20741	-0.329767	-0.356867	-0.333757	-0.332296	-0.347735
	305.8	0.285438	0.220605	0.193913	0.185315	0.204753	0.147974	0.146041	0.132596	0.0203999	0.0821488	0.0546605	0.0587384	0.0422851	0.0496395	0.0321565	-0.0121688		305.8	0.47211	0.505084	0.516267	0.435126	0.408891	0.397264	0.320573	0.29497	0.252138	0.17987	0.255472	0.215634	0.15378	0.166651	0.168706	0.210166		305.8	0.34255	0.173376	0.0706935	-0.109524	-0.263714	-0.277192	-0.203179	-0.337205	-0.355175	-0.333032	-0.332789	-0.345027
	305.9	0.271736	0.203921	0.177708	0.171731	0.189088	0.139066	0.13248	0.123058	0.00800106	0.0731768	0.0465619	0.0538742	0.0369628	0.0439035	0.0260245	-0.0236226		305.9	0.46391	0.502021	0.510273	0.43208	0.40722	0.39295	0.321078	0.293393	0.241808	0.180707	0.249336	0.214308	0.151401	0.167654	0.166432	0.209215		305.9	0.341093	0.16699	0.0589477	-0.121368	-0.269351	-0.272694	-0.200873	-0.343322	-0.353718	-0.333358	-0.335446	-0.341995
	306	0.259964	0.18691	0.161817	0.165739	0.175285	0.131903	0.120636	0.116031	-0.00234108	0.0684057	0.0377233	0.0480039	0.0378377	0.0385255	0.0205626	-0.0314084		306	0.458444	0.498899	0.504076	0.429246	0.406188	0.387442	0.318723	0.296237	0.230341	0.18207	0.24207	0.2097	0.14966	0.168682	0.162274	0.210843		306	0.341173	0.16197	0.051674	-0.131675	-0.272703	-0.266154	-0.199929	-0.346474	-0.352527	-0.330916	-0.338878	-0.341576
	306.1	0.248275	0.174453	0.147093	0.158508	0.164439	0.123756	0.108224	0.109889	-0.00734144	0.0632002	0.0299697	0.0426313	0.0426533	0.0353642	0.0137198	-0.0333186		306.1	0.451032	0.492427	0.49654	0.429226	0.403797	0.377257	0.313475	0.295915	0.216272	0.180786	0.233747	0.202984	0.143082	0.166002	0.158658	0.21341		306.1	0.339013	0.157237	0.0426323	-0.142783	-0.279285	-0.266314	-0.202031	-0.350271	-0.354148	-0.331945	-0.345409	-0.341087
	306.2	0.236852	0.158275	0.133245	0.150004	0.150396	0.113829	0.0972777	0.101396	-0.0135294	0.0550101	0.0200049	0.0367015	0.0446451	0.03078	0.00557912	-0.0392216		306.2	0.445041	0.483264	0.485214	0.429407	0.399271	0.36543	0.307987	0.293188	0.201546	0.175381	0.223978	0.191334	0.139966	0.161644	0.152895	0.213252		306.2	0.33438	0.152064	0.0353145	-0.156135	-0.287367	-0.267341	-0.205311	-0.352271	-0.356098	-0.331848	-0.352756	-0.341173
	306.3	0.230535	0.151545	0.12548	0.145997	0.143162	0.110614	0.0929864	0.0997996	-0.0162379	0.0518379	0.0168332	0.0328401	0.0507656	0.031055	0.000463016	-0.0393459		306.3	0.438018	0.474363	0.47759	0.432025	0.39522	0.35876	0.304255	0.293064	0.190192	0.174381	0.217044	0.182819	0.138756	0.15822	0.148443	0.219013		306.3	0.332267	0.145395	0.0290631	-0.166359	-0.297316	-0.270806	-0.208784	-0.357836	-0.360754	-0.33264	-0.36047	-0.339523
	306.4	0.225774	0.149069	0.122867	0.14646	0.139809	0.10836	0.0881744	0.100507	-0.012161	0.0538506	0.0152767	0.0311372	0.0607745	0.0344961	-0.00148767	-0.03843		306.4	0.429434	0.461229	0.466106	0.431418	0.387822	0.35219	0.297311	0.290919	0.178994	0.169207	0.209442	0.171546	0.13179	0.155012	0.142047	0.220986		306.4	0.327953	0.141174	0.0230809	-0.172129	-0.304417	-0.272026	-0.211455	-0.359192	-0.36371	-0.33319	-0.36744	-0.338179
	306.5	0.222011	0.147537	0.119659	0.146909	0.138057	0.105991	0.0816572	0.0992437	-0.0100998	0.0551077	0.0126204	0.0280348	0.0657757	0.0378036	-0.00191638	-0.039165		306.5	0.417169	0.445749	0.450766	0.429777	0.375714	0.34499	0.291747	0.287045	0.165495	0.164753	0.201379	0.157715	0.126296	0.150998	0.134538	0.218357		306.5	0.319224	0.134196	0.014959	-0.178002	-0.310337	-0.274905	-0.215619	-0.361516	-0.371785	-0.337784	-0.374807	-0.338236
	306.6	0.219485	0.1478	0.120579	0.145933	0.137111	0.10328	0.0765921	0.0976854	-0.00688434	0.0566448	0.0114228	0.0231677	0.0707787	0.0412517	-0.00310503	-0.0400462		306.6	0.407157	0.434216	0.433971	0.429581	0.364234	0.338617	0.284592	0.281744	0.153037	0.160955	0.198023	0.147286	0.118236	0.148301	0.130012	0.21576		306.6	0.307978	0.1251	0.00609407	-0.181936	-0.316962	-0.278711	-0.222551	-0.367021	-0.380036	-0.345763	-0.383788	-0.344343
	306.7	0.219522	0.150242	0.123115	0.147529	0.140644	0.106425	0.076046	0.0983542	0.000265925	0.0574643	0.0113905	0.0213039	0.0760913	0.0486266	-0.000152919	-0.0363406		306.7	0.395794	0.422222	0.414796	0.427549	0.351684	0.334205	0.274386	0.272801	0.140534	0.155292	0.192925	0.137538	0.107999	0.143795	0.123776	0.210917		306.7	0.293119	0.114421	-0.00313944	-0.185457	-0.325051	-0.286032	-0.231071	-0.37595	-0.391846	-0.353458	-0.393834	-0.347304
	306.8	0.219231	0.153604	0.126985	0.1476	0.145724	0.109993	0.07714	0.099613	0.0101662	0.0572324	0.0136667	0.0225381	0.081811	0.0583939	0.00554612	-0.0352857		306.8	0.383562	0.407263	0.394662	0.422792	0.340598	0.329398	0.26516	0.260944	0.127697	0.149858	0.187921	0.128905	0.0987701	0.140447	0.119016	0.2018		306.8	0.276422	0.107034	-0.0116446	-0.18685	-0.330807	-0.290726	-0.235162	-0.385458	-0.403379	-0.361159	-0.399043	-0.35111
	306.9	0.222132	0.156341	0.133389	0.153018	0.152091	0.113071	0.0793225	0.101249	0.0177455	0.058063	0.0176492	0.0256717	0.0871776	0.066939	0.0102437	-0.0331393		306.9	0.371311	0.394075	0.374138	0.413968	0.328303	0.32913	0.256395	0.248894	0.115504	0.143156	0.184697	0.120939	0.090992	0.137446	0.113846	0.192779		306.9	0.261456	0.100479	-0.0216204	-0.191075	-0.333149	-0.293359	-0.238738	-0.391449	-0.412753	-0.365358	-0.403224	-0.354058
	307	0.220251	0.1596	0.136324	0.15475	0.156567	0.115895	0.0810559	0.0985002	0.0231473	0.0568551	0.0187111	0.0259528	0.0885063	0.0718605	0.0140079	-0.0326183		307	0.358509	0.382021	0.355405	0.404083	0.31722	0.327517	0.247035	0.239397	0.101579	0.136148	0.17813	0.114243	0.0800108	0.132778	0.105125	0.182534		307	0.245955	0.0906848	-0.0317635	-0.19489	-0.340467	-0.294321	-0.245304	-0.399276	-0.423681	-0.370814	-0.408063	-0.357746
	307.1	0.222879	0.163122	0.140071	0.156893	0.166246	0.121468	0.0818986	0.0968041	0.0299641	0.0614529	0.0225324	0.030721	0.0924039	0.0784316	0.0227761	-0.0272013		307.1	0.345971	0.373577	0.338124	0.3946	0.308132	0.326897	0.236552	0.230001	0.0888046	0.131989	0.168379	0.11035	0.0697867	0.131403	0.0978101	0.175682		307.1	0.235026	0.0821046	-0.0370973	-0.197487	-0.345538	-0.292502	-0.247841	-0.403376	-0.430828	-0.374824	-0.409425	-0.358301
	307.2	0.227519	0.165508	0.145263	0.157542	0.176033	0.127483	0.0845926	0.0946774	0.038703	0.068513	0.0258735	0.0408031	0.0957241	0.0828028	0.0313686	-0.0193432		307.2	0.337998	0.366942	0.324138	0.384149	0.299514	0.323731	0.225889	0.218381	0.0742397	0.127724	0.157425	0.104944	0.0613692	0.126127	0.0921867	0.166601		307.2	0.228268	0.0800927	-0.0374364	-0.199483	-0.34621	-0.284378	-0.248675	-0.402079	-0.432341	-0.379819	-0.407921	-0.35777
	307.3	0.231257	0.16549	0.147798	0.157505	0.183116	0.13429	0.0898521	0.0927739	0.0454636	0.0711965	0.0293862	0.0493423	0.0991206	0.085035	0.0388237	-0.00809333		307.3	0.334058	0.362607	0.316136	0.376131	0.293973	0.322603	0.216858	0.20806	0.0648892	0.121199	0.149241	0.103548	0.0576883	0.12385	0.0900183	0.163736		307.3	0.222178	0.0764256	-0.0389549	-0.201688	-0.348031	-0.276245	-0.249315	-0.402034	-0.431347	-0.381538	-0.407016	-0.356648
	307.4	0.231619	0.165152	0.147949	0.156168	0.190652	0.140732	0.0950045	0.0909381	0.0502231	0.0707503	0.0340804	0.0589213	0.103848	0.0891664	0.0461759	0.00179232		307.4	0.335679	0.357403	0.310789	0.372316	0.288789	0.321981	0.207106	0.20039	0.0610725	0.116199	0.138672	0.101311	0.0551206	0.123253	0.0873426	0.160545		307.4	0.216054	0.070038	-0.0426304	-0.202729	-0.350977	-0.270752	-0.254395	-0.400841	-0.430609	-0.38259	-0.407153	-0.353845
	307.5	0.230816	0.163889	0.144516	0.1541	0.197529	0.140912	0.0976173	0.0874515	0.0501096	0.0668868	0.0354276	0.0655033	0.106816	0.0906905	0.0503598	0.00799372		307.5	0.334718	0.352127	0.306635	0.367132	0.281637	0.318468	0.195901	0.188763	0.0555308	0.110052	0.124193	0.098871	0.0515121	0.121385	0.0852294	0.156657		307.5	0.21346	0.0647447	-0.0440775	-0.20311	-0.350799	-0.26289	-0.258154	-0.396515	-0.423147	-0.379973	-0.404322	-0.347847
	307.6	0.230331	0.161776	0.137612	0.151373	0.201699	0.140961	0.100082	0.0827417	0.0481432	0.064351	0.0377315	0.0710882	0.108799	0.0941235	0.0524735	0.0140879		307.6	0.337247	0.350658	0.305312	0.36352	0.27376	0.31627	0.185957	0.181074	0.0512428	0.107621	0.108198	0.095457	0.0492919	0.124061	0.0836513	0.152511		307.6	0.212733	0.0600628	-0.0442338	-0.203089	-0.348831	-0.253958	-0.2574	-0.391092	-0.410209	-0.376624	-0.399359	-0.339616
	307.7	0.223922	0.158562	0.125765	0.144351	0.201299	0.135732	0.0991469	0.0734791	0.0451776	0.0573636	0.0396152	0.0725599	0.105523	0.094198	0.0486385	0.0175487		307.7	0.338577	0.348163	0.306133	0.363731	0.265906	0.312462	0.177642	0.174534	0.0464602	0.105735	0.0947961	0.0902613	0.0452587	0.125876	0.0828145	0.146857		307.7	0.208245	0.0505533	-0.0497388	-0.208107	-0.355514	-0.250516	-0.262647	-0.390909	-0.404001	-0.378215	-0.39725	-0.337674
	307.8	0.221752	0.154391	0.11501	0.14054	0.201286	0.133288	0.101434	0.0678918	0.0471475	0.0547331	0.0421987	0.0740246	0.105895	0.0989226	0.0480187	0.0259155		307.8	0.337636	0.345518	0.303264	0.367059	0.256532	0.307015	0.169983	0.164523	0.0453298	0.103809	0.0865472	0.0840994	0.0443962	0.126296	0.078738	0.139995		307.8	0.20764	0.0449144	-0.0521408	-0.210484	-0.359419	-0.248754	-0.267925	-0.38998	-0.395723	-0.379217	-0.394684	-0.334046
	307.9	0.217981	0.150333	0.106231	0.135196	0.199924	0.128982	0.106316	0.064577	0.0477587	0.0517957	0.0473457	0.0762885	0.106582	0.10174	0.0459321	0.0336765		307.9	0.33454	0.343811	0.301826	0.370262	0.245851	0.30206	0.163238	0.157255	0.046452	0.101364	0.0811955	0.0768409	0.0454736	0.125305	0.0758522	0.13169		307.9	0.20497	0.0384258	-0.0551894	-0.212197	-0.362641	-0.249582	-0.273563	-0.389846	-0.387623	-0.38021	-0.392805	-0.334493
	308	0.212647	0.152482	0.0974979	0.133606	0.199697	0.12463	0.109723	0.0601053	0.0482646	0.0453724	0.0518042	0.0740141	0.106149	0.104638	0.0397167	0.0390274		308	0.327729	0.339974	0.297097	0.373423	0.234221	0.296592	0.157136	0.152084	0.0482562	0.0955116	0.0790548	0.0705809	0.0464488	0.125632	0.0733478	0.125849		308	0.200438	0.0340392	-0.0579857	-0.21697	-0.368249	-0.254953	-0.278045	-0.390503	-0.381703	-0.381819	-0.39556	-0.338615
	308.1	0.205685	0.154901	0.0922014	0.135065	0.201132	0.118963	0.109836	0.0578154	0.0504613	0.0399388	0.0603986	0.0716785	0.105209	0.108663	0.0368036	0.0454316		308.1	0.316308	0.336299	0.291606	0.375445	0.220421	0.289904	0.14667	0.145907	0.0485488	0.0919591	0.0768905	0.0655222	0.0434665	0.122009	0.0699484	0.117552		308.1	0.196705	0.0295931	-0.0602695	-0.220303	-0.374313	-0.259788	-0.283686	-0.39021	-0.378331	-0.384759	-0.397334	-0.338519
	308.2	0.20586	0.160224	0.0868604	0.138554	0.202763	0.112184	0.113623	0.0591111	0.0555156	0.0378006	0.0710429	0.0699629	0.105776	0.117241	0.033157	0.0581734		308.2	0.304071	0.330026	0.282849	0.371925	0.206151	0.283431	0.134595	0.135987	0.0478522	0.0874102	0.0756239	0.0611816	0.0412349	0.114973	0.0648426	0.107314		308.2	0.194292	0.0274728	-0.0603396	-0.222405	-0.379369	-0.263684	-0.287383	-0.386834	-0.373246	-0.386955	-0.395711	-0.341502
	308.3	0.20816	0.167016	0.0830067	0.140464	0.202282	0.107174	0.11891	0.0628081	0.0645617	0.0391211	0.0807988	0.0707127	0.10666	0.126569	0.0306111	0.0730267		308.3	0.2933	0.324434	0.275956	0.368683	0.197523	0.279149	0.122966	0.127593	0.0448939	0.0840875	0.0745615	0.0567471	0.0387866	0.108849	0.0608347	0.0993517		308.3	0.193478	0.0248871	-0.0612837	-0.224351	-0.385938	-0.272843	-0.291579	-0.389896	-0.373238	-0.393663	-0.395266	-0.348484
	308.4	0.210979	0.174828	0.0818607	0.143368	0.202078	0.105164	0.125771	0.067462	0.0736031	0.0403155	0.0901008	0.0736748	0.107243	0.132188	0.0302992	0.0896007		308.4	0.281454	0.315848	0.268846	0.364482	0.187668	0.272681	0.111432	0.119405	0.0403492	0.0794276	0.0731285	0.0510215	0.0360462	0.0998676	0.0545237	0.089696		308.4	0.191806	0.0242869	-0.0608905	-0.224631	-0.389414	-0.280311	-0.297588	-0.391058	-0.37709	-0.399335	-0.391688	-0.356671
	308.5	0.213508	0.180321	0.0820413	0.143166	0.203241	0.103793	0.134304	0.0720037	0.0839377	0.0407476	0.101435	0.0799409	0.106675	0.141894	0.0324065	0.104619		308.5	0.267844	0.307511	0.262376	0.358671	0.179571	0.266507	0.102913	0.106412	0.04048	0.0759686	0.0748011	0.0494237	0.0341466	0.0905885	0.0504147	0.0818932		308.5	0.188254	0.0236826	-0.0601677	-0.22246	-0.392493	-0.289031	-0.302041	-0.392372	-0.378763	-0.408263	-0.389741	-0.364469
	308.6	0.215732	0.18185	0.0836937	0.143928	0.203343	0.100987	0.14207	0.0739027	0.0899678	0.0400422	0.112347	0.0831962	0.100468	0.146512	0.0353814	0.111781		308.6	0.258697	0.304642	0.260593	0.352677	0.176528	0.266012	0.0977692	0.0985577	0.0453017	0.0757178	0.0774666	0.0541799	0.0339509	0.0869603	0.0511536	0.0762048		308.6	0.186271	0.0210769	-0.0552189	-0.219447	-0.392333	-0.292266	-0.306338	-0.392275	-0.38076	-0.416132	-0.387882	-0.369615
	308.7	0.213011	0.18766	0.085255	0.146321	0.203313	0.0965978	0.148368	0.0733594	0.0962198	0.0391813	0.121445	0.0859476	0.0933147	0.14898	0.0383241	0.116189		308.7	0.251143	0.303199	0.259838	0.343573	0.172065	0.264917	0.0908812	0.0905496	0.0488923	0.0776157	0.0772814	0.0626493	0.0316032	0.0833266	0.0557993	0.0698958		308.7	0.181739	0.0172538	-0.0550935	-0.218778	-0.393852	-0.2996	-0.314206	-0.394831	-0.387835	-0.426612	-0.390413	-0.378271
	308.8	0.207023	0.190693	0.0867254	0.147881	0.200791	0.0921803	0.152247	0.0699005	0.10365	0.0397135	0.12655	0.0897935	0.0867893	0.150241	0.0414356	0.114659		308.8	0.244684	0.301156	0.257046	0.334173	0.168361	0.261947	0.0838817	0.0814566	0.0522593	0.0782834	0.0760219	0.067152	0.0276952	0.0795929	0.0599688	0.0595954		308.8	0.176494	0.011765	-0.0550834	-0.219961	-0.39309	-0.305436	-0.321438	-0.39747	-0.392475	-0.432276	-0.388295	-0.387721
	308.9	0.200817	0.18849	0.0852752	0.147571	0.198161	0.0889264	0.157454	0.0651793	0.10661	0.0389252	0.128236	0.0943377	0.0771455	0.148453	0.0426862	0.112977		308.9	0.238884	0.299903	0.256272	0.32466	0.167061	0.257449	0.0806676	0.0757323	0.0569579	0.0824478	0.0703169	0.0711948	0.0283276	0.0737907	0.0625989	0.048825		308.9	0.169282	0.00370186	-0.0536928	-0.222995	-0.393649	-0.313486	-0.32863	-0.403282	-0.401197	-0.43839	-0.389005	-0.396497
	309	0.193919	0.183067	0.0810091	0.145901	0.195881	0.0856815	0.161331	0.0578743	0.108285	0.0383279	0.12735	0.0983686	0.0703495	0.146612	0.0429796	0.109865		309	0.23592	0.30183	0.258512	0.318941	0.170626	0.253135	0.076831	0.0747465	0.0625073	0.0860392	0.0662091	0.0766142	0.0298835	0.0717136	0.0646362	0.0417746		309	0.164008	-4.31483e-05	-0.052108	-0.228067	-0.392972	-0.31933	-0.335151	-0.405035	-0.407644	-0.44209	-0.388554	-0.403504
	309.1	0.186326	0.173983	0.0736145	0.14173	0.194118	0.0817928	0.162702	0.0471612	0.105581	0.036751	0.124642	0.100333	0.062308	0.139764	0.0431931	0.103517		309.1	0.231711	0.302937	0.26004	0.312385	0.172391	0.244392	0.0740957	0.0728977	0.0680987	0.0857246	0.0576868	0.0799027	0.0336899	0.0699986	0.0683591	0.0359238		309.1	0.16079	-0.00340207	-0.0517341	-0.23314	-0.392354	-0.32193	-0.338719	-0.405395	-0.412653	-0.44325	-0.385131	-0.4053
	309.2	0.179211	0.163991	0.0664307	0.13622	0.194433	0.0767089	0.164152	0.0382637	0.101105	0.0380789	0.123035	0.0990612	0.0555529	0.131576	0.0426267	0.0953724		309.2	0.228039	0.305281	0.262382	0.306791	0.173127	0.235304	0.0738258	0.0711629	0.0714923	0.0826898	0.0517872	0.0834121	0.0358557	0.0699827	0.0728371	0.0301471		309.2	0.156815	-0.00975208	-0.0565719	-0.242828	-0.397705	-0.326103	-0.342177	-0.406044	-0.418455	-0.44649	-0.387465	-0.412602
	309.3	0.173801	0.154913	0.0617748	0.133331	0.195261	0.0769832	0.165726	0.0306175	0.0951305	0.0419614	0.120675	0.0963855	0.0513038	0.122634	0.0427993	0.0925737		309.3	0.228486	0.311724	0.268701	0.305467	0.175762	0.229611	0.0743465	0.0763237	0.0760911	0.079905	0.0474136	0.0899171	0.0409987	0.0722129	0.0790405	0.0286282		309.3	0.154055	-0.0152427	-0.0620946	-0.252519	-0.401513	-0.329731	-0.345397	-0.405918	-0.422392	-0.445554	-0.386662	-0.418089
	309.4	0.166516	0.148992	0.0547535	0.126003	0.195999	0.0772097	0.166239	0.0224779	0.0890409	0.0465141	0.117414	0.0904585	0.046523	0.11472	0.042771	0.0887368		309.4	0.228098	0.314954	0.274229	0.305538	0.177845	0.218973	0.076257	0.0816441	0.0781446	0.0793127	0.0431438	0.0933399	0.0469482	0.0708579	0.0838711	0.0308147		309.4	0.151815	-0.0189141	-0.0685286	-0.257679	-0.406145	-0.337256	-0.347322	-0.407227	-0.424828	-0.445241	-0.386165	-0.424255
	309.5	0.166066	0.144176	0.0524719	0.122017	0.199515	0.0815936	0.171547	0.0210947	0.0842253	0.05729	0.116569	0.0894576	0.0490936	0.111459	0.0452756	0.0935124		309.5	0.226837	0.316204	0.277301	0.305236	0.179374	0.208304	0.0787729	0.0837476	0.0798975	0.0758347	0.0403749	0.0932878	0.0550177	0.0700206	0.0899438	0.0316563		309.5	0.149627	-0.0199995	-0.0753855	-0.265377	-0.409312	-0.343856	-0.348988	-0.410733	-0.426646	-0.443924	-0.386675	-0.42899
	309.6	0.166233	0.13738	0.0524806	0.119052	0.198444	0.0837347	0.178513	0.0216414	0.0801109	0.0652995	0.115017	0.0889905	0.051934	0.109353	0.045437	0.0987412		309.6	0.227901	0.317608	0.280122	0.30765	0.181421	0.20153	0.0818112	0.0858077	0.0845312	0.0729008	0.041856	0.0940202	0.0653332	0.0652017	0.0969085	0.0339161		309.6	0.147941	-0.0174273	-0.0837455	-0.270815	-0.413227	-0.349632	-0.348902	-0.41408	-0.430229	-0.443799	-0.386254	-0.4331
	309.7	0.165049	0.134519	0.0511043	0.117754	0.199464	0.0855635	0.187401	0.024396	0.0744432	0.0741298	0.117837	0.0858407	0.0568034	0.109195	0.047039	0.105129		309.7	0.227984	0.318958	0.282738	0.312135	0.184914	0.196893	0.0841829	0.0881369	0.0896704	0.0695876	0.0471794	0.0980933	0.0733934	0.0638015	0.103895	0.0378567		309.7	0.14939	-0.0136627	-0.0889761	-0.272317	-0.416137	-0.353496	-0.344745	-0.414859	-0.428281	-0.438761	-0.380799	-0.432542
	309.8	0.164305	0.135451	0.0522702	0.114134	0.200057	0.0871593	0.195341	0.0284692	0.069747	0.0824447	0.121913	0.0847512	0.0607487	0.108536	0.0498041	0.111091		309.8	0.22852	0.321828	0.281555	0.314227	0.188573	0.191774	0.0872747	0.0936367	0.0915823	0.0698105	0.0515715	0.101593	0.0787615	0.0620479	0.110174	0.039777		309.8	0.152668	-0.0091252	-0.0935699	-0.271564	-0.419638	-0.357393	-0.338889	-0.412741	-0.427457	-0.434856	-0.375057	-0.429149
	309.9	0.163691	0.136355	0.0568818	0.112876	0.201337	0.0897996	0.203484	0.0354807	0.0675583	0.0914296	0.126048	0.0825251	0.0636728	0.109348	0.0518945	0.118644		309.9	0.227663	0.32609	0.282301	0.31741	0.193782	0.190238	0.0942199	0.10157	0.0935744	0.0733959	0.0594851	0.107577	0.0856968	0.0602991	0.119496	0.0458125		309.9	0.153426	-0.00648027	-0.100546	-0.271703	-0.42075	-0.361184	-0.332445	-0.414489	-0.427711	-0.430011	-0.372295	-0.429878
	310	0.162714	0.138877	0.0639538	0.111934	0.202261	0.0943405	0.209763	0.0405966	0.069033	0.102805	0.133544	0.084349	0.069328	0.112636	0.0541158	0.126733		310	0.230013	0.330292	0.282931	0.321302	0.20313	0.190814	0.100895	0.112959	0.0991444	0.0800179	0.0689538	0.1157	0.0923599	0.0614094	0.127226	0.0528826		310	0.153501	0.000338213	-0.103232	-0.269859	-0.419161	-0.365545	-0.326668	-0.413739	-0.429828	-0.425956	-0.36752	-0.427409
	310.1	0.159366	0.137932	0.0710416	0.107714	0.201903	0.0944597	0.211877	0.0445134	0.0674917	0.110063	0.139511	0.0847339	0.0702732	0.110257	0.054679	0.133974		310.1	0.227466	0.330411	0.280586	0.322267	0.212293	0.190397	0.107834	0.119922	0.104218	0.0854751	0.0778147	0.119281	0.0976379	0.0575013	0.131482	0.0578956		310.1	0.154092	0.00827962	-0.106617	-0.268974	-0.418507	-0.370111	-0.325275	-0.413521	-0.437096	-0.425055	-0.365201	-0.427629
	310.2	0.160163	0.13936	0.0822484	0.106519	0.203912	0.0970575	0.216185	0.0515754	0.0669368	0.119907	0.143714	0.0884208	0.0736042	0.108764	0.0559958	0.14581		310.2	0.220838	0.327307	0.273369	0.31702	0.21685	0.185926	0.110658	0.121898	0.106812	0.0869155	0.0800951	0.121608	0.100167	0.0527805	0.13133	0.0581986		310.2	0.156862	0.0156264	-0.107001	-0.267912	-0.416497	-0.371647	-0.321772	-0.409713	-0.440428	-0.421711	-0.361596	-0.427118
	310.3	0.156301	0.139043	0.0885162	0.099917	0.203156	0.0950099	0.216196	0.054487	0.0640497	0.122179	0.146026	0.0882981	0.071716	0.10242	0.0543545	0.14892		310.3	0.214979	0.32236	0.265452	0.308946	0.220468	0.180388	0.110957	0.126314	0.104664	0.08525	0.0812014	0.12269	0.0978711	0.0477118	0.132092	0.0597273		310.3	0.159797	0.0222115	-0.10498	-0.264495	-0.412312	-0.369759	-0.31558	-0.403374	-0.441674	-0.416733	-0.358139	-0.422759
	310.4	0.153482	0.141217	0.0917341	0.0949745	0.205129	0.0959094	0.216024	0.0574823	0.0638779	0.123334	0.147926	0.0866561	0.0712987	0.0990791	0.0522887	0.152		310.4	0.213449	0.319021	0.26184	0.302912	0.224087	0.176812	0.111557	0.131431	0.102749	0.0872969	0.0811594	0.125939	0.0952722	0.0494467	0.134002	0.0643051		310.4	0.16382	0.0271381	-0.10506	-0.259867	-0.408207	-0.366845	-0.310295	-0.395185	-0.442185	-0.413243	-0.355979	-0.416573
	310.5	0.152358	0.13731	0.0930934	0.088423	0.207159	0.0980094	0.21236	0.060684	0.0653524	0.123671	0.148173	0.0862536	0.0687573	0.0945835	0.0533874	0.15653		310.5	0.212152	0.315421	0.261772	0.295621	0.226671	0.17346	0.111876	0.13695	0.100094	0.0902363	0.0781619	0.129379	0.0944342	0.0498046	0.132515	0.0709136		310.5	0.165369	0.0317676	-0.108855	-0.254932	-0.40534	-0.363375	-0.309708	-0.390207	-0.443186	-0.411434	-0.354306	-0.41242
	310.6	0.152912	0.130104	0.0952485	0.0814802	0.210835	0.100089	0.207897	0.0634068	0.0648105	0.124534	0.146096	0.0860922	0.067053	0.0880568	0.0544971	0.159458		310.6	0.213254	0.312433	0.264209	0.289963	0.229517	0.171959	0.114214	0.140566	0.103965	0.0911275	0.0794586	0.133279	0.0966229	0.0534008	0.1325	0.0813722		310.6	0.161768	0.032205	-0.114022	-0.253325	-0.40213	-0.360459	-0.31012	-0.388653	-0.44641	-0.411288	-0.355999	-0.413044
	310.7	0.151932	0.121973	0.0986	0.0728059	0.214577	0.102858	0.201472	0.0650942	0.063839	0.12532	0.142778	0.0861743	0.0648874	0.0762272	0.0579841	0.154895		310.7	0.212729	0.311317	0.264606	0.284043	0.228587	0.168032	0.11471	0.143925	0.107345	0.090519	0.0812733	0.135094	0.0979442	0.0561294	0.133532	0.0916841		310.7	0.157897	0.0348329	-0.120271	-0.252414	-0.400947	-0.358803	-0.312264	-0.389564	-0.45114	-0.412842	-0.359134	-0.41111
	310.8	0.148326	0.113089	0.102128	0.0654059	0.219104	0.10663	0.193563	0.0667485	0.0608378	0.124173	0.13751	0.0832143	0.060613	0.0622548	0.060436	0.15043		310.8	0.214262	0.311028	0.266596	0.278342	0.225778	0.163189	0.117575	0.148324	0.113456	0.0897255	0.0876071	0.134993	0.100833	0.0569733	0.133003	0.0999255		310.8	0.153508	0.0353217	-0.125887	-0.251863	-0.40265	-0.35478	-0.316328	-0.391259	-0.456097	-0.41166	-0.362496	-0.408162
	310.9	0.144776	0.105728	0.103054	0.0607029	0.22319	0.111006	0.186079	0.0692911	0.0592311	0.121545	0.131026	0.0818136	0.0577745	0.0524549	0.0629787	0.144023		310.9	0.217432	0.311062	0.268161	0.272347	0.219184	0.157741	0.121511	0.150565	0.119581	0.0900172	0.0917565	0.135483	0.103298	0.0603877	0.133176	0.105196		310.9	0.145339	0.0288055	-0.134234	-0.257748	-0.407373	-0.355999	-0.320621	-0.398732	-0.462689	-0.414775	-0.371579	-0.407283
	311	0.141878	0.0974085	0.102289	0.0552568	0.225613	0.112879	0.174176	0.0673948	0.0539745	0.117235	0.121736	0.0802322	0.0535418	0.0398963	0.0623768	0.13401		311	0.225918	0.311563	0.272014	0.268565	0.214919	0.155121	0.123782	0.155302	0.123445	0.088596	0.0944253	0.137249	0.105698	0.0655335	0.134597	0.111309		311	0.141602	0.0286624	-0.137187	-0.261012	-0.408531	-0.352634	-0.320392	-0.403934	-0.465039	-0.411697	-0.373978	-0.402572
	311.1	0.140918	0.0904148	0.103081	0.0504262	0.229066	0.118256	0.164192	0.0681467	0.05381	0.117374	0.114347	0.0810291	0.0522411	0.0342788	0.0621082	0.126739		311.1	0.231811	0.308649	0.272312	0.267246	0.208022	0.151061	0.123957	0.156362	0.125914	0.0876037	0.0968055	0.13461	0.109045	0.0686973	0.132245	0.115234		311.1	0.137719	0.028747	-0.14497	-0.263522	-0.410881	-0.35162	-0.320108	-0.409625	-0.469339	-0.40891	-0.375649	-0.401402
	311.2	0.143635	0.0806059	0.106189	0.0447816	0.23425	0.124255	0.155042	0.0698844	0.054395	0.120794	0.110383	0.0827827	0.0532964	0.0307898	0.0619141	0.122475		311.2	0.23545	0.302309	0.271529	0.268345	0.203839	0.148566	0.125353	0.156756	0.128999	0.0844786	0.0993724	0.131147	0.112954	0.0688141	0.128071	0.117511		311.2	0.133462	0.0281489	-0.149974	-0.267146	-0.413452	-0.34765	-0.319421	-0.414833	-0.470566	-0.403428	-0.37521	-0.398632
	311.3	0.146283	0.0685803	0.107068	0.0395509	0.236891	0.130298	0.148	0.0723415	0.0514373	0.123037	0.106324	0.0854448	0.0532134	0.0281148	0.0600875	0.118513		311.3	0.239106	0.297596	0.267246	0.267838	0.20048	0.144642	0.127395	0.153681	0.130458	0.0774643	0.102255	0.130026	0.116041	0.0711938	0.125617	0.120555		311.3	0.129313	0.028395	-0.152281	-0.269288	-0.415758	-0.344762	-0.316952	-0.417526	-0.472525	-0.398226	-0.375434	-0.395817
	311.4	0.148894	0.0610284	0.108344	0.0368032	0.235696	0.135149	0.141392	0.0716766	0.0492515	0.125799	0.103741	0.0850995	0.0516418	0.0282552	0.0594206	0.113387		311.4	0.239105	0.291877	0.26184	0.267292	0.196509	0.141052	0.126672	0.148493	0.128907	0.0678608	0.104233	0.125689	0.116165	0.0689929	0.12354	0.12275		311.4	0.130686	0.028607	-0.15549	-0.268744	-0.416632	-0.339816	-0.313362	-0.41826	-0.46912	-0.391576	-0.375098	-0.391845
	311.5	0.147915	0.0553417	0.108414	0.0375648	0.231157	0.137409	0.136495	0.0719484	0.0490638	0.129044	0.105136	0.082728	0.0490372	0.0280025	0.0566749	0.108158		311.5	0.243012	0.284621	0.259616	0.266128	0.194393	0.141287	0.129701	0.144639	0.126686	0.0605101	0.102531	0.122522	0.114566	0.065871	0.123219	0.123815		311.5	0.132574	0.0264986	-0.156592	-0.267145	-0.418773	-0.335932	-0.311545	-0.419707	-0.464438	-0.386338	-0.374169	-0.388689
	311.6	0.143657	0.0476154	0.107059	0.0393287	0.221477	0.137878	0.131251	0.0693451	0.0468999	0.129666	0.107905	0.0818817	0.0488363	0.0339818	0.0531824	0.10489		311.6	0.24627	0.280237	0.258876	0.264411	0.193033	0.142687	0.132545	0.1406	0.120822	0.0531035	0.100534	0.120526	0.110568	0.0621277	0.12169	0.122739		311.6	0.134409	0.0239228	-0.154447	-0.266844	-0.418839	-0.335173	-0.306733	-0.418723	-0.461218	-0.381244	-0.374522	-0.387463
	311.7	0.141845	0.0397335	0.105128	0.0422983	0.21048	0.138197	0.127703	0.0646078	0.0435122	0.130648	0.112291	0.0826139	0.0497354	0.0397589	0.0505982	0.10265		311.7	0.247993	0.276946	0.256702	0.263904	0.194342	0.142428	0.133179	0.138519	0.115504	0.0466178	0.0985504	0.117969	0.11038	0.0582982	0.121264	0.123857		311.7	0.138846	0.0262623	-0.147872	-0.261864	-0.412831	-0.331561	-0.300299	-0.416847	-0.453358	-0.375198	-0.371426	-0.382209
	311.8	0.137114	0.0295343	0.099067	0.0437359	0.195374	0.134777	0.122892	0.060549	0.0395877	0.129646	0.115886	0.0818232	0.0487545	0.0437964	0.0465999	0.0988452		311.8	0.247888	0.274884	0.255106	0.264082	0.196202	0.14403	0.136316	0.13537	0.112363	0.0407943	0.0981919	0.116958	0.110407	0.0575724	0.119151	0.128599		311.8	0.144979	0.0273131	-0.140552	-0.256793	-0.409358	-0.328541	-0.293878	-0.413322	-0.44573	-0.368447	-0.372718	-0.373954
	311.9	0.131669	0.0210287	0.0939507	0.0459588	0.18048	0.129904	0.119313	0.0582955	0.0357529	0.12656	0.11692	0.0819336	0.0486759	0.0466992	0.0444109	0.0988513		311.9	0.24787	0.276704	0.254987	0.263312	0.198124	0.147103	0.138797	0.133671	0.108822	0.0345772	0.0981363	0.116315	0.108582	0.0568802	0.118166	0.133175		311.9	0.150711	0.0281295	-0.131873	-0.255281	-0.404619	-0.322622	-0.288747	-0.408528	-0.43858	-0.363529	-0.376392	-0.364311
	312	0.125072	0.0122407	0.0871096	0.0477561	0.165918	0.12301	0.113127	0.054107	0.0314859	0.119311	0.11738	0.0794003	0.0441881	0.0484606	0.0420051	0.0950072		312	0.249643	0.283404	0.258758	0.260373	0.200399	0.152402	0.142017	0.133966	0.105324	0.0321582	0.0991493	0.118828	0.106026	0.0567366	0.117745	0.14275		312	0.157151	0.0281005	-0.12339	-0.252932	-0.400273	-0.31911	-0.278857	-0.402037	-0.430029	-0.359624	-0.376221	-0.353924
	312.1	0.118108	0.00540135	0.0797333	0.0497233	0.152149	0.116947	0.103045	0.0503656	0.0266979	0.10965	0.116283	0.0730191	0.0381518	0.0467875	0.0391478	0.0891332		312.1	0.252359	0.291741	0.262628	0.255881	0.202918	0.157988	0.147052	0.138528	0.103341	0.0335382	0.0999096	0.119131	0.105092	0.0564213	0.119234	0.150655		312.1	0.162435	0.0273259	-0.115209	-0.249949	-0.398523	-0.315287	-0.272289	-0.395894	-0.423153	-0.356452	-0.381025	-0.345447
	312.2	0.112288	-0.000672675	0.0720478	0.0479141	0.139905	0.108379	0.0908886	0.0462758	0.021252	0.0972551	0.111361	0.06811	0.0316853	0.044388	0.0354475	0.0817083		312.2	0.256894	0.301468	0.26873	0.252388	0.206468	0.168255	0.155602	0.145356	0.102175	0.0348812	0.100047	0.117867	0.104885	0.0573521	0.121607	0.160184		312.2	0.160278	0.0205194	-0.11211	-0.250713	-0.401432	-0.316636	-0.272428	-0.394191	-0.424761	-0.358249	-0.392387	-0.342251
	312.3	0.110109	-0.00678198	0.0640838	0.0479644	0.128555	0.101104	0.0778504	0.0404826	0.0150102	0.0851497	0.104446	0.0640147	0.0242309	0.0434443	0.0288162	0.0764032		312.3	0.258808	0.309947	0.272758	0.249615	0.205326	0.177188	0.160985	0.147975	0.103636	0.0361931	0.102767	0.113827	0.104702	0.0594141	0.12174	0.167517		312.3	0.154616	0.0146718	-0.111726	-0.255391	-0.404601	-0.319585	-0.27499	-0.396396	-0.426094	-0.360992	-0.404972	-0.342431
	312.4	0.111878	-0.0107923	0.0578903	0.046804	0.120227	0.0969395	0.0677888	0.0358271	0.00991368	0.075909	0.0992501	0.063506	0.0192538	0.0433009	0.0247658	0.0738483		312.4	0.259753	0.314275	0.27263	0.243019	0.201895	0.18308	0.159548	0.144105	0.102992	0.0343746	0.103155	0.105869	0.101968	0.0612466	0.119388	0.172075		312.4	0.153697	0.0102093	-0.111845	-0.260882	-0.409736	-0.322653	-0.276889	-0.396512	-0.427958	-0.364794	-0.413582	-0.341997
	312.5	0.109692	-0.0132754	0.0490686	0.0439776	0.111565	0.0923792	0.0573908	0.0339002	0.00368591	0.0660438	0.0891367	0.0595461	0.0102389	0.0429834	0.0202102	0.0736458		312.5	0.260436	0.318914	0.274107	0.236255	0.197856	0.191803	0.164527	0.141144	0.105179	0.0337522	0.106813	0.0987922	0.0991995	0.0627523	0.119779	0.177632		312.5	0.151326	0.00291684	-0.115828	-0.268317	-0.418269	-0.325614	-0.279459	-0.397156	-0.430085	-0.369079	-0.423732	-0.345279
	312.6	0.111197	-0.0116194	0.0436754	0.0426335	0.107025	0.0905649	0.0480709	0.0339982	0.00118793	0.0583358	0.0810136	0.0570433	0.0066914	0.0490225	0.0165185	0.0736293		312.6	0.266304	0.320904	0.27823	0.231275	0.194117	0.199131	0.169084	0.139484	0.105841	0.033957	0.111759	0.0958116	0.0961531	0.0651134	0.124126	0.182745		312.6	0.14497	-0.0056867	-0.12135	-0.276398	-0.428376	-0.329934	-0.282425	-0.40017	-0.430705	-0.376859	-0.433259	-0.347514
	312.7	0.112414	-0.0148526	0.0379058	0.0409993	0.102779	0.0879777	0.0389567	0.0330144	-0.00199768	0.0525853	0.0757302	0.0566017	0.00177178	0.0542893	0.0175834	0.0702605		312.7	0.275624	0.32256	0.282673	0.226689	0.192668	0.210811	0.173537	0.13822	0.10968	0.033335	0.11817	0.0937776	0.0946275	0.0683398	0.131599	0.18827		312.7	0.139182	-0.013234	-0.126504	-0.283724	-0.43797	-0.336994	-0.287765	-0.406016	-0.431705	-0.385332	-0.442754	-0.348191
	312.8	0.116501	-0.0159586	0.0357441	0.0434288	0.101824	0.0893007	0.0343003	0.0350454	-0.00461925	0.0505009	0.072033	0.0611307	-0.000223054	0.0614033	0.0215951	0.071911		312.8	0.282894	0.321845	0.287248	0.220811	0.191711	0.222267	0.177992	0.13784	0.116102	0.033703	0.122	0.0922622	0.0959401	0.0736176	0.138046	0.190099		312.8	0.135571	-0.0181892	-0.13018	-0.288652	-0.446863	-0.342771	-0.294498	-0.4087	-0.433747	-0.389878	-0.450138	-0.349018
	312.9	0.122096	-0.0159965	0.0358454	0.0468409	0.099787	0.0919737	0.0316272	0.0365748	-0.00352209	0.0529469	0.0722905	0.0666676	0.000826066	0.0677688	0.0302494	0.074627		312.9	0.28604	0.319401	0.289385	0.215086	0.189925	0.231756	0.178041	0.134471	0.118868	0.0310885	0.123943	0.0904664	0.0948168	0.0740119	0.14361	0.188537		312.9	0.13154	-0.0260084	-0.132295	-0.295972	-0.453908	-0.350523	-0.301134	-0.413983	-0.437642	-0.39501	-0.454406	-0.351334
	313	0.124305	-0.0166386	0.0382126	0.0513516	0.0946508	0.0937623	0.0307473	0.0379845	-0.00654412	0.0558503	0.0734206	0.0726266	0.00307061	0.0741465	0.0357754	0.0760275		313	0.288082	0.315243	0.287039	0.210707	0.186085	0.236104	0.175716	0.13073	0.119546	0.0278452	0.125132	0.0864218	0.0932285	0.0757731	0.149103	0.183375		313	0.132656	-0.0310548	-0.130151	-0.300929	-0.455089	-0.355686	-0.303705	-0.413525	-0.435337	-0.395644	-0.452365	-0.349313
	313.1	0.124677	-0.0155213	0.0367879	0.0570822	0.0885699	0.0937605	0.031235	0.0408526	-0.00866173	0.0580652	0.0752204	0.0782379	0.00458701	0.0798981	0.0397766	0.0764482		313.1	0.291026	0.310989	0.286588	0.207109	0.185814	0.238591	0.17712	0.131495	0.117504	0.0276471	0.123562	0.0848087	0.0932286	0.0789234	0.15519	0.178334		313.1	0.136209	-0.0356295	-0.128119	-0.302733	-0.45748	-0.36012	-0.304615	-0.41135	-0.433736	-0.39805	-0.447709	-0.346772
	313.2	0.128293	-0.0117761	0.0349321	0.0670206	0.0851604	0.0939551	0.0355202	0.0437519	-0.00759891	0.0595325	0.0770086	0.082027	0.00861195	0.0889353	0.0474667	0.0795109		313.2	0.296959	0.311196	0.289511	0.207711	0.189124	0.244102	0.183595	0.135084	0.117335	0.0315425	0.124701	0.0878976	0.0948897	0.0840852	0.161894	0.172984		313.2	0.135691	-0.0449168	-0.127382	-0.305337	-0.460187	-0.364974	-0.308431	-0.410742	-0.432447	-0.399587	-0.445565	-0.345765
	313.3	0.132067	-0.0115687	0.034221	0.0757847	0.0802325	0.0908944	0.0375677	0.0431365	-0.00726819	0.0612123	0.0795095	0.0863503	0.0132345	0.0969205	0.053009	0.0801012		313.3	0.301987	0.311783	0.288499	0.207117	0.191883	0.249273	0.186235	0.136408	0.113817	0.0348118	0.120725	0.0923632	0.0946712	0.0898626	0.168012	0.167548		313.3	0.134476	-0.0513322	-0.125662	-0.305096	-0.458444	-0.368156	-0.310238	-0.407111	-0.427138	-0.397339	-0.43977	-0.341517
	313.4	0.140129	-0.0107476	0.0371244	0.0876077	0.075457	0.0908691	0.0433808	0.0447395	-0.00576108	0.0670826	0.0864525	0.0905862	0.0176029	0.105016	0.0618393	0.0836775		313.4	0.302958	0.313908	0.284979	0.204158	0.195069	0.254713	0.183109	0.137705	0.109628	0.036912	0.115148	0.09284	0.0924779	0.0930347	0.17352	0.162964		313.4	0.137587	-0.0534663	-0.119907	-0.30044	-0.451938	-0.365796	-0.311758	-0.398548	-0.421594	-0.388323	-0.427164	-0.335559
	313.5	0.14461	-0.00421429	0.0419176	0.0989467	0.0682426	0.0934724	0.052709	0.0479695	-0.00268854	0.0729636	0.0949055	0.0934289	0.0211967	0.110265	0.0670945	0.0897809		313.5	0.303444	0.317428	0.283676	0.201308	0.198525	0.257163	0.184319	0.139896	0.107082	0.0440575	0.112255	0.0941709	0.0916815	0.0936208	0.179857	0.155551		313.5	0.141835	-0.0568818	-0.116249	-0.295201	-0.444964	-0.36372	-0.312464	-0.386605	-0.417928	-0.379563	-0.416728	-0.331046
	313.6	0.146236	0.00366272	0.0420091	0.108933	0.0564315	0.0916789	0.0588229	0.049217	-0.00137856	0.0779597	0.0993209	0.0957631	0.0257512	0.111456	0.0710803	0.095612		313.6	0.304602	0.322747	0.284	0.197828	0.202671	0.258062	0.188714	0.144447	0.105554	0.0513563	0.110383	0.0955169	0.0914408	0.0925258	0.186369	0.150522		313.6	0.144842	-0.05854	-0.111288	-0.294613	-0.43898	-0.362855	-0.313579	-0.380107	-0.413069	-0.374249	-0.407312	-0.326814
	313.7	0.143099	0.0100879	0.0380605	0.114794	0.0439819	0.0891126	0.0629211	0.0492355	-0.00436312	0.080477	0.100039	0.0970742	0.0270087	0.111795	0.0740745	0.0995864		313.7	0.303764	0.327801	0.287062	0.195858	0.206599	0.255312	0.192787	0.145617	0.106462	0.0605598	0.109452	0.0924527	0.0903847	0.0933092	0.188948	0.14649		313.7	0.150036	-0.0565291	-0.107303	-0.291753	-0.430854	-0.362871	-0.31221	-0.372907	-0.406478	-0.370443	-0.397966	-0.319513
	313.8	0.143801	0.0212724	0.0352849	0.123526	0.0380065	0.0880309	0.0681862	0.0494311	-0.00147822	0.0834284	0.102743	0.099122	0.031081	0.113934	0.0804035	0.106341		313.8	0.304495	0.333345	0.293338	0.194447	0.209574	0.255562	0.19956	0.149774	0.11061	0.0740833	0.107289	0.0896291	0.0887933	0.0928741	0.190456	0.142155		313.8	0.154831	-0.0550343	-0.107434	-0.291755	-0.424632	-0.36161	-0.311315	-0.366968	-0.402188	-0.368316	-0.393645	-0.31163
	313.9	0.147786	0.0325086	0.0366386	0.128056	0.0351824	0.0894616	0.0732911	0.0502217	0.00332178	0.0883725	0.108373	0.104197	0.0402914	0.118176	0.0879037	0.118169		313.9	0.304279	0.337031	0.298345	0.191549	0.210095	0.253523	0.202163	0.148601	0.111262	0.0816824	0.104842	0.0881179	0.0848564	0.0918739	0.189003	0.135118		313.9	0.155966	-0.0510807	-0.107233	-0.29242	-0.417565	-0.360726	-0.309296	-0.361009	-0.397842	-0.364148	-0.387799	-0.303515
	314	0.150391	0.0410925	0.0379385	0.126334	0.0326227	0.090264	0.0714985	0.049454	0.00308451	0.091255	0.109991	0.10798	0.0441981	0.120542	0.0937268	0.127133		314	0.300397	0.337516	0.298926	0.186036	0.208782	0.247349	0.19958	0.143751	0.11019	0.0829143	0.103217	0.0832777	0.0824018	0.0885527	0.186365	0.128661		314	0.155537	-0.0478556	-0.107799	-0.29376	-0.410976	-0.361392	-0.305223	-0.356484	-0.395187	-0.359019	-0.384133	-0.295232
	314.1	0.155962	0.0558482	0.0405312	0.126352	0.036351	0.0946487	0.0714384	0.0549442	0.00692111	0.0970749	0.112554	0.114369	0.0465677	0.121515	0.10248	0.136037		314.1	0.295307	0.334722	0.298939	0.18341	0.209285	0.243446	0.198009	0.141845	0.113924	0.0849998	0.103341	0.0782424	0.0808502	0.086423	0.184197	0.124052		314.1	0.156062	-0.0443207	-0.109903	-0.294742	-0.404892	-0.358862	-0.302409	-0.350309	-0.392741	-0.355517	-0.381287	-0.286503
	314.2	0.158203	0.0686041	0.0434896	0.124313	0.0381683	0.0972466	0.0681193	0.0596309	0.0087358	0.0987996	0.113369	0.118885	0.0479388	0.12214	0.109898	0.142986		314.2	0.292189	0.330358	0.301041	0.181804	0.210815	0.239291	0.196704	0.139801	0.118578	0.0868153	0.103659	0.0741833	0.0774609	0.0839716	0.178241	0.117035		314.2	0.158272	-0.03973	-0.109327	-0.295575	-0.399591	-0.355814	-0.297549	-0.343835	-0.388523	-0.349745	-0.376623	-0.275932
	314.3	0.164171	0.0791229	0.0458431	0.123764	0.0460657	0.0966449	0.0664115	0.0636564	0.0122314	0.100889	0.116445	0.122061	0.0512358	0.124835	0.116595	0.1497		314.3	0.285819	0.32471	0.300332	0.179222	0.207265	0.234164	0.193837	0.134834	0.120296	0.0881206	0.102609	0.066337	0.0739733	0.0773385	0.17354	0.109055		314.3	0.155453	-0.0371343	-0.110413	-0.29637	-0.395856	-0.355145	-0.296244	-0.342606	-0.385935	-0.350956	-0.373157	-0.271019
	314.4	0.17045	0.0848935	0.0494209	0.122638	0.0553101	0.0949474	0.061342	0.0660925	0.0158844	0.103098	0.122812	0.124205	0.0533464	0.1289	0.121478	0.153583		314.4	0.279582	0.31699	0.2979	0.176503	0.201285	0.227484	0.188136	0.124776	0.121472	0.0859261	0.100476	0.0559758	0.0687475	0.0721907	0.16482	0.0991253		314.4	0.151885	-0.0359829	-0.112191	-0.295586	-0.392813	-0.352115	-0.295218	-0.340345	-0.382431	-0.348981	-0.368184	-0.268402
	314.5	0.178086	0.0905355	0.0532886	0.12374	0.0633487	0.0944955	0.0573602	0.0656778	0.0188453	0.105718	0.128	0.126262	0.056577	0.132576	0.124184	0.156954		314.5	0.274677	0.306597	0.290911	0.174169	0.194818	0.217591	0.17977	0.11427	0.120655	0.0807618	0.0978513	0.0443898	0.061691	0.066879	0.155813	0.0848283		314.5	0.145895	-0.0392498	-0.116294	-0.296484	-0.391003	-0.348029	-0.298542	-0.340742	-0.383597	-0.347162	-0.367621	-0.269184
	314.6	0.182445	0.0961669	0.053849	0.122212	0.0697643	0.0915254	0.0557802	0.0614192	0.0212417	0.111353	0.131771	0.127694	0.0599827	0.136318	0.125821	0.16009		314.6	0.268545	0.295663	0.284486	0.169399	0.188895	0.206241	0.170664	0.102533	0.116914	0.0727909	0.0977553	0.0353802	0.0557949	0.0629698	0.143574	0.0729085		314.6	0.140093	-0.0444462	-0.11836	-0.296654	-0.386717	-0.343226	-0.300404	-0.34261	-0.384298	-0.343149	-0.361428	-0.269199
	314.7	0.183005	0.0984891	0.0561124	0.119268	0.0759773	0.0910416	0.0538035	0.0572524	0.0239792	0.115872	0.135601	0.12692	0.0620498	0.139982	0.128755	0.160932		314.7	0.260957	0.281494	0.275624	0.164564	0.181369	0.191828	0.160725	0.091971	0.115621	0.0670067	0.0954964	0.0266137	0.0500504	0.057412	0.132664	0.0620648		314.7	0.139565	-0.0452684	-0.116338	-0.294581	-0.380519	-0.337084	-0.300358	-0.342324	-0.378593	-0.337599	-0.353932	-0.267339
	314.8	0.179324	0.097761	0.0549263	0.114794	0.0806618	0.088969	0.0522662	0.0534187	0.0259656	0.118521	0.138701	0.12402	0.0641559	0.139247	0.13271	0.15792		314.8	0.253952	0.27193	0.272332	0.159934	0.178422	0.180647	0.155575	0.0850743	0.115167	0.0637098	0.0929125	0.0196604	0.0456143	0.0511578	0.123484	0.0549207		314.8	0.141984	-0.0447926	-0.111589	-0.291812	-0.373852	-0.328901	-0.300559	-0.340482	-0.371891	-0.333532	-0.34413	-0.266222
	314.9	0.173939	0.0957847	0.0510988	0.109954	0.0813364	0.0846015	0.0507791	0.0467151	0.0253972	0.117536	0.137609	0.11809	0.0658905	0.136074	0.132625	0.153776		314.9	0.248256	0.26619	0.270753	0.157437	0.175793	0.171258	0.155053	0.0817959	0.112508	0.0618825	0.0926211	0.016175	0.041967	0.0479441	0.113709	0.0497054		314.9	0.14258	-0.0446549	-0.105559	-0.288764	-0.369439	-0.322848	-0.301736	-0.34001	-0.363499	-0.329015	-0.335341	-0.265232
	315	0.169251	0.0938994	0.0495132	0.10549	0.0837221	0.0820897	0.051999	0.0396341	0.0276086	0.119558	0.137834	0.116337	0.0715589	0.13252	0.13698	0.149383		315	0.240451	0.257482	0.267861	0.150699	0.169855	0.157106	0.150792	0.0753071	0.106911	0.0560836	0.0894773	0.00992162	0.03831	0.0411558	0.100212	0.0432028		315	0.14309	-0.0458819	-0.103667	-0.28452	-0.366159	-0.319661	-0.304518	-0.344219	-0.358266	-0.32578	-0.326247	-0.26574
	315.1	0.162214	0.0918758	0.0464653	0.102722	0.082242	0.0799611	0.0532272	0.0323111	0.0302693	0.119899	0.134827	0.112705	0.0739129	0.125065	0.143965	0.14476		315.1	0.228433	0.252177	0.264746	0.143853	0.164438	0.143048	0.14365	0.0689393	0.103134	0.0489949	0.0854449	0.0024757	0.034519	0.0378653	0.0837038	0.0390011		315.1	0.146642	-0.0477198	-0.101477	-0.283361	-0.362628	-0.314657	-0.304613	-0.346708	-0.353155	-0.319277	-0.315037	-0.267668
	315.2	0.153955	0.0911833	0.0413534	0.100158	0.0797352	0.080217	0.0521298	0.0243979	0.0326048	0.117483	0.132495	0.106567	0.0763006	0.116925	0.147506	0.141362		315.2	0.217797	0.249638	0.263979	0.139585	0.162653	0.13156	0.138469	0.0678424	0.0987929	0.0461679	0.0833511	-0.00183996	0.033265	0.0361043	0.0708821	0.0376358		315.2	0.152162	-0.047258	-0.0993785	-0.277185	-0.356239	-0.307443	-0.298979	-0.345147	-0.347957	-0.311167	-0.301576	-0.2676
	315.3	0.144797	0.0912719	0.0353694	0.0940844	0.0750989	0.0791314	0.0491702	0.0170086	0.0344727	0.113492	0.127531	0.0979624	0.0800708	0.109535	0.148888	0.137771		315.3	0.209796	0.252582	0.263871	0.139933	0.164177	0.125094	0.136051	0.0693459	0.0972619	0.0464287	0.087244	-0.00204141	0.0360761	0.0346061	0.0623919	0.0423134		315.3	0.157502	-0.0453361	-0.0970012	-0.273555	-0.353043	-0.302446	-0.295056	-0.346176	-0.34478	-0.309048	-0.289377	-0.267615
	315.4	0.135153	0.0894009	0.0323876	0.0881186	0.070461	0.0772979	0.0443501	0.0125617	0.0300019	0.102873	0.117341	0.0900752	0.0785225	0.0992371	0.145991	0.132729		315.4	0.200186	0.255014	0.262395	0.138619	0.165147	0.1209	0.134144	0.0671602	0.0974108	0.0454552	0.0907358	-0.00321616	0.0377609	0.0314843	0.0548479	0.0478794		315.4	0.164031	-0.0391276	-0.0940135	-0.265813	-0.349043	-0.295097	-0.287712	-0.343619	-0.336309	-0.304416	-0.276764	-0.265968
	315.5	0.129998	0.0880203	0.0264309	0.0821543	0.0679515	0.0760354	0.0412778	0.00748145	0.0287963	0.0946108	0.108494	0.0832317	0.0779398	0.0878065	0.144265	0.129479		315.5	0.196231	0.264877	0.264914	0.139078	0.17114	0.124248	0.136691	0.0632505	0.100658	0.0477059	0.100432	-0.00050241	0.038397	0.0294455	0.0517871	0.0563706		315.5	0.168222	-0.0360344	-0.0929165	-0.260017	-0.348852	-0.288548	-0.279492	-0.343406	-0.332632	-0.303251	-0.266678	-0.264404
	315.6	0.124729	0.0846741	0.0232765	0.0741702	0.0635845	0.0759175	0.0374892	2.12357e-05	0.0286554	0.0865056	0.0986446	0.0762016	0.0785533	0.0770242	0.143272	0.127418		315.6	0.191422	0.272438	0.262062	0.140997	0.174969	0.125456	0.135668	0.0552744	0.102987	0.0474291	0.109846	-0.00302237	0.0369263	0.0246581	0.0442453	0.0607641		315.6	0.171927	-0.0309898	-0.0925047	-0.254075	-0.346714	-0.279924	-0.269963	-0.342373	-0.327848	-0.300966	-0.256534	-0.259133
[truncated: 44 more rows]
[truncated: 21 more columns]
