# Supplementary material for: Identification of G-quadruplex structures that possess transcriptional regulating functions in the Dele and Cdc6 CpG islands
Source: BMC Mol Biol. 2017 Jun 27;18:17. doi: 10.1186/s12867-017-0094-z (PMC5488298; doi:10.1186/s12867-017-0094-z)
Supplement: Supplementary file 10 — Additional file 10. Detailed molar ellipticity of wild-types of Dele and Cdc6 G4 DNAs in the absence and the presence of L1H1-7OTD. [file 12867_2017_94_MOESM10_ESM.xlsx]

## Sheet: Sheet1
	Additional file 10. Detailed molar ellipticity of wild-types of Dele and Cdc6 G4 DNAs in the absence and the presence of L1H1-7OTD
	°C	Dele WT (264nm)	Dele WT+10uM 7OTD (264nm)	Cdc6 G4 WT (262nm)	Cdc6 G4 WT+10uM 7OTD (262nm)
	19.91	8.46499	7.84338	4.86336	4.6038
	21.02	8.16968	7.77928	5.26717	4.86426
	22.06	8.25829	7.68317	4.9257	4.91785
	23.01	8.1416	7.88369	4.48511	4.81399
	24.03	8.52641	7.53455	4.69288	4.95716
	25.01	8.0262	7.67192	4.70092	5.06505
	26.03	8.1962	7.63111	4.7339	4.94131
	27.05	8.23653	7.59036	4.58942	4.87261
	28.03	8.28106	7.45006	4.56078	5.16622
	29.03	8.33634	7.47425	4.58585	4.98108
	30.02	8.33496	7.93278	4.79519	5.19831
	31.03	8.44463	7.71965	4.84206	5.39059
	32.01	8.29889	7.78354	4.81106	4.96288
	33.01	8.20763	7.80299	4.78186	5.17817
	34.03	8.16853	7.84151	4.91658	5.21552
	35.05	8.1687	7.55327	4.61055	5.01912
	36.02	8.21479	7.67478	4.41569	5.14419
	37.04	8.09566	7.75383	4.5081	5.10236
	38.02	8.53723	7.70093	4.87068	5.29111
	39.03	8.337	7.50996	4.64753	5.12871
	40.02	8.07274	7.72887	4.49365	5.43044
	41.01	8.14428	7.51393	4.5812	5.44165
	42.02	7.93216	7.59717	4.7275	5.32469
	43.02	7.8864	7.54897	4.5852	5.28925
	44.02	8.13003	7.68897	4.62359	5.56555
	45.05	7.95388	7.60233	4.71881	5.13037
	46.03	7.90135	7.55649	4.79067	5.47378
	47.02	8.06591	7.65108	4.9416	5.27655
	48.04	7.94133	7.65783	4.41994	5.45609
	49.01	8.02652	7.89112	4.58512	5.26541
	50.03	7.6234	7.55619	4.68019	5.31887
	51.03	7.96925	7.82045	4.67854	5.25737
	52.01	7.84092	7.45094	5.02234	5.19315
	53.04	7.92279	7.46991	4.92853	5.18399
	54.03	7.65578	7.5484	4.74046	5.46284
	55.01	7.5616	7.87783	4.67181	5.19188
	56.05	7.46985	7.61554	4.63129	5.48142
	57.04	7.69287	7.61489	4.43508	5.29258
	58.01	7.60181	7.42943	4.55371	5.38902
	59.05	7.18224	7.31777	4.62069	5.06289
	60.01	7.51632	7.23113	4.40021	5.25672
	61.02	7.11239	6.9224	4.22719	5.13338
	62.03	7.14803	6.90456	4.22375	5.03332
	63.01	6.61019	6.88925	4.14518	5.18101
	64.03	6.14592	6.9828	4.09458	5.13728
	65.05	6.04248	6.30307	4.1063	4.91451
	66.01	5.9029	6.11868	3.84014	4.74949
	67.04	5.22041	6.12713	3.46967	4.7241
	68.02	5.07502	5.64005	3.80766	4.82119
	69.05	4.47316	5.44937	3.71008	4.67978
	70	3.77483	5.10935	3.62445	4.83973
	71.02	3.51019	4.85516	3.47397	4.46044
	72.05	3.31318	4.63578	3.47857	4.58106
	73.02	2.86094	4.31204	3.45258	4.54182
	74.01	2.61491	3.91366	3.45754	4.13983
	75.03	2.11855	3.76044	3.46622	4.30775
	76.01	2.09075	3.79453	2.88837	4.13811
	77.05	2.25811	3.39016	3.08603	3.77103
	78.04	1.4369	3.39231	2.94729	4.18173
	79.06	1.56998	3.20473	3.08153	3.84032
	80.03	1.30567	2.92615	2.79972	3.86232
	81.03	1.32976	2.6983	2.35036	3.79458
	82.02	1.05848	2.66933	2.40733	3.45881
	83.04	1.25266	2.24614	2.27385	3.58105
	84.02	1.06007	2.56284	1.99448	3.24162
	85.05	0.987635	2.09628	1.96205	3.30298
	86.05	0.61211	2.41806	1.48264	2.97405
	87.03	0.788826	2.07841	1.29749	2.83316
	88.01	0.781362	2.02056	1.32816	2.88882
	89.02	0.499291	1.92326	1.33575	2.80337
	90.04	0.597478	2.19544	1.19652	2.86449
	91.05	0.780559	1.97021	1.00334	2.42381
	92.01	0.40485	2.02363	1.04295	2.46136
	93.04	0.655071	1.91061	1.09207	1.9929
	94.04	0.376386	2.04476	0.95487	2.01786
	95.02	0.550193	1.79352	1.08383	2.3445
	95.02	0.550193	1.79352	0.550193	0.0427036
